# Supplementary material for: Data on projections of surface water withdrawal, consumption, and availability in the conterminous United States through the 21st century
Source: Data Brief. 2019 Feb 25;23:103786. doi: 10.1016/j.dib.2019.103786 (PMC6661235; doi:10.1016/j.dib.2019.103786)
Supplement: Multimedia component [file mmc1.xlsx]

## Sheet: README
This file contians data of annual surface water withdrawal, consumption, and availability across 2,099 8-digit Hydrologic Unit Code watersheds
in the conterminous United States from 2011 to 2099 under scenarios of Intermediate water Stress (IS) and High water Stress (HS).
The variables (unit: m3) include:
(1) Water withdrwal for domestic uses
(2) Water consumption for domestic uses
(3) Water withdrawal for thermoelectric power generation
(4) Water consumption for thermoelectric power generation
(5) Water withdrawal for irrigation
(6) Water consumption for irrigation
(7) Total water withdrawal
(8) Total water consumption
(9) Local water flow (LF)
(10) Upstream water flow (UF)
(11) Upstream water consumption (UWC)
(12) Inter-basin water transfers (IBT)
(13) Total water flow (TF), TF = LF + UF - UWC + IBT
Reference:
K. Duan et al., Understanding the role of regional water connectivity in mitigating climate change impacts on surface water supply stress in the United States, J Hydrol, 570 (2019) 80-95.

## Sheet: IS_Domestic Withdrawl
HUC8 Watershed ID	2011	2012	2013	2014	2015	2016	2017	2018	2019	2020	2021	2022	2023	2024	2025	2026	2027	2028	2029	2030	2031	2032	2033	2034	2035	2036	2037	2038	2039	2040	2041	2042	2043	2044	2045	2046	2047	2048	2049	2050	2051	2052	2053	2054	2055	2056	2057	2058	2059
1010001	306179	305579	304978	304378	303778	302984	302190	301397	300603	299809	298733	297657	296580	295504	294427	293020	291613	290206	288799	287392	285787	284181	282575	280970	279364	277658	275952	274245	272539	270833	269102	267371	265639	263908	262177	260445	258713	256981	255249	253517	251831	250145	248459	246773	245087	243493	241899	240306	238712
1010002	122284	121903	121522	121140	120759	120311	119863	119415	118967	118519	117962	117405	116848	116291	115734	115059	114383	113708	113033	112357	111622	110886	110151	109416	108680	107925	107171	106416	105661	104906	104162	103418	102674	101929	101185	100458	99730.4	99003	98275.6	97548.2	96852.9	96157.5	95462.2	94766.9	94071.5	93423.4	92775.2	92127.1	91478.9
1010003	119483	119186	118888	118590	118292	117928	117563	117198	116834	116469	115996	115522	115049	114575	114102	113510	112919	112327	111735	111144	110496	109847	109199	108551	107903	107235	106567	105900	105232	104564	103904	103245	102585	101925	101265	100616	99967	99317.8	98668.6	98019.4	97393.4	96767.4	96141.3	95515.3	94889.3	94305	93720.6	93136.3	92552
1010004	391376	390701	390027	389352	388677	387723	386769	385815	384861	383907	382537	381167	379796	378426	377056	375279	373502	371725	369948	368170	366196	364221	362246	360272	358297	356240	354183	352127	350070	348013	345938	343862	341786	339710	337634	335541	333448	331355	329262	327169	325121	323072	321024	318975	316927	314992	313057	311122	309187
1010005	79617.2	79418.8	79220.3	79021.9	78823.5	78580.5	78337.5	78094.6	77851.6	77608.6	77293.1	76977.6	76662.1	76346.6	76031.1	75636.9	75242.7	74848.4	74454.2	74060	73628.1	73196.2	72764.3	72332.3	71900.4	71455.5	71010.6	70565.6	70120.7	69675.8	69236.1	68796.5	68356.9	67917.2	67477.6	67045	66612.4	66179.9	65747.3	65314.7	64897.6	64480.4	64063.3	63646.1	63229	62839.6	62450.2	62060.9	61671.5
1020001	413027	412935	412842	412750	412658	412138	411618	411098	410579	410059	408993	407927	406861	405795	404729	403165	401601	400037	398474	396910	395042	393173	391304	389436	387567	385514	383461	381408	379355	377302	375093	372884	370674	368465	366256	363909	361563	359217	356870	354524	352165	349806	347448	345089	342730	340439	338148	335857	333567
1020002	588397	589603	590810	592016	593223	593621	594020	594418	594817	595215	594601	593986	593372	592757	592143	590778	589413	588048	586683	585318	583585	581852	580119	578386	576653	574678	572703	570728	568753	566778	564476	562174	559872	557570	555268	552586	549905	547224	544542	541861	539013	536165	533318	530470	527622	524782	521941	519101	516261
1020003	494649	494777	494905	495033	495160	494771	494382	493993	493605	493216	492137	491059	489981	488902	487824	486171	484518	482865	481212	479560	477627	475695	473763	471831	469899	467811	465723	463635	461547	459459	457212	454964	452717	450469	448222	445793	443364	440935	438507	436078	433596	431115	428634	426152	423671	421253	418834	416416	413998
1020004	228215	228042	227869	227696	227523	227110	226697	226284	225871	225458	224729	223999	223270	222541	221812	220823	219834	218845	217856	216867	215737	214607	213477	212347	211217	210013	208809	207604	206400	205196	203923	202650	201377	200105	198832	197493	196154	194815	193476	192137	190802	189467	188133	186798	185463	184174	182886	181597	180308
1020005	2.01764e+06	2.02193e+06	2.02621e+06	2.0305e+06	2.03479e+06	2.03636e+06	2.03793e+06	2.0395e+06	2.04107e+06	2.04264e+06	2.04082e+06	2.039e+06	2.03718e+06	2.03536e+06	2.03355e+06	2.02906e+06	2.02458e+06	2.0201e+06	2.01562e+06	2.01114e+06	2.00523e+06	1.99931e+06	1.9934e+06	1.98748e+06	1.98157e+06	1.9747e+06	1.96783e+06	1.96096e+06	1.95409e+06	1.94722e+06	1.93916e+06	1.93111e+06	1.92305e+06	1.91499e+06	1.90693e+06	1.89757e+06	1.88822e+06	1.87886e+06	1.8695e+06	1.86015e+06	1.85031e+06	1.84047e+06	1.83063e+06	1.82079e+06	1.81095e+06	1.80119e+06	1.79143e+06	1.78167e+06	1.77191e+06
1030001	209125	208882	208640	208397	208154	207733	207311	206889	206467	206046	205388	204731	204073	203416	202758	201835	200911	199987	199064	198140	197028	195917	194805	193693	192581	191360	190138	188916	187694	186472	185185	183898	182611	181323	180036	178714	177392	176069	174747	173424	172114	170803	169492	168181	166870	165604	164337	163071	161804
1030002	149568	149609	149650	149691	149732	149574	149416	149258	149100	148942	148491	148040	147589	147138	146687	146012	145337	144662	143987	143312	142539	141766	140993	140220	139446	138644	137841	137038	136235	135432	134585	133739	132892	132046	131199	130299	129398	128497	127597	126696	125760	124824	123888	122952	122016	121090	120164	119238	118311
1030003	2.64979e+06	2.65159e+06	2.65339e+06	2.65519e+06	2.65699e+06	2.6562e+06	2.65541e+06	2.65462e+06	2.65383e+06	2.65304e+06	2.64877e+06	2.6445e+06	2.64022e+06	2.63595e+06	2.63167e+06	2.62393e+06	2.61619e+06	2.60844e+06	2.6007e+06	2.59295e+06	2.58277e+06	2.57259e+06	2.56241e+06	2.55223e+06	2.54205e+06	2.53028e+06	2.51852e+06	2.50675e+06	2.49498e+06	2.48321e+06	2.47004e+06	2.45687e+06	2.44369e+06	2.43052e+06	2.41735e+06	2.40306e+06	2.38877e+06	2.37448e+06	2.36019e+06	2.3459e+06	2.33137e+06	2.31683e+06	2.30229e+06	2.28776e+06	2.27322e+06	2.25897e+06	2.24473e+06	2.23048e+06	2.21624e+06
1040001	649083	647292	645501	643710	641919	639614	637309	635003	632698	630392	627358	624324	621290	618256	615222	611482	607743	604004	600264	596525	592385	588244	584104	579964	575824	571530	567236	562942	558648	554355	549960	545564	541169	536774	532379	527918	523457	518996	514535	510074	505667	501261	496854	492447	488040	483825	479610	475395	471180
1040002	5.27668e+06	5.28213e+06	5.28758e+06	5.29303e+06	5.29848e+06	5.29961e+06	5.30075e+06	5.30188e+06	5.30301e+06	5.30415e+06	5.29992e+06	5.29569e+06	5.29146e+06	5.28724e+06	5.28301e+06	5.27253e+06	5.26206e+06	5.25158e+06	5.24111e+06	5.23063e+06	5.21497e+06	5.1993e+06	5.18363e+06	5.16796e+06	5.1523e+06	5.13264e+06	5.11298e+06	5.09332e+06	5.07366e+06	5.054e+06	5.03079e+06	5.00759e+06	4.98439e+06	4.96118e+06	4.93798e+06	4.91205e+06	4.88612e+06	4.86019e+06	4.83425e+06	4.80832e+06	4.78156e+06	4.75479e+06	4.72803e+06	4.70127e+06	4.6745e+06	4.64787e+06	4.62124e+06	4.59462e+06	4.56799e+06
1050001	157569	157259	156950	156641	156332	155901	155469	155037	154606	154174	153567	152960	152352	151745	151138	150364	149590	148817	148043	147269	146406	145543	144680	143816	142953	142048	141143	140237	139332	138427	137486	136544	135603	134662	133721	132753	131786	130818	129850	128882	127925	126967	126010	125053	124095	123166	122237	121309	120380
1050002	1.40404e+06	1.40204e+06	1.40004e+06	1.39805e+06	1.39605e+06	1.39298e+06	1.38992e+06	1.38685e+06	1.38378e+06	1.38071e+06	1.37617e+06	1.37162e+06	1.36708e+06	1.36253e+06	1.35799e+06	1.35175e+06	1.34552e+06	1.33929e+06	1.33305e+06	1.32682e+06	1.31939e+06	1.31197e+06	1.30454e+06	1.29711e+06	1.28969e+06	1.28154e+06	1.2734e+06	1.26525e+06	1.25711e+06	1.24897e+06	1.24028e+06	1.23159e+06	1.22289e+06	1.2142e+06	1.20551e+06	1.19658e+06	1.18764e+06	1.1787e+06	1.16976e+06	1.16082e+06	1.15217e+06	1.14353e+06	1.13488e+06	1.12623e+06	1.11758e+06	1.10942e+06	1.10126e+06	1.0931e+06	1.08494e+06
1050003	1.73351e+06	1.73016e+06	1.72681e+06	1.72346e+06	1.72011e+06	1.71586e+06	1.7116e+06	1.70734e+06	1.70308e+06	1.69882e+06	1.69297e+06	1.68713e+06	1.68129e+06	1.67545e+06	1.66961e+06	1.6616e+06	1.6536e+06	1.64559e+06	1.63759e+06	1.62959e+06	1.61972e+06	1.60986e+06	1.6e+06	1.59013e+06	1.58027e+06	1.56931e+06	1.55835e+06	1.54739e+06	1.53643e+06	1.52547e+06	1.51389e+06	1.50232e+06	1.49074e+06	1.47917e+06	1.46759e+06	1.45584e+06	1.44409e+06	1.43234e+06	1.42059e+06	1.40884e+06	1.39747e+06	1.3861e+06	1.37473e+06	1.36336e+06	1.35199e+06	1.34122e+06	1.33045e+06	1.31969e+06	1.30892e+06
1060001	1.26774e+07	1.2721e+07	1.27646e+07	1.28082e+07	1.28518e+07	1.28906e+07	1.29295e+07	1.29683e+07	1.30072e+07	1.30461e+07	1.30736e+07	1.31011e+07	1.31286e+07	1.31561e+07	1.31836e+07	1.31933e+07	1.3203e+07	1.32126e+07	1.32223e+07	1.3232e+07	1.32249e+07	1.32178e+07	1.32107e+07	1.32037e+07	1.31966e+07	1.31759e+07	1.31552e+07	1.31344e+07	1.31137e+07	1.3093e+07	1.30615e+07	1.303e+07	1.29985e+07	1.29669e+07	1.29354e+07	1.28968e+07	1.28583e+07	1.28197e+07	1.27811e+07	1.27425e+07	1.27019e+07	1.26613e+07	1.26207e+07	1.25801e+07	1.25395e+07	1.25e+07	1.24605e+07	1.2421e+07	1.23815e+07
1060002	5.3554e+06	5.3677e+06	5.38e+06	5.3923e+06	5.4046e+06	5.41443e+06	5.42425e+06	5.43407e+06	5.44389e+06	5.45371e+06	5.45822e+06	5.46274e+06	5.46725e+06	5.47176e+06	5.47627e+06	5.47319e+06	5.47011e+06	5.46703e+06	5.46395e+06	5.46088e+06	5.4512e+06	5.44152e+06	5.43184e+06	5.42216e+06	5.41248e+06	5.39818e+06	5.38388e+06	5.36958e+06	5.35528e+06	5.34098e+06	5.32342e+06	5.30587e+06	5.28832e+06	5.27076e+06	5.25321e+06	5.2332e+06	5.2132e+06	5.1932e+06	5.17319e+06	5.15319e+06	5.13259e+06	5.112e+06	5.0914e+06	5.0708e+06	5.05021e+06	5.03013e+06	5.01005e+06	4.98998e+06	4.9699e+06
1060003	1.25045e+07	1.25774e+07	1.26503e+07	1.27232e+07	1.27961e+07	1.28622e+07	1.29283e+07	1.29943e+07	1.30604e+07	1.31265e+07	1.31768e+07	1.32271e+07	1.32774e+07	1.33277e+07	1.33781e+07	1.34071e+07	1.34361e+07	1.34652e+07	1.34942e+07	1.35232e+07	1.35339e+07	1.35446e+07	1.35553e+07	1.3566e+07	1.35767e+07	1.35735e+07	1.35704e+07	1.35673e+07	1.35641e+07	1.3561e+07	1.35467e+07	1.35325e+07	1.35183e+07	1.3504e+07	1.34898e+07	1.34665e+07	1.34432e+07	1.34198e+07	1.33965e+07	1.33732e+07	1.33456e+07	1.3318e+07	1.32904e+07	1.32627e+07	1.32351e+07	1.32058e+07	1.31765e+07	1.31472e+07	1.31179e+07
1070001	3.08878e+06	3.10648e+06	3.12418e+06	3.14189e+06	3.15959e+06	3.17356e+06	3.18752e+06	3.20149e+06	3.21545e+06	3.22942e+06	3.23775e+06	3.24608e+06	3.2544e+06	3.26273e+06	3.27106e+06	3.27525e+06	3.27945e+06	3.28364e+06	3.28784e+06	3.29203e+06	3.29433e+06	3.29663e+06	3.29893e+06	3.30123e+06	3.30353e+06	3.30462e+06	3.30571e+06	3.30679e+06	3.30788e+06	3.30897e+06	3.30814e+06	3.3073e+06	3.30647e+06	3.30564e+06	3.3048e+06	3.30155e+06	3.2983e+06	3.29505e+06	3.2918e+06	3.28856e+06	3.2837e+06	3.27885e+06	3.274e+06	3.26915e+06	3.2643e+06	3.25907e+06	3.25384e+06	3.24861e+06	3.24338e+06
1070002	1.8084e+06	1.81538e+06	1.82237e+06	1.82935e+06	1.83634e+06	1.84147e+06	1.84661e+06	1.85174e+06	1.85688e+06	1.86202e+06	1.86483e+06	1.86764e+06	1.87046e+06	1.87327e+06	1.87608e+06	1.87666e+06	1.87723e+06	1.87781e+06	1.87838e+06	1.87896e+06	1.87789e+06	1.87682e+06	1.87575e+06	1.87469e+06	1.87362e+06	1.8714e+06	1.86918e+06	1.86696e+06	1.86474e+06	1.86252e+06	1.85906e+06	1.85561e+06	1.85215e+06	1.8487e+06	1.84524e+06	1.84062e+06	1.836e+06	1.83138e+06	1.82676e+06	1.82214e+06	1.817e+06	1.81186e+06	1.80673e+06	1.80159e+06	1.79645e+06	1.79135e+06	1.78624e+06	1.78113e+06	1.77602e+06
1070003	8.4919e+06	8.56784e+06	8.64378e+06	8.71972e+06	8.79565e+06	8.86663e+06	8.9376e+06	9.00858e+06	9.07955e+06	9.15053e+06	9.21239e+06	9.27425e+06	9.3361e+06	9.39796e+06	9.45982e+06	9.50865e+06	9.55748e+06	9.6063e+06	9.65513e+06	9.70396e+06	9.7411e+06	9.77824e+06	9.81539e+06	9.85253e+06	9.88968e+06	9.9174e+06	9.94513e+06	9.97286e+06	1.00006e+07	1.00283e+07	1.00485e+07	1.00686e+07	1.00888e+07	1.0109e+07	1.01291e+07	1.01434e+07	1.01576e+07	1.01718e+07	1.0186e+07	1.02002e+07	1.02116e+07	1.02231e+07	1.02345e+07	1.02459e+07	1.02574e+07	1.02676e+07	1.02779e+07	1.02881e+07	1.02984e+07
1070004	5.22636e+07	5.24593e+07	5.2655e+07	5.28508e+07	5.30465e+07	5.32052e+07	5.3364e+07	5.35228e+07	5.36815e+07	5.38403e+07	5.39539e+07	5.40676e+07	5.41812e+07	5.42948e+07	5.44085e+07	5.44667e+07	5.45249e+07	5.45831e+07	5.46413e+07	5.46995e+07	5.47035e+07	5.47075e+07	5.47116e+07	5.47156e+07	5.47196e+07	5.46703e+07	5.46209e+07	5.45716e+07	5.45222e+07	5.44729e+07	5.43746e+07	5.42762e+07	5.41779e+07	5.40795e+07	5.39812e+07	5.38445e+07	5.37078e+07	5.35711e+07	5.34344e+07	5.32977e+07	5.31434e+07	5.29891e+07	5.28347e+07	5.26804e+07	5.25261e+07	5.23649e+07	5.22038e+07	5.20426e+07	5.18815e+07
1070005	4.32059e+07	4.3304e+07	4.34021e+07	4.35002e+07	4.35983e+07	4.3658e+07	4.37177e+07	4.37774e+07	4.38372e+07	4.38969e+07	4.39178e+07	4.39387e+07	4.39596e+07	4.39805e+07	4.40014e+07	4.39823e+07	4.39633e+07	4.39442e+07	4.39251e+07	4.3906e+07	4.38477e+07	4.37894e+07	4.37311e+07	4.36727e+07	4.36144e+07	4.35148e+07	4.34152e+07	4.33156e+07	4.3216e+07	4.31164e+07	4.29765e+07	4.28367e+07	4.26968e+07	4.25569e+07	4.2417e+07	4.22455e+07	4.20741e+07	4.19026e+07	4.17311e+07	4.15596e+07	4.1375e+07	4.11905e+07	4.10059e+07	4.08213e+07	4.06367e+07	4.04492e+07	4.02616e+07	4.00741e+07	3.98865e+07
1070006	7.93347e+07	7.97919e+07	8.02492e+07	8.07065e+07	8.11638e+07	8.15801e+07	8.19965e+07	8.24128e+07	8.28292e+07	8.32455e+07	8.35947e+07	8.39438e+07	8.42929e+07	8.46421e+07	8.49912e+07	8.52385e+07	8.54859e+07	8.57332e+07	8.59805e+07	8.62278e+07	8.63737e+07	8.65195e+07	8.66653e+07	8.68111e+07	8.69569e+07	8.70129e+07	8.70689e+07	8.71249e+07	8.71809e+07	8.72369e+07	8.72205e+07	8.72041e+07	8.71877e+07	8.71713e+07	8.71549e+07	8.70872e+07	8.70194e+07	8.69517e+07	8.68839e+07	8.68162e+07	8.67296e+07	8.66429e+07	8.65563e+07	8.64697e+07	8.63831e+07	8.629e+07	8.61969e+07	8.61038e+07	8.60107e+07
1080101	1.05226e+06	1.04645e+06	1.04065e+06	1.03484e+06	1.02904e+06	1.02285e+06	1.01666e+06	1.01047e+06	1.00428e+06	998090	991313	984536	977759	970982	964206	956635	949064	941494	933923	926352	918446	910540	902635	894729	886823	878918	871013	863109	855204	847299	839495	831691	823887	816083	808280	800668	793057	785445	777834	770222	762926	755629	748333	741036	733740	726859	719979	713098	706218
1080102	479909	478773	477637	476501	475365	473811	472257	470703	469150	467596	465503	463411	461318	459226	457133	454481	451829	449177	446525	443873	440894	437915	434936	431957	428977	425776	422574	419372	416171	412969	409610	406251	402892	399533	396174	392719	389264	385810	382355	378901	375482	372064	368646	365228	361809	358534	355258	351982	348707
1080103	1.64334e+06	1.64788e+06	1.65241e+06	1.65695e+06	1.66148e+06	1.66411e+06	1.66673e+06	1.66935e+06	1.67198e+06	1.6746e+06	1.67435e+06	1.6741e+06	1.67385e+06	1.6736e+06	1.67335e+06	1.67106e+06	1.66876e+06	1.66646e+06	1.66416e+06	1.66187e+06	1.65882e+06	1.65577e+06	1.65273e+06	1.64968e+06	1.64663e+06	1.64319e+06	1.63976e+06	1.63632e+06	1.63288e+06	1.62944e+06	1.62532e+06	1.62119e+06	1.61706e+06	1.61293e+06	1.6088e+06	1.60375e+06	1.5987e+06	1.59365e+06	1.5886e+06	1.58355e+06	1.57793e+06	1.57231e+06	1.56669e+06	1.56107e+06	1.55545e+06	1.54982e+06	1.5442e+06	1.53857e+06	1.53294e+06
1080104	417058	416993	416929	416864	416799	416326	415853	415380	414907	414434	413328	412223	411117	410011	408906	407223	405540	403857	402174	400491	398485	396480	394475	392470	390465	388310	386155	384000	381845	379690	377417	375145	372872	370600	368327	365955	363582	361210	358837	356464	354080	351697	349313	346929	344545	342226	339906	337587	335268
1080105	337191	336057	334923	333790	332656	331311	329965	328620	327275	325930	324200	322470	320740	319010	317280	315090	312900	310710	308520	306330	303827	301324	298822	296319	293816	291167	288519	285870	283221	280572	277876	275181	272485	269789	267094	264429	261764	259099	256434	253769	251204	248639	246074	243509	240944	238529	236114	233699	231284
1080106	2.33836e+06	2.33349e+06	2.32862e+06	2.32375e+06	2.31888e+06	2.3125e+06	2.30612e+06	2.29974e+06	2.29336e+06	2.28698e+06	2.27845e+06	2.26993e+06	2.2614e+06	2.25288e+06	2.24435e+06	2.23317e+06	2.22199e+06	2.2108e+06	2.19962e+06	2.18844e+06	2.17534e+06	2.16224e+06	2.14914e+06	2.13605e+06	2.12295e+06	2.10865e+06	2.09435e+06	2.08006e+06	2.06576e+06	2.05146e+06	2.03644e+06	2.02143e+06	2.00641e+06	1.99139e+06	1.97638e+06	1.9612e+06	1.94603e+06	1.93086e+06	1.91569e+06	1.90051e+06	1.88583e+06	1.87115e+06	1.85646e+06	1.84178e+06	1.8271e+06	1.81329e+06	1.79949e+06	1.78568e+06	1.77187e+06
1080107	1.89631e+06	1.89333e+06	1.89035e+06	1.88738e+06	1.8844e+06	1.88005e+06	1.8757e+06	1.87136e+06	1.86701e+06	1.86266e+06	1.85578e+06	1.84891e+06	1.84203e+06	1.83516e+06	1.82828e+06	1.81864e+06	1.809e+06	1.79936e+06	1.78972e+06	1.78008e+06	1.76867e+06	1.75726e+06	1.74586e+06	1.73445e+06	1.72304e+06	1.71068e+06	1.69832e+06	1.68597e+06	1.67361e+06	1.66125e+06	1.64831e+06	1.63537e+06	1.62243e+06	1.60949e+06	1.59655e+06	1.58332e+06	1.57009e+06	1.55685e+06	1.54362e+06	1.53039e+06	1.51743e+06	1.50448e+06	1.49152e+06	1.47856e+06	1.46561e+06	1.45335e+06	1.44108e+06	1.42882e+06	1.41656e+06
1080201	8.29904e+06	8.34035e+06	8.38166e+06	8.42297e+06	8.46428e+06	8.49099e+06	8.51769e+06	8.5444e+06	8.5711e+06	8.5978e+06	8.60097e+06	8.60414e+06	8.60731e+06	8.61048e+06	8.61365e+06	8.60422e+06	8.59479e+06	8.58536e+06	8.57593e+06	8.5665e+06	8.55536e+06	8.54422e+06	8.53307e+06	8.52193e+06	8.51078e+06	8.5003e+06	8.48981e+06	8.47932e+06	8.46883e+06	8.45835e+06	8.4434e+06	8.42844e+06	8.41349e+06	8.39854e+06	8.38359e+06	8.35947e+06	8.33535e+06	8.31123e+06	8.2871e+06	8.26298e+06	8.23202e+06	8.20106e+06	8.1701e+06	8.13914e+06	8.10818e+06	8.0749e+06	8.04162e+06	8.00834e+06	7.97506e+06
1080202	4.73052e+07	4.74767e+07	4.76482e+07	4.78198e+07	4.79913e+07	4.81338e+07	4.82764e+07	4.84189e+07	4.85614e+07	4.8704e+07	4.88002e+07	4.88964e+07	4.89926e+07	4.90888e+07	4.9185e+07	4.92243e+07	4.92636e+07	4.93028e+07	4.93421e+07	4.93814e+07	4.93713e+07	4.93613e+07	4.93513e+07	4.93412e+07	4.93312e+07	4.92765e+07	4.92218e+07	4.91671e+07	4.91124e+07	4.90577e+07	4.89616e+07	4.88654e+07	4.87692e+07	4.86731e+07	4.85769e+07	4.84454e+07	4.83138e+07	4.81823e+07	4.80507e+07	4.79192e+07	4.7769e+07	4.76188e+07	4.74687e+07	4.73185e+07	4.71683e+07	4.70102e+07	4.68521e+07	4.6694e+07	4.65359e+07
1080203	1.98788e+06	1.98326e+06	1.97864e+06	1.97402e+06	1.9694e+06	1.96311e+06	1.95682e+06	1.95053e+06	1.94424e+06	1.93795e+06	1.92903e+06	1.92012e+06	1.9112e+06	1.90229e+06	1.89337e+06	1.88189e+06	1.87041e+06	1.85893e+06	1.84745e+06	1.83596e+06	1.82291e+06	1.80985e+06	1.7968e+06	1.78374e+06	1.77068e+06	1.75674e+06	1.74279e+06	1.72884e+06	1.7149e+06	1.70095e+06	1.68631e+06	1.67166e+06	1.65702e+06	1.64238e+06	1.62773e+06	1.61255e+06	1.59737e+06	1.58219e+06	1.56701e+06	1.55183e+06	1.53694e+06	1.52204e+06	1.50715e+06	1.49225e+06	1.47736e+06	1.46323e+06	1.4491e+06	1.43497e+06	1.42084e+06
1080204	2.10526e+07	2.1139e+07	2.12254e+07	2.13119e+07	2.13983e+07	2.147e+07	2.15418e+07	2.16135e+07	2.16853e+07	2.1757e+07	2.1804e+07	2.1851e+07	2.1898e+07	2.1945e+07	2.19919e+07	2.2015e+07	2.20382e+07	2.20613e+07	2.20844e+07	2.21075e+07	2.21133e+07	2.21192e+07	2.2125e+07	2.21308e+07	2.21367e+07	2.2127e+07	2.21173e+07	2.21075e+07	2.20978e+07	2.20881e+07	2.20612e+07	2.20343e+07	2.20074e+07	2.19805e+07	2.19536e+07	2.19096e+07	2.18656e+07	2.18215e+07	2.17775e+07	2.17335e+07	2.16792e+07	2.16249e+07	2.15706e+07	2.15163e+07	2.1462e+07	2.14026e+07	2.13431e+07	2.12837e+07	2.12243e+07
1080205	6.14727e+07	6.16595e+07	6.18463e+07	6.20331e+07	6.22199e+07	6.23821e+07	6.25444e+07	6.27066e+07	6.28688e+07	6.3031e+07	6.31379e+07	6.32449e+07	6.33519e+07	6.34589e+07	6.35658e+07	6.36047e+07	6.36436e+07	6.36825e+07	6.37214e+07	6.37603e+07	6.3742e+07	6.37237e+07	6.37054e+07	6.36872e+07	6.36689e+07	6.36015e+07	6.35342e+07	6.34668e+07	6.33994e+07	6.33321e+07	6.32193e+07	6.31066e+07	6.29939e+07	6.28811e+07	6.27684e+07	6.26183e+07	6.24682e+07	6.23181e+07	6.2168e+07	6.20179e+07	6.18509e+07	6.16839e+07	6.15169e+07	6.13499e+07	6.1183e+07	6.10094e+07	6.08359e+07	6.06624e+07	6.04889e+07
1080206	4.62645e+07	4.64615e+07	4.66585e+07	4.68554e+07	4.70524e+07	4.72038e+07	4.73553e+07	4.75067e+07	4.76582e+07	4.78096e+07	4.78814e+07	4.79531e+07	4.80249e+07	4.80966e+07	4.81684e+07	4.81895e+07	4.82107e+07	4.82319e+07	4.8253e+07	4.82742e+07	4.8278e+07	4.82817e+07	4.82855e+07	4.82893e+07	4.8293e+07	4.82856e+07	4.82781e+07	4.82706e+07	4.82631e+07	4.82557e+07	4.82204e+07	4.81851e+07	4.81498e+07	4.81145e+07	4.80792e+07	4.80038e+07	4.79284e+07	4.7853e+07	4.77776e+07	4.77021e+07	4.75992e+07	4.74962e+07	4.73932e+07	4.72902e+07	4.71873e+07	4.70711e+07	4.69549e+07	4.68387e+07	4.67225e+07
1080207	3.56776e+07	3.57644e+07	3.58512e+07	3.5938e+07	3.60249e+07	3.6101e+07	3.6177e+07	3.62531e+07	3.63292e+07	3.64053e+07	3.64546e+07	3.65038e+07	3.6553e+07	3.66022e+07	3.66515e+07	3.66648e+07	3.66781e+07	3.66914e+07	3.67047e+07	3.6718e+07	3.67e+07	3.66821e+07	3.66642e+07	3.66462e+07	3.66283e+07	3.65843e+07	3.65402e+07	3.64962e+07	3.64522e+07	3.64081e+07	3.63415e+07	3.62749e+07	3.62082e+07	3.61416e+07	3.6075e+07	3.59909e+07	3.59068e+07	3.58227e+07	3.57386e+07	3.56545e+07	3.55642e+07	3.5474e+07	3.53837e+07	3.52935e+07	3.52032e+07	3.51108e+07	3.50184e+07	3.4926e+07	3.48336e+07
1090001	9.10648e+07	9.14542e+07	9.18435e+07	9.22328e+07	9.26222e+07	9.28975e+07	9.31728e+07	9.34481e+07	9.37234e+07	9.39988e+07	9.41729e+07	9.43471e+07	9.45212e+07	9.46954e+07	9.48695e+07	9.49728e+07	9.50761e+07	9.51794e+07	9.52827e+07	9.5386e+07	9.54342e+07	9.54825e+07	9.55307e+07	9.55789e+07	9.56271e+07	9.56008e+07	9.55746e+07	9.55483e+07	9.55221e+07	9.54958e+07	9.53713e+07	9.52468e+07	9.51224e+07	9.49979e+07	9.48734e+07	9.4654e+07	9.44347e+07	9.42153e+07	9.39959e+07	9.37766e+07	9.35042e+07	9.32318e+07	9.29594e+07	9.2687e+07	9.24146e+07	9.21187e+07	9.18229e+07	9.1527e+07	9.12312e+07
1090002	3.76227e+07	3.76993e+07	3.77759e+07	3.78524e+07	3.7929e+07	3.79922e+07	3.80555e+07	3.81187e+07	3.81819e+07	3.82451e+07	3.82844e+07	3.83237e+07	3.8363e+07	3.84023e+07	3.84416e+07	3.84413e+07	3.8441e+07	3.84407e+07	3.84404e+07	3.84401e+07	3.84012e+07	3.83622e+07	3.83232e+07	3.82843e+07	3.82453e+07	3.81742e+07	3.81031e+07	3.80321e+07	3.7961e+07	3.78899e+07	3.77905e+07	3.76911e+07	3.75917e+07	3.74923e+07	3.73929e+07	3.72723e+07	3.71516e+07	3.7031e+07	3.69103e+07	3.67897e+07	3.66611e+07	3.65325e+07	3.64039e+07	3.62753e+07	3.61467e+07	3.60152e+07	3.58838e+07	3.57524e+07	3.56209e+07
1090003	8.18752e+07	8.22434e+07	8.26115e+07	8.29797e+07	8.33479e+07	8.36636e+07	8.39792e+07	8.42949e+07	8.46106e+07	8.49263e+07	8.51637e+07	8.5401e+07	8.56384e+07	8.58758e+07	8.61132e+07	8.62688e+07	8.64245e+07	8.65801e+07	8.67357e+07	8.68913e+07	8.69802e+07	8.7069e+07	8.71578e+07	8.72467e+07	8.73355e+07	8.73566e+07	8.73777e+07	8.73988e+07	8.74199e+07	8.7441e+07	8.73883e+07	8.73355e+07	8.72828e+07	8.723e+07	8.71772e+07	8.70519e+07	8.69267e+07	8.68014e+07	8.66761e+07	8.65508e+07	8.6379e+07	8.62071e+07	8.60352e+07	8.58633e+07	8.56914e+07	8.54949e+07	8.52983e+07	8.51018e+07	8.49052e+07
1090004	7.98212e+07	8.00926e+07	8.03641e+07	8.06355e+07	8.0907e+07	8.11312e+07	8.13555e+07	8.15798e+07	8.18041e+07	8.20283e+07	8.2175e+07	8.23216e+07	8.24682e+07	8.26148e+07	8.27615e+07	8.28188e+07	8.28761e+07	8.29335e+07	8.29908e+07	8.30481e+07	8.30298e+07	8.30115e+07	8.29932e+07	8.29749e+07	8.29566e+07	8.28703e+07	8.2784e+07	8.26976e+07	8.26113e+07	8.2525e+07	8.237e+07	8.2215e+07	8.206e+07	8.1905e+07	8.17501e+07	8.15334e+07	8.13168e+07	8.11001e+07	8.08835e+07	8.06668e+07	8.04144e+07	8.01619e+07	7.99095e+07	7.9657e+07	7.94046e+07	7.91339e+07	7.88633e+07	7.85927e+07	7.8322e+07
1090005	2.18723e+07	2.19652e+07	2.2058e+07	2.21509e+07	2.22438e+07	2.23205e+07	2.23972e+07	2.24739e+07	2.25506e+07	2.26273e+07	2.26662e+07	2.27051e+07	2.2744e+07	2.27829e+07	2.28218e+07	2.28238e+07	2.28258e+07	2.28278e+07	2.28297e+07	2.28317e+07	2.28108e+07	2.27898e+07	2.27689e+07	2.27479e+07	2.2727e+07	2.26907e+07	2.26544e+07	2.26181e+07	2.25819e+07	2.25456e+07	2.24913e+07	2.2437e+07	2.23827e+07	2.23284e+07	2.22741e+07	2.22009e+07	2.21276e+07	2.20544e+07	2.19811e+07	2.19079e+07	2.18208e+07	2.17337e+07	2.16466e+07	2.15595e+07	2.14724e+07	2.13826e+07	2.12929e+07	2.12031e+07	2.11133e+07
1100001	3.479e+07	3.49242e+07	3.50585e+07	3.51928e+07	3.53271e+07	3.54362e+07	3.55454e+07	3.56546e+07	3.57637e+07	3.58729e+07	3.59444e+07	3.60158e+07	3.60872e+07	3.61587e+07	3.62301e+07	3.62615e+07	3.62929e+07	3.63243e+07	3.63557e+07	3.6387e+07	3.63861e+07	3.63852e+07	3.63843e+07	3.63833e+07	3.63824e+07	3.63512e+07	3.632e+07	3.62888e+07	3.62576e+07	3.62264e+07	3.6163e+07	3.60995e+07	3.60361e+07	3.59727e+07	3.59093e+07	3.58148e+07	3.57204e+07	3.56259e+07	3.55315e+07	3.5437e+07	3.53236e+07	3.52101e+07	3.50967e+07	3.49832e+07	3.48698e+07	3.47475e+07	3.46253e+07	3.45031e+07	3.43809e+07
1100002	2.21169e+07	2.22253e+07	2.23337e+07	2.24422e+07	2.25506e+07	2.26316e+07	2.27125e+07	2.27935e+07	2.28744e+07	2.29554e+07	2.2987e+07	2.30187e+07	2.30503e+07	2.3082e+07	2.31137e+07	2.31071e+07	2.31005e+07	2.30939e+07	2.30874e+07	2.30808e+07	2.30546e+07	2.30285e+07	2.30023e+07	2.29762e+07	2.29501e+07	2.29104e+07	2.28707e+07	2.2831e+07	2.27913e+07	2.27516e+07	2.26916e+07	2.26316e+07	2.25716e+07	2.25116e+07	2.24516e+07	2.23672e+07	2.22827e+07	2.21983e+07	2.21139e+07	2.20295e+07	2.19266e+07	2.18236e+07	2.17207e+07	2.16178e+07	2.15148e+07	2.14032e+07	2.12915e+07	2.11798e+07	2.10682e+07
1100003	2.08267e+07	2.08846e+07	2.09426e+07	2.10005e+07	2.10584e+07	2.11055e+07	2.11527e+07	2.11998e+07	2.12469e+07	2.1294e+07	2.13239e+07	2.13538e+07	2.13836e+07	2.14135e+07	2.14434e+07	2.14481e+07	2.14529e+07	2.14576e+07	2.14624e+07	2.14671e+07	2.14474e+07	2.14278e+07	2.14081e+07	2.13884e+07	2.13688e+07	2.13276e+07	2.12865e+07	2.12453e+07	2.12042e+07	2.1163e+07	2.1102e+07	2.10409e+07	2.09799e+07	2.09188e+07	2.08578e+07	2.078e+07	2.07022e+07	2.06245e+07	2.05467e+07	2.04689e+07	2.03811e+07	2.02933e+07	2.02054e+07	2.01176e+07	2.00298e+07	1.9938e+07	1.98462e+07	1.97544e+07	1.96626e+07
1100004	6.856e+07	6.8822e+07	6.9084e+07	6.93459e+07	6.96079e+07	6.98422e+07	7.00764e+07	7.03107e+07	7.0545e+07	7.07793e+07	7.09574e+07	7.11355e+07	7.13137e+07	7.14918e+07	7.167e+07	7.17807e+07	7.18914e+07	7.20021e+07	7.21128e+07	7.22235e+07	7.22753e+07	7.23271e+07	7.23789e+07	7.24306e+07	7.24824e+07	7.24792e+07	7.24759e+07	7.24727e+07	7.24694e+07	7.24662e+07	7.24087e+07	7.23512e+07	7.22938e+07	7.22363e+07	7.21788e+07	7.20742e+07	7.19696e+07	7.1865e+07	7.17604e+07	7.16558e+07	7.1527e+07	7.13982e+07	7.12695e+07	7.11407e+07	7.10119e+07	7.08689e+07	7.07259e+07	7.05828e+07	7.04398e+07
1100005	1.14689e+08	1.15029e+08	1.1537e+08	1.1571e+08	1.1605e+08	1.16374e+08	1.16697e+08	1.17021e+08	1.17344e+08	1.17668e+08	1.17914e+08	1.18161e+08	1.18408e+08	1.18655e+08	1.18902e+08	1.1902e+08	1.19139e+08	1.19257e+08	1.19375e+08	1.19494e+08	1.19487e+08	1.1948e+08	1.19472e+08	1.19465e+08	1.19458e+08	1.19347e+08	1.19235e+08	1.19123e+08	1.19012e+08	1.189e+08	1.1871e+08	1.18521e+08	1.18331e+08	1.18142e+08	1.17952e+08	1.17712e+08	1.17471e+08	1.17231e+08	1.1699e+08	1.1675e+08	1.16491e+08	1.16232e+08	1.15973e+08	1.15714e+08	1.15455e+08	1.15187e+08	1.14919e+08	1.14651e+08	1.14383e+08
1100006	5.51523e+07	5.5402e+07	5.56516e+07	5.59013e+07	5.6151e+07	5.64151e+07	5.66793e+07	5.69434e+07	5.72076e+07	5.74717e+07	5.77269e+07	5.7982e+07	5.82372e+07	5.84923e+07	5.87474e+07	5.89482e+07	5.91491e+07	5.93499e+07	5.95507e+07	5.97515e+07	5.98817e+07	6.00118e+07	6.0142e+07	6.02721e+07	6.04023e+07	6.04665e+07	6.05306e+07	6.05948e+07	6.06589e+07	6.0723e+07	6.07473e+07	6.07715e+07	6.07958e+07	6.082e+07	6.08443e+07	6.08547e+07	6.08651e+07	6.08754e+07	6.08858e+07	6.08962e+07	6.09074e+07	6.09187e+07	6.093e+07	6.09413e+07	6.09525e+07	6.0962e+07	6.09714e+07	6.09809e+07	6.09903e+07
1110000	176161	175530	174898	174267	173636	172837	172037	171238	170439	169639	168678	167717	166756	165795	164834	163703	162572	161440	160309	159178	157936	156695	155454	154212	152971	151668	150366	149063	147761	146458	145117	143777	142436	141095	139754	138400	137046	135692	134339	132985	131647	130309	128971	127633	126295	125003	123711	122418	121126
2010001	1.52405e+06	1.52088e+06	1.51771e+06	1.51453e+06	1.51136e+06	1.50703e+06	1.50269e+06	1.49836e+06	1.49402e+06	1.48969e+06	1.4835e+06	1.4773e+06	1.47111e+06	1.46491e+06	1.45872e+06	1.45062e+06	1.44252e+06	1.43442e+06	1.42631e+06	1.41821e+06	1.40891e+06	1.39961e+06	1.39032e+06	1.38102e+06	1.37172e+06	1.36183e+06	1.35194e+06	1.34205e+06	1.33216e+06	1.32227e+06	1.31192e+06	1.30157e+06	1.29122e+06	1.28087e+06	1.27052e+06	1.25981e+06	1.2491e+06	1.23839e+06	1.22768e+06	1.21697e+06	1.20616e+06	1.19535e+06	1.18453e+06	1.17372e+06	1.16291e+06	1.15233e+06	1.14174e+06	1.13116e+06	1.12058e+06
2010002	1.62367e+06	1.62256e+06	1.62144e+06	1.62032e+06	1.61921e+06	1.61659e+06	1.61397e+06	1.61135e+06	1.60873e+06	1.60611e+06	1.60062e+06	1.59512e+06	1.58963e+06	1.58414e+06	1.57864e+06	1.57061e+06	1.56257e+06	1.55454e+06	1.54651e+06	1.53847e+06	1.52911e+06	1.51975e+06	1.51039e+06	1.50103e+06	1.49167e+06	1.48178e+06	1.47188e+06	1.46199e+06	1.4521e+06	1.44221e+06	1.43192e+06	1.42163e+06	1.41135e+06	1.40106e+06	1.39077e+06	1.38008e+06	1.36938e+06	1.35869e+06	1.348e+06	1.33731e+06	1.32646e+06	1.31561e+06	1.30477e+06	1.29392e+06	1.28308e+06	1.27258e+06	1.26208e+06	1.25158e+06	1.24108e+06
2010003	6.52873e+06	6.54205e+06	6.55538e+06	6.5687e+06	6.58203e+06	6.58827e+06	6.59452e+06	6.60076e+06	6.607e+06	6.61325e+06	6.60861e+06	6.60397e+06	6.59933e+06	6.59468e+06	6.59004e+06	6.57511e+06	6.56018e+06	6.54525e+06	6.53033e+06	6.5154e+06	6.49382e+06	6.47225e+06	6.45067e+06	6.4291e+06	6.40752e+06	6.38164e+06	6.35576e+06	6.32988e+06	6.30399e+06	6.27811e+06	6.24817e+06	6.21824e+06	6.1883e+06	6.15836e+06	6.12843e+06	6.09463e+06	6.06083e+06	6.02704e+06	5.99324e+06	5.95945e+06	5.92401e+06	5.88858e+06	5.85315e+06	5.81771e+06	5.78228e+06	5.74731e+06	5.71234e+06	5.67737e+06	5.64241e+06
2010004	824788	825057	825326	825595	825864	824973	824083	823192	822302	821411	819050	816689	814327	811966	809604	806234	802863	799492	796122	792751	788964	785178	781391	777604	773817	769885	765954	762022	758091	754159	749902	745645	741388	737131	732873	728105	723337	718568	713800	709031	703950	698870	693789	688708	683627	678488	673348	668209	663070
2010005	2.99958e+06	3.00978e+06	3.01997e+06	3.03017e+06	3.04036e+06	3.04709e+06	3.05381e+06	3.06054e+06	3.06727e+06	3.07399e+06	3.0754e+06	3.07681e+06	3.07822e+06	3.07963e+06	3.08104e+06	3.07762e+06	3.07421e+06	3.07079e+06	3.06738e+06	3.06396e+06	3.05738e+06	3.0508e+06	3.04422e+06	3.03764e+06	3.03105e+06	3.02226e+06	3.01346e+06	3.00466e+06	2.99586e+06	2.98706e+06	2.97598e+06	2.96491e+06	2.95383e+06	2.94276e+06	2.93168e+06	2.91831e+06	2.90494e+06	2.89158e+06	2.87821e+06	2.86484e+06	2.85003e+06	2.83523e+06	2.82042e+06	2.80561e+06	2.7908e+06	2.7757e+06	2.76059e+06	2.74548e+06	2.73037e+06
2010006	926694	928110	929526	930943	932359	932283	932206	932130	932054	931977	930032	928086	926141	924195	922249	919052	915855	912658	909461	906264	902538	898812	895086	891359	887633	883661	879689	875716	871744	867772	863287	858802	854317	849832	845347	840123	834899	829675	824451	819228	813522	807817	802111	796406	790700	784828	778957	773085	767213
2010007	1.1234e+06	1.12478e+06	1.12615e+06	1.12753e+06	1.1289e+06	1.12947e+06	1.13004e+06	1.1306e+06	1.13117e+06	1.13174e+06	1.13131e+06	1.13088e+06	1.13046e+06	1.13003e+06	1.1296e+06	1.12769e+06	1.12577e+06	1.12386e+06	1.12195e+06	1.12003e+06	1.11662e+06	1.1132e+06	1.10979e+06	1.10637e+06	1.10295e+06	1.09826e+06	1.09357e+06	1.08888e+06	1.08419e+06	1.0795e+06	1.07388e+06	1.06825e+06	1.06262e+06	1.057e+06	1.05137e+06	1.04522e+06	1.03908e+06	1.03293e+06	1.02679e+06	1.02064e+06	1.01425e+06	1.00787e+06	1.00148e+06	995093	988706	982252	975798	969344	962890
2010008	9.42307e+06	9.4554e+06	9.48773e+06	9.52005e+06	9.55238e+06	9.57211e+06	9.59185e+06	9.61158e+06	9.63131e+06	9.65104e+06	9.65239e+06	9.65375e+06	9.6551e+06	9.65645e+06	9.6578e+06	9.64454e+06	9.63129e+06	9.61803e+06	9.60478e+06	9.59152e+06	9.57026e+06	9.549e+06	9.52773e+06	9.50647e+06	9.48521e+06	9.4591e+06	9.433e+06	9.40689e+06	9.38079e+06	9.35468e+06	9.32218e+06	9.28969e+06	9.25719e+06	9.22469e+06	9.19219e+06	9.152e+06	9.1118e+06	9.0716e+06	9.0314e+06	8.9912e+06	8.94589e+06	8.90057e+06	8.85525e+06	8.80994e+06	8.76462e+06	8.7176e+06	8.67058e+06	8.62356e+06	8.57654e+06
2020001	6.6133e+06	6.60955e+06	6.60579e+06	6.60203e+06	6.59827e+06	6.58857e+06	6.57887e+06	6.56917e+06	6.55947e+06	6.54977e+06	6.53233e+06	6.51488e+06	6.49744e+06	6.48e+06	6.46256e+06	6.43783e+06	6.41311e+06	6.38838e+06	6.36366e+06	6.33893e+06	6.30969e+06	6.28045e+06	6.25121e+06	6.22197e+06	6.19273e+06	6.16115e+06	6.12958e+06	6.09801e+06	6.06644e+06	6.03487e+06	6.00062e+06	5.96638e+06	5.93213e+06	5.89788e+06	5.86364e+06	5.82672e+06	5.7898e+06	5.75289e+06	5.71597e+06	5.67905e+06	5.64096e+06	5.60287e+06	5.56478e+06	5.52669e+06	5.48859e+06	5.45051e+06	5.41243e+06	5.37435e+06	5.33627e+06
2020002	4.86244e+06	4.87737e+06	4.8923e+06	4.90723e+06	4.92216e+06	4.93292e+06	4.94368e+06	4.95444e+06	4.9652e+06	4.97596e+06	4.9813e+06	4.98664e+06	4.99198e+06	4.99733e+06	5.00267e+06	5.00228e+06	5.00188e+06	5.00149e+06	5.0011e+06	5.0007e+06	4.99546e+06	4.99022e+06	4.98498e+06	4.97974e+06	4.9745e+06	4.96547e+06	4.95644e+06	4.94741e+06	4.93838e+06	4.92935e+06	4.91662e+06	4.90389e+06	4.89116e+06	4.87843e+06	4.8657e+06	4.84987e+06	4.83405e+06	4.81822e+06	4.8024e+06	4.78657e+06	4.76923e+06	4.75189e+06	4.73455e+06	4.71721e+06	4.69987e+06	4.68185e+06	4.66383e+06	4.64582e+06	4.6278e+06
2020003	1.24188e+07	1.2454e+07	1.24891e+07	1.25243e+07	1.25594e+07	1.25841e+07	1.26087e+07	1.26334e+07	1.26581e+07	1.26827e+07	1.26926e+07	1.27025e+07	1.27124e+07	1.27223e+07	1.27322e+07	1.27272e+07	1.27222e+07	1.27172e+07	1.27122e+07	1.27072e+07	1.26907e+07	1.26743e+07	1.26578e+07	1.26414e+07	1.26249e+07	1.26e+07	1.25751e+07	1.25502e+07	1.25253e+07	1.25004e+07	1.24672e+07	1.24339e+07	1.24007e+07	1.23675e+07	1.23343e+07	1.22937e+07	1.22531e+07	1.22124e+07	1.21718e+07	1.21311e+07	1.20867e+07	1.20423e+07	1.19979e+07	1.19534e+07	1.1909e+07	1.18631e+07	1.18173e+07	1.17714e+07	1.17255e+07
2020004	1.87816e+07	1.88523e+07	1.89229e+07	1.89936e+07	1.90643e+07	1.9125e+07	1.91857e+07	1.92465e+07	1.93072e+07	1.93679e+07	1.94131e+07	1.94583e+07	1.95034e+07	1.95486e+07	1.95938e+07	1.96216e+07	1.96494e+07	1.96771e+07	1.97049e+07	1.97327e+07	1.97485e+07	1.97642e+07	1.978e+07	1.97957e+07	1.98115e+07	1.98191e+07	1.98266e+07	1.98342e+07	1.98417e+07	1.98493e+07	1.98488e+07	1.98483e+07	1.98478e+07	1.98474e+07	1.98469e+07	1.98389e+07	1.9831e+07	1.9823e+07	1.9815e+07	1.9807e+07	1.97954e+07	1.97838e+07	1.97722e+07	1.97605e+07	1.97489e+07	1.97354e+07	1.9722e+07	1.97085e+07	1.96951e+07
2020005	5.3906e+06	5.3924e+06	5.3942e+06	5.396e+06	5.3978e+06	5.39482e+06	5.39184e+06	5.38886e+06	5.38588e+06	5.3829e+06	5.37271e+06	5.36252e+06	5.35233e+06	5.34214e+06	5.33195e+06	5.31608e+06	5.30021e+06	5.28433e+06	5.26846e+06	5.25258e+06	5.23397e+06	5.21535e+06	5.19673e+06	5.17812e+06	5.1595e+06	5.13935e+06	5.1192e+06	5.09905e+06	5.07889e+06	5.05874e+06	5.03639e+06	5.01403e+06	4.99168e+06	4.96933e+06	4.94697e+06	4.92174e+06	4.89651e+06	4.87128e+06	4.84605e+06	4.82082e+06	4.79403e+06	4.76724e+06	4.74045e+06	4.71366e+06	4.68688e+06	4.65958e+06	4.63228e+06	4.60498e+06	4.57768e+06
2020006	3.62412e+07	3.63553e+07	3.64694e+07	3.65836e+07	3.66977e+07	3.67731e+07	3.68485e+07	3.6924e+07	3.69994e+07	3.70748e+07	3.70959e+07	3.71169e+07	3.7138e+07	3.7159e+07	3.71801e+07	3.71587e+07	3.71372e+07	3.71158e+07	3.70944e+07	3.7073e+07	3.703e+07	3.69869e+07	3.69439e+07	3.69009e+07	3.68578e+07	3.68011e+07	3.67444e+07	3.66877e+07	3.6631e+07	3.65743e+07	3.64972e+07	3.64202e+07	3.63432e+07	3.62661e+07	3.61891e+07	3.60863e+07	3.59835e+07	3.58806e+07	3.57778e+07	3.5675e+07	3.55575e+07	3.544e+07	3.53225e+07	3.5205e+07	3.50875e+07	3.49646e+07	3.48417e+07	3.47189e+07	3.4596e+07
2020007	1.57289e+07	1.58975e+07	1.6066e+07	1.62345e+07	1.64031e+07	1.65622e+07	1.67214e+07	1.68805e+07	1.70397e+07	1.71988e+07	1.7341e+07	1.74832e+07	1.76254e+07	1.77676e+07	1.79098e+07	1.80312e+07	1.81527e+07	1.82742e+07	1.83956e+07	1.85171e+07	1.86209e+07	1.87247e+07	1.88285e+07	1.89323e+07	1.90361e+07	1.91252e+07	1.92144e+07	1.93035e+07	1.93927e+07	1.94818e+07	1.95584e+07	1.9635e+07	1.97116e+07	1.97882e+07	1.98647e+07	1.99308e+07	1.99968e+07	2.00629e+07	2.0129e+07	2.0195e+07	2.02555e+07	2.03161e+07	2.03766e+07	2.04371e+07	2.04977e+07	2.05543e+07	2.0611e+07	2.06676e+07	2.07242e+07
2020008	4.80756e+07	4.85969e+07	4.91182e+07	4.96395e+07	5.01608e+07	5.06466e+07	5.11324e+07	5.16183e+07	5.21041e+07	5.25899e+07	5.30132e+07	5.34366e+07	5.38599e+07	5.42832e+07	5.47066e+07	5.50664e+07	5.54262e+07	5.5786e+07	5.61458e+07	5.65056e+07	5.68186e+07	5.71316e+07	5.74446e+07	5.77575e+07	5.80705e+07	5.83469e+07	5.86233e+07	5.88997e+07	5.91761e+07	5.94525e+07	5.96935e+07	5.99345e+07	6.01755e+07	6.04166e+07	6.06576e+07	6.08643e+07	6.1071e+07	6.12777e+07	6.14844e+07	6.16911e+07	6.1876e+07	6.20609e+07	6.22458e+07	6.24307e+07	6.26156e+07	6.27855e+07	6.29555e+07	6.31254e+07	6.32954e+07
2030101	5.571e+07	5.72878e+07	5.88655e+07	6.04432e+07	6.20209e+07	6.34533e+07	6.48857e+07	6.63181e+07	6.77505e+07	6.91828e+07	7.05308e+07	7.18788e+07	7.32267e+07	7.45747e+07	7.59226e+07	7.72317e+07	7.85409e+07	7.985e+07	8.11591e+07	8.24682e+07	8.37485e+07	8.50289e+07	8.63092e+07	8.75895e+07	8.88698e+07	9.00958e+07	9.13217e+07	9.25477e+07	9.37736e+07	9.49996e+07	9.61525e+07	9.73055e+07	9.84585e+07	9.96114e+07	1.00764e+08	1.01847e+08	1.02929e+08	1.04012e+08	1.05094e+08	1.06177e+08	1.07218e+08	1.0826e+08	1.09301e+08	1.10342e+08	1.11384e+08	1.12398e+08	1.13412e+08	1.14426e+08	1.15441e+08
2030102	3.3561e+07	3.42921e+07	3.50231e+07	3.57541e+07	3.64851e+07	3.71599e+07	3.78347e+07	3.85094e+07	3.91842e+07	3.9859e+07	4.04921e+07	4.11252e+07	4.17584e+07	4.23915e+07	4.30246e+07	4.36324e+07	4.42403e+07	4.48481e+07	4.54559e+07	4.60637e+07	4.66523e+07	4.72408e+07	4.78294e+07	4.84179e+07	4.90065e+07	4.95645e+07	5.01225e+07	5.06806e+07	5.12386e+07	5.17966e+07	5.23163e+07	5.28359e+07	5.33555e+07	5.38751e+07	5.43947e+07	5.48763e+07	5.53578e+07	5.58394e+07	5.63209e+07	5.68025e+07	5.7259e+07	5.77156e+07	5.81721e+07	5.86287e+07	5.90852e+07	5.95212e+07	5.99571e+07	6.03931e+07	6.0829e+07
2030103	1.6997e+08	1.72163e+08	1.74356e+08	1.76548e+08	1.78741e+08	1.80855e+08	1.82969e+08	1.85083e+08	1.87197e+08	1.89311e+08	1.91357e+08	1.93403e+08	1.95449e+08	1.97496e+08	1.99542e+08	2.01475e+08	2.03409e+08	2.05342e+08	2.07276e+08	2.09209e+08	2.11008e+08	2.12806e+08	2.14604e+08	2.16402e+08	2.18201e+08	2.19845e+08	2.2149e+08	2.23134e+08	2.24779e+08	2.26424e+08	2.27947e+08	2.2947e+08	2.30994e+08	2.32517e+08	2.34041e+08	2.35492e+08	2.36943e+08	2.38395e+08	2.39846e+08	2.41298e+08	2.42738e+08	2.44178e+08	2.45619e+08	2.47059e+08	2.48499e+08	2.49926e+08	2.51352e+08	2.52779e+08	2.54205e+08
2030104	7.80372e+07	7.93702e+07	8.07031e+07	8.20361e+07	8.33691e+07	8.46349e+07	8.59007e+07	8.71666e+07	8.84324e+07	8.96982e+07	9.09063e+07	9.21144e+07	9.33224e+07	9.45305e+07	9.57385e+07	9.68844e+07	9.80302e+07	9.9176e+07	1.00322e+08	1.01468e+08	1.02552e+08	1.03636e+08	1.04721e+08	1.05805e+08	1.0689e+08	1.07905e+08	1.0892e+08	1.09935e+08	1.1095e+08	1.11965e+08	1.12916e+08	1.13866e+08	1.14816e+08	1.15766e+08	1.16717e+08	1.17615e+08	1.18514e+08	1.19412e+08	1.20311e+08	1.21209e+08	1.22085e+08	1.22962e+08	1.23838e+08	1.24714e+08	1.25591e+08	1.2645e+08	1.2731e+08	1.28169e+08	1.29029e+08
2030105	4.21723e+07	4.2629e+07	4.30858e+07	4.35426e+07	4.39994e+07	4.44352e+07	4.48709e+07	4.53067e+07	4.57424e+07	4.61782e+07	4.65903e+07	4.70025e+07	4.74146e+07	4.78268e+07	4.8239e+07	4.86152e+07	4.89915e+07	4.93678e+07	4.97441e+07	5.01204e+07	5.04545e+07	5.07886e+07	5.11227e+07	5.14568e+07	5.17908e+07	5.20794e+07	5.2368e+07	5.26566e+07	5.29451e+07	5.32337e+07	5.34818e+07	5.37299e+07	5.3978e+07	5.42262e+07	5.44743e+07	5.46932e+07	5.4912e+07	5.51309e+07	5.53497e+07	5.55686e+07	5.57762e+07	5.59837e+07	5.61913e+07	5.63988e+07	5.66064e+07	5.68091e+07	5.70118e+07	5.72145e+07	5.74172e+07
2030201	23433.2	23823.5	24213.7	24603.9	24994.2	25365.4	25736.7	26108	26479.2	26850.5	27200.3	27550.1	27899.9	28249.8	28599.6	28922.7	29245.9	29569	29892.2	30215.3	30513.4	30811.4	31109.4	31407.4	31705.5	31980.8	32256.2	32531.6	32807	33082.3	33341.4	33600.5	33859.6	34118.6	34377.7	34625.6	34873.5	35121.4	35369.3	35617.2	35860.2	36103.1	36346.1	36589.1	36832.1	37069	37305.9	37542.8	37779.7
2030202	153956	158032	162108	166183	170259	174041	177823	181605	185386	189168	192720	196272	199824	203376	206928	210275	213623	216970	220317	223665	226831	229997	233163	236330	239496	242473	245450	248427	251403	254380	257185	259989	262794	265598	268403	271056	273710	276363	279016	281670	284222	286775	289328	291881	294434	296892	299349	301807	304264
2030203	5.3389e+07	5.36721e+07	5.39553e+07	5.42385e+07	5.45216e+07	5.47993e+07	5.5077e+07	5.53547e+07	5.56324e+07	5.59101e+07	5.61596e+07	5.64091e+07	5.66586e+07	5.69081e+07	5.71576e+07	5.73491e+07	5.75405e+07	5.7732e+07	5.79234e+07	5.81149e+07	5.82435e+07	5.83721e+07	5.85007e+07	5.86293e+07	5.87579e+07	5.88306e+07	5.89032e+07	5.89759e+07	5.90485e+07	5.91212e+07	5.91543e+07	5.91874e+07	5.92205e+07	5.92536e+07	5.92868e+07	5.9297e+07	5.93073e+07	5.93176e+07	5.93278e+07	5.93381e+07	5.93404e+07	5.93426e+07	5.93449e+07	5.93471e+07	5.93494e+07	5.9345e+07	5.93406e+07	5.93362e+07	5.93318e+07
2040101	2.92864e+06	2.92496e+06	2.92128e+06	2.91761e+06	2.91393e+06	2.90843e+06	2.90292e+06	2.89742e+06	2.89192e+06	2.88642e+06	2.8777e+06	2.86899e+06	2.86028e+06	2.85156e+06	2.84285e+06	2.83119e+06	2.81952e+06	2.80786e+06	2.79619e+06	2.78453e+06	2.77143e+06	2.75833e+06	2.74523e+06	2.73213e+06	2.71903e+06	2.70537e+06	2.69172e+06	2.67806e+06	2.66441e+06	2.65075e+06	2.63661e+06	2.62247e+06	2.60833e+06	2.59419e+06	2.58005e+06	2.56502e+06	2.55e+06	2.53497e+06	2.51994e+06	2.50491e+06	2.48935e+06	2.47378e+06	2.45822e+06	2.44265e+06	2.42709e+06	2.41138e+06	2.39568e+06	2.37998e+06	2.36427e+06
2040102	2.49123e+06	2.48944e+06	2.48766e+06	2.48587e+06	2.48409e+06	2.48013e+06	2.47618e+06	2.47222e+06	2.46826e+06	2.46431e+06	2.45732e+06	2.45033e+06	2.44334e+06	2.43636e+06	2.42937e+06	2.41982e+06	2.41027e+06	2.40072e+06	2.39117e+06	2.38162e+06	2.3709e+06	2.36019e+06	2.34947e+06	2.33876e+06	2.32804e+06	2.3168e+06	2.30555e+06	2.29431e+06	2.28306e+06	2.27182e+06	2.26006e+06	2.2483e+06	2.23654e+06	2.22478e+06	2.21302e+06	2.2006e+06	2.18818e+06	2.17576e+06	2.16335e+06	2.15093e+06	2.1383e+06	2.12567e+06	2.11304e+06	2.10042e+06	2.08779e+06	2.07531e+06	2.06283e+06	2.05034e+06	2.03786e+06
2040103	638440	640561	642681	644802	646923	649041	651158	653276	655394	657512	659150	660788	662427	664065	665703	666631	667560	668488	669416	670345	670771	671196	671622	672048	672474	672666	672858	673050	673242	673434	673423	673412	673401	673390	673379	673026	672673	672319	671966	671613	670911	670210	669508	668807	668105	667306	666508	665709	664911
2040104	1.77341e+07	1.79215e+07	1.8109e+07	1.82964e+07	1.84839e+07	1.86681e+07	1.88524e+07	1.90367e+07	1.92209e+07	1.94052e+07	1.95698e+07	1.97344e+07	1.9899e+07	2.00636e+07	2.02282e+07	2.03687e+07	2.05092e+07	2.06497e+07	2.07902e+07	2.09307e+07	2.10541e+07	2.11775e+07	2.13009e+07	2.14243e+07	2.15477e+07	2.16606e+07	2.17736e+07	2.18865e+07	2.19994e+07	2.21123e+07	2.22143e+07	2.23163e+07	2.24183e+07	2.25203e+07	2.26223e+07	2.27096e+07	2.27968e+07	2.28841e+07	2.29714e+07	2.30586e+07	2.31332e+07	2.32078e+07	2.32824e+07	2.3357e+07	2.34316e+07	2.34996e+07	2.35676e+07	2.36357e+07	2.37037e+07
2040105	4.32546e+07	4.35924e+07	4.39302e+07	4.4268e+07	4.46058e+07	4.49275e+07	4.52492e+07	4.55708e+07	4.58925e+07	4.62142e+07	4.64959e+07	4.67777e+07	4.70595e+07	4.73413e+07	4.76231e+07	4.78452e+07	4.80673e+07	4.82894e+07	4.85116e+07	4.87337e+07	4.89006e+07	4.90676e+07	4.92346e+07	4.94015e+07	4.95685e+07	4.96922e+07	4.98159e+07	4.99396e+07	5.00633e+07	5.0187e+07	5.02778e+07	5.03685e+07	5.04592e+07	5.05499e+07	5.06406e+07	5.07086e+07	5.07767e+07	5.08447e+07	5.09128e+07	5.09808e+07	5.1039e+07	5.10971e+07	5.11553e+07	5.12135e+07	5.12716e+07	5.13254e+07	5.13791e+07	5.14329e+07	5.14866e+07
2040106	2.33219e+07	2.34103e+07	2.34987e+07	2.35872e+07	2.36756e+07	2.37567e+07	2.38379e+07	2.3919e+07	2.40001e+07	2.40813e+07	2.41445e+07	2.42078e+07	2.42711e+07	2.43344e+07	2.43976e+07	2.4439e+07	2.44805e+07	2.45219e+07	2.45633e+07	2.46047e+07	2.46306e+07	2.46564e+07	2.46823e+07	2.47081e+07	2.4734e+07	2.47475e+07	2.47609e+07	2.47744e+07	2.47878e+07	2.48013e+07	2.48012e+07	2.4801e+07	2.48009e+07	2.48008e+07	2.48006e+07	2.47867e+07	2.47728e+07	2.47589e+07	2.4745e+07	2.47311e+07	2.47097e+07	2.46882e+07	2.46667e+07	2.46452e+07	2.46237e+07	2.45995e+07	2.45753e+07	2.45511e+07	2.45268e+07
2040201	2.89243e+07	2.91787e+07	2.94331e+07	2.96876e+07	2.9942e+07	3.01884e+07	3.04347e+07	3.06811e+07	3.09274e+07	3.11738e+07	3.13998e+07	3.16258e+07	3.18518e+07	3.20779e+07	3.23039e+07	3.2494e+07	3.2684e+07	3.28741e+07	3.30641e+07	3.32542e+07	3.34082e+07	3.35622e+07	3.37161e+07	3.38701e+07	3.40241e+07	3.41489e+07	3.42736e+07	3.43983e+07	3.45231e+07	3.46478e+07	3.47518e+07	3.48558e+07	3.49598e+07	3.50638e+07	3.51678e+07	3.5259e+07	3.53502e+07	3.54414e+07	3.55327e+07	3.56239e+07	3.57106e+07	3.57973e+07	3.5884e+07	3.59707e+07	3.60574e+07	3.61416e+07	3.62259e+07	3.63102e+07	3.63944e+07
2040202	1.03574e+08	1.04328e+08	1.05081e+08	1.05835e+08	1.06588e+08	1.07268e+08	1.07948e+08	1.08627e+08	1.09307e+08	1.09987e+08	1.10571e+08	1.11154e+08	1.11738e+08	1.12321e+08	1.12905e+08	1.13386e+08	1.13868e+08	1.14349e+08	1.1483e+08	1.15312e+08	1.1571e+08	1.16109e+08	1.16507e+08	1.16906e+08	1.17304e+08	1.17622e+08	1.1794e+08	1.18258e+08	1.18576e+08	1.18893e+08	1.19129e+08	1.19364e+08	1.196e+08	1.19835e+08	1.20071e+08	1.2023e+08	1.20389e+08	1.20548e+08	1.20707e+08	1.20866e+08	1.20975e+08	1.21083e+08	1.21191e+08	1.21299e+08	1.21408e+08	1.21482e+08	1.21557e+08	1.21632e+08	1.21707e+08
2040203	1.05185e+08	1.05818e+08	1.06452e+08	1.07086e+08	1.0772e+08	1.08305e+08	1.0889e+08	1.09475e+08	1.1006e+08	1.10645e+08	1.11157e+08	1.11669e+08	1.12181e+08	1.12693e+08	1.13205e+08	1.13616e+08	1.14027e+08	1.14438e+08	1.14849e+08	1.1526e+08	1.1558e+08	1.159e+08	1.1622e+08	1.1654e+08	1.1686e+08	1.17095e+08	1.1733e+08	1.17565e+08	1.178e+08	1.18035e+08	1.18194e+08	1.18353e+08	1.18512e+08	1.18672e+08	1.18831e+08	1.1893e+08	1.1903e+08	1.19129e+08	1.19229e+08	1.19328e+08	1.19395e+08	1.19462e+08	1.19529e+08	1.19596e+08	1.19663e+08	1.19712e+08	1.19761e+08	1.1981e+08	1.1986e+08
2040204	683657	688036	692414	696792	701170	705021	708872	712723	716574	720425	723535	726645	729756	732866	735976	738303	740630	742958	745285	747612	749286	750960	752633	754307	755981	757035	758089	759143	760197	761251	761664	762077	762491	762904	763318	763161	763005	762848	762692	762536	762013	761490	760967	760444	759922	759189	758456	757723	756990
2040205	5.00341e+07	5.05342e+07	5.10343e+07	5.15344e+07	5.20346e+07	5.25026e+07	5.29706e+07	5.34386e+07	5.39066e+07	5.43746e+07	5.47934e+07	5.52123e+07	5.56311e+07	5.60499e+07	5.64687e+07	5.68279e+07	5.7187e+07	5.75462e+07	5.79053e+07	5.82645e+07	5.85709e+07	5.88773e+07	5.91838e+07	5.94902e+07	5.97966e+07	6.00553e+07	6.0314e+07	6.05727e+07	6.08314e+07	6.10901e+07	6.13052e+07	6.15203e+07	6.17354e+07	6.19505e+07	6.21656e+07	6.23461e+07	6.25266e+07	6.27071e+07	6.28875e+07	6.3068e+07	6.32272e+07	6.33865e+07	6.35457e+07	6.37049e+07	6.38641e+07	6.40115e+07	6.41589e+07	6.43063e+07	6.44537e+07
2040206	389333	391174	393016	394858	396700	398249	399798	401347	402896	404445	405664	406882	408101	409319	410538	411367	412195	413024	413852	414681	415160	415639	416118	416597	417076	417237	417398	417559	417720	417881	417737	417593	417450	417306	417162	416727	416292	415856	415421	414986	414392	413797	413203	412609	412015	411316	410618	409920	409221
2040207	2.65773e+06	2.67355e+06	2.68936e+06	2.70517e+06	2.72099e+06	2.73447e+06	2.74796e+06	2.76144e+06	2.77493e+06	2.78841e+06	2.79969e+06	2.81097e+06	2.82224e+06	2.83352e+06	2.8448e+06	2.85378e+06	2.86276e+06	2.87174e+06	2.88072e+06	2.8897e+06	2.89656e+06	2.90343e+06	2.91029e+06	2.91716e+06	2.92402e+06	2.92872e+06	2.93343e+06	2.93814e+06	2.94284e+06	2.94755e+06	2.94993e+06	2.95231e+06	2.95469e+06	2.95708e+06	2.95946e+06	2.95955e+06	2.95964e+06	2.95974e+06	2.95983e+06	2.95992e+06	2.95853e+06	2.95715e+06	2.95576e+06	2.95437e+06	2.95298e+06	2.9503e+06	2.94762e+06	2.94494e+06	2.94225e+06
2040301	3.11759e+07	3.13484e+07	3.15208e+07	3.16933e+07	3.18657e+07	3.20424e+07	3.22191e+07	3.23958e+07	3.25726e+07	3.27493e+07	3.29255e+07	3.31017e+07	3.32779e+07	3.34541e+07	3.36302e+07	3.37882e+07	3.39461e+07	3.41041e+07	3.4262e+07	3.44199e+07	3.45524e+07	3.46849e+07	3.48174e+07	3.49499e+07	3.50824e+07	3.51877e+07	3.5293e+07	3.53983e+07	3.55035e+07	3.56088e+07	3.56897e+07	3.57705e+07	3.58514e+07	3.59322e+07	3.60131e+07	3.60757e+07	3.61382e+07	3.62008e+07	3.62634e+07	3.6326e+07	3.63808e+07	3.64356e+07	3.64904e+07	3.65452e+07	3.66e+07	3.66479e+07	3.66958e+07	3.67436e+07	3.67915e+07
2040302	1.30623e+06	1.31842e+06	1.3306e+06	1.34278e+06	1.35496e+06	1.36636e+06	1.37776e+06	1.38916e+06	1.40056e+06	1.41196e+06	1.42238e+06	1.4328e+06	1.44322e+06	1.45364e+06	1.46405e+06	1.47324e+06	1.48242e+06	1.49161e+06	1.50079e+06	1.50998e+06	1.51807e+06	1.52616e+06	1.53426e+06	1.54235e+06	1.55045e+06	1.55752e+06	1.5646e+06	1.57168e+06	1.57875e+06	1.58583e+06	1.59191e+06	1.59799e+06	1.60406e+06	1.61014e+06	1.61622e+06	1.62132e+06	1.62642e+06	1.63151e+06	1.63661e+06	1.64171e+06	1.64621e+06	1.65071e+06	1.6552e+06	1.6597e+06	1.66419e+06	1.66832e+06	1.67245e+06	1.67658e+06	1.68071e+06
2040303	0	0	0	0	0	0	0	0	0	0	0	0	0	0	0	0	0	0	0	0	0	0	0	0	0	0	0	0	0	0	0	0	0	0	0	0	0	0	0	0	0	0	0	0	0	0	0	0	0
2040304	0	0	0	0	0	0	0	0	0	0	0	0	0	0	0	0	0	0	0	0	0	0	0	0	0	0	0	0	0	0	0	0	0	0	0	0	0	0	0	0	0	0	0	0	0	0	0	0	0
2050101	6.29958e+06	6.29912e+06	6.29866e+06	6.2982e+06	6.29774e+06	6.29012e+06	6.2825e+06	6.27488e+06	6.26726e+06	6.25964e+06	6.23994e+06	6.22023e+06	6.20052e+06	6.18081e+06	6.1611e+06	6.13394e+06	6.10678e+06	6.07962e+06	6.05245e+06	6.02529e+06	5.99647e+06	5.96764e+06	5.93881e+06	5.90999e+06	5.88116e+06	5.85291e+06	5.82466e+06	5.79641e+06	5.76816e+06	5.73991e+06	5.71068e+06	5.68145e+06	5.65222e+06	5.62299e+06	5.59377e+06	5.56141e+06	5.52905e+06	5.4967e+06	5.46434e+06	5.43198e+06	5.39703e+06	5.36207e+06	5.32712e+06	5.29217e+06	5.25721e+06	5.22091e+06	5.18461e+06	5.14832e+06	5.11202e+06
2050102	5.29349e+06	5.30556e+06	5.31762e+06	5.32969e+06	5.34175e+06	5.34785e+06	5.35394e+06	5.36004e+06	5.36613e+06	5.37223e+06	5.36892e+06	5.36562e+06	5.36231e+06	5.35901e+06	5.3557e+06	5.34574e+06	5.33579e+06	5.32583e+06	5.31587e+06	5.30592e+06	5.29318e+06	5.28045e+06	5.26772e+06	5.25498e+06	5.24225e+06	5.22858e+06	5.21492e+06	5.20125e+06	5.18758e+06	5.17392e+06	5.15873e+06	5.14353e+06	5.12834e+06	5.11315e+06	5.09796e+06	5.07993e+06	5.0619e+06	5.04388e+06	5.02585e+06	5.00782e+06	4.98757e+06	4.96731e+06	4.94706e+06	4.92681e+06	4.90656e+06	4.88494e+06	4.86333e+06	4.84172e+06	4.82011e+06
2050103	4.44779e+06	4.45033e+06	4.45287e+06	4.45541e+06	4.45795e+06	4.45491e+06	4.45187e+06	4.44882e+06	4.44578e+06	4.44274e+06	4.43157e+06	4.4204e+06	4.40923e+06	4.39806e+06	4.38689e+06	4.37048e+06	4.35407e+06	4.33766e+06	4.32125e+06	4.30483e+06	4.28685e+06	4.26887e+06	4.25089e+06	4.23291e+06	4.21492e+06	4.19676e+06	4.1786e+06	4.16043e+06	4.14227e+06	4.1241e+06	4.1047e+06	4.0853e+06	4.0659e+06	4.0465e+06	4.0271e+06	4.00519e+06	3.98328e+06	3.96138e+06	3.93947e+06	3.91756e+06	3.89373e+06	3.8699e+06	3.84607e+06	3.82224e+06	3.79841e+06	3.77356e+06	3.7487e+06	3.72385e+06	3.69899e+06
2050104	968469	965831	963193	960555	957917	954466	951015	947563	944112	940661	936181	931701	927221	922741	918260	912822	907383	901944	896505	891066	885069	879072	873075	867078	861081	854812	848544	842275	836006	829737	823273	816808	810344	803879	797415	790745	784076	777406	770737	764067	757287	750507	743727	736947	730167	723436	716705	709973	703242
2050105	4.31939e+06	4.30953e+06	4.29968e+06	4.28982e+06	4.27997e+06	4.26743e+06	4.25489e+06	4.24235e+06	4.22982e+06	4.21728e+06	4.20097e+06	4.18466e+06	4.16835e+06	4.15204e+06	4.13572e+06	4.11517e+06	4.09461e+06	4.07405e+06	4.0535e+06	4.03294e+06	4.00962e+06	3.98631e+06	3.963e+06	3.93968e+06	3.91637e+06	3.89141e+06	3.86646e+06	3.8415e+06	3.81654e+06	3.79159e+06	3.76534e+06	3.7391e+06	3.71285e+06	3.68661e+06	3.66036e+06	3.63299e+06	3.60562e+06	3.57826e+06	3.55089e+06	3.52352e+06	3.49581e+06	3.4681e+06	3.44039e+06	3.41268e+06	3.38497e+06	3.35751e+06	3.33004e+06	3.30258e+06	3.27511e+06
2050106	4.51738e+06	4.49946e+06	4.48154e+06	4.46363e+06	4.44571e+06	4.42636e+06	4.40702e+06	4.38767e+06	4.36832e+06	4.34898e+06	4.32649e+06	4.304e+06	4.28151e+06	4.25902e+06	4.23654e+06	4.20983e+06	4.18313e+06	4.15642e+06	4.12971e+06	4.10301e+06	4.07341e+06	4.04381e+06	4.0142e+06	3.9846e+06	3.955e+06	3.92383e+06	3.89267e+06	3.8615e+06	3.83033e+06	3.79917e+06	3.76732e+06	3.73547e+06	3.70363e+06	3.67178e+06	3.63993e+06	3.60788e+06	3.57582e+06	3.54377e+06	3.51171e+06	3.47966e+06	3.44811e+06	3.41657e+06	3.38502e+06	3.35347e+06	3.32193e+06	3.29107e+06	3.26021e+06	3.22936e+06	3.1985e+06
2050107	2.04855e+07	2.04358e+07	2.03862e+07	2.03366e+07	2.02869e+07	2.02302e+07	2.01735e+07	2.01168e+07	2.00601e+07	2.00033e+07	1.99296e+07	1.98559e+07	1.97822e+07	1.97085e+07	1.96348e+07	1.95457e+07	1.94566e+07	1.93675e+07	1.92784e+07	1.91894e+07	1.90935e+07	1.89976e+07	1.89017e+07	1.88058e+07	1.87099e+07	1.86103e+07	1.85108e+07	1.84113e+07	1.83117e+07	1.82122e+07	1.81076e+07	1.80031e+07	1.78986e+07	1.77941e+07	1.76896e+07	1.75788e+07	1.7468e+07	1.73572e+07	1.72464e+07	1.71356e+07	1.70227e+07	1.69098e+07	1.67969e+07	1.66839e+07	1.6571e+07	1.64589e+07	1.63468e+07	1.62347e+07	1.61226e+07
2050201	7.49413e+06	7.50597e+06	7.5178e+06	7.52964e+06	7.54147e+06	7.54613e+06	7.55079e+06	7.55545e+06	7.56011e+06	7.56477e+06	7.55868e+06	7.5526e+06	7.54651e+06	7.54042e+06	7.53434e+06	7.5219e+06	7.50947e+06	7.49703e+06	7.4846e+06	7.47216e+06	7.4584e+06	7.44464e+06	7.43088e+06	7.41712e+06	7.40335e+06	7.38973e+06	7.37611e+06	7.36248e+06	7.34886e+06	7.33523e+06	7.31993e+06	7.30463e+06	7.28933e+06	7.27402e+06	7.25872e+06	7.23985e+06	7.22098e+06	7.20211e+06	7.18324e+06	7.16436e+06	7.14305e+06	7.12174e+06	7.10043e+06	7.07911e+06	7.0578e+06	7.03606e+06	7.01432e+06	6.99259e+06	6.97085e+06
2050202	1.36831e+06	1.35827e+06	1.34823e+06	1.33819e+06	1.32816e+06	1.31832e+06	1.30848e+06	1.29864e+06	1.2888e+06	1.27896e+06	1.2688e+06	1.25864e+06	1.24848e+06	1.23831e+06	1.22815e+06	1.21708e+06	1.20601e+06	1.19494e+06	1.18387e+06	1.1728e+06	1.16104e+06	1.14927e+06	1.13751e+06	1.12574e+06	1.11397e+06	1.10198e+06	1.08998e+06	1.07798e+06	1.06599e+06	1.05399e+06	1.04226e+06	1.03054e+06	1.01881e+06	1.00708e+06	995356	983968	972581	961193	949806	938418	927542	916666	905790	894914	884037	873708	863379	853050	842721
2050203	1.07491e+06	1.07159e+06	1.06827e+06	1.06496e+06	1.06164e+06	1.05714e+06	1.05265e+06	1.04815e+06	1.04365e+06	1.03915e+06	1.03321e+06	1.02726e+06	1.02131e+06	1.01537e+06	1.00942e+06	1.00271e+06	995994	989281	982568	975855	969035	962216	955396	948577	941757	934899	928040	921182	914323	907465	900394	893324	886253	879182	872112	864693	857275	849856	842438	835020	827403	819787	812170	804554	796937	789303	781668	774034	766399
2050204	913261	933382	953504	973625	993747	1.01101e+06	1.02827e+06	1.04553e+06	1.06279e+06	1.08005e+06	1.09356e+06	1.10708e+06	1.12059e+06	1.13411e+06	1.14762e+06	1.15988e+06	1.17214e+06	1.1844e+06	1.19666e+06	1.20892e+06	1.22185e+06	1.23477e+06	1.2477e+06	1.26062e+06	1.27355e+06	1.28718e+06	1.30081e+06	1.31444e+06	1.32807e+06	1.3417e+06	1.35478e+06	1.36787e+06	1.38095e+06	1.39404e+06	1.40712e+06	1.41855e+06	1.42998e+06	1.44141e+06	1.45283e+06	1.46426e+06	1.47404e+06	1.48382e+06	1.4936e+06	1.50337e+06	1.51315e+06	1.52198e+06	1.53081e+06	1.53964e+06	1.54847e+06
2050205	1.2985e+06	1.29416e+06	1.28983e+06	1.2855e+06	1.28116e+06	1.2759e+06	1.27064e+06	1.26538e+06	1.26011e+06	1.25485e+06	1.24834e+06	1.24182e+06	1.23531e+06	1.2288e+06	1.22228e+06	1.21469e+06	1.20709e+06	1.1995e+06	1.19191e+06	1.18431e+06	1.17616e+06	1.16801e+06	1.15986e+06	1.15171e+06	1.14356e+06	1.1351e+06	1.12664e+06	1.11818e+06	1.10972e+06	1.10126e+06	1.09249e+06	1.08372e+06	1.07495e+06	1.06618e+06	1.05741e+06	1.04831e+06	1.03922e+06	1.03013e+06	1.02104e+06	1.01195e+06	1.00274e+06	993534	984327	975121	965914	956827	947740	938653	929566
2050206	4.88236e+06	4.87032e+06	4.85829e+06	4.84626e+06	4.83423e+06	4.8188e+06	4.80338e+06	4.78796e+06	4.77253e+06	4.75711e+06	4.73653e+06	4.71596e+06	4.69538e+06	4.6748e+06	4.65423e+06	4.62922e+06	4.60421e+06	4.5792e+06	4.55419e+06	4.52918e+06	4.50189e+06	4.4746e+06	4.44731e+06	4.42002e+06	4.39272e+06	4.36377e+06	4.33481e+06	4.30585e+06	4.27689e+06	4.24794e+06	4.21714e+06	4.18633e+06	4.15553e+06	4.12473e+06	4.09393e+06	4.06114e+06	4.02834e+06	3.99555e+06	3.96275e+06	3.92996e+06	3.89633e+06	3.86271e+06	3.82909e+06	3.79546e+06	3.76184e+06	3.72847e+06	3.6951e+06	3.66173e+06	3.62836e+06
2050301	1.37595e+07	1.38072e+07	1.3855e+07	1.39028e+07	1.39505e+07	1.39858e+07	1.40211e+07	1.40564e+07	1.40916e+07	1.41269e+07	1.41471e+07	1.41673e+07	1.41875e+07	1.42077e+07	1.42279e+07	1.42353e+07	1.42427e+07	1.42501e+07	1.42575e+07	1.42648e+07	1.42649e+07	1.4265e+07	1.42651e+07	1.42651e+07	1.42652e+07	1.4259e+07	1.42529e+07	1.42467e+07	1.42405e+07	1.42344e+07	1.42209e+07	1.42075e+07	1.41941e+07	1.41807e+07	1.41672e+07	1.41464e+07	1.41256e+07	1.41048e+07	1.40841e+07	1.40633e+07	1.40394e+07	1.40156e+07	1.39917e+07	1.39679e+07	1.3944e+07	1.39203e+07	1.38966e+07	1.38729e+07	1.38492e+07
2050302	7.07699e+06	7.06786e+06	7.05873e+06	7.0496e+06	7.04047e+06	7.02617e+06	7.01186e+06	6.99756e+06	6.98326e+06	6.96896e+06	6.94809e+06	6.92723e+06	6.90637e+06	6.88551e+06	6.86464e+06	6.8387e+06	6.81276e+06	6.78682e+06	6.76088e+06	6.73494e+06	6.70658e+06	6.67823e+06	6.64987e+06	6.62152e+06	6.59316e+06	6.56303e+06	6.5329e+06	6.50276e+06	6.47263e+06	6.44249e+06	6.41035e+06	6.3782e+06	6.34606e+06	6.31391e+06	6.28177e+06	6.24755e+06	6.21334e+06	6.17912e+06	6.1449e+06	6.11069e+06	6.07587e+06	6.04105e+06	6.00622e+06	5.9714e+06	5.93658e+06	5.90221e+06	5.86783e+06	5.83346e+06	5.79908e+06
2050303	1.31786e+06	1.30958e+06	1.30131e+06	1.29303e+06	1.28476e+06	1.27569e+06	1.26663e+06	1.25756e+06	1.2485e+06	1.23943e+06	1.22965e+06	1.21986e+06	1.21008e+06	1.20029e+06	1.19051e+06	1.17981e+06	1.16911e+06	1.15841e+06	1.14771e+06	1.13701e+06	1.1257e+06	1.11439e+06	1.10309e+06	1.09178e+06	1.08047e+06	1.06877e+06	1.05707e+06	1.04537e+06	1.03367e+06	1.02197e+06	1.01022e+06	998470	986719	974968	963217	952001	940785	929568	918352	907136	895836	884535	873234	861934	850633	840092	829550	819009	808468
2050304	2.91751e+06	2.90254e+06	2.88758e+06	2.87261e+06	2.85765e+06	2.84093e+06	2.82422e+06	2.8075e+06	2.79079e+06	2.77407e+06	2.75592e+06	2.73776e+06	2.71961e+06	2.70145e+06	2.6833e+06	2.66281e+06	2.64233e+06	2.62185e+06	2.60136e+06	2.58088e+06	2.55838e+06	2.53588e+06	2.51337e+06	2.49087e+06	2.46837e+06	2.44437e+06	2.42037e+06	2.39636e+06	2.37236e+06	2.34836e+06	2.32353e+06	2.29871e+06	2.27389e+06	2.24907e+06	2.22425e+06	2.20027e+06	2.1763e+06	2.15233e+06	2.12835e+06	2.10438e+06	2.07979e+06	2.0552e+06	2.03061e+06	2.00602e+06	1.98144e+06	1.95838e+06	1.93531e+06	1.91225e+06	1.88919e+06
2050305	2.23798e+07	2.2504e+07	2.26281e+07	2.27523e+07	2.28764e+07	2.29842e+07	2.3092e+07	2.31998e+07	2.33075e+07	2.34153e+07	2.35012e+07	2.3587e+07	2.36729e+07	2.37587e+07	2.38446e+07	2.39068e+07	2.3969e+07	2.40312e+07	2.40935e+07	2.41557e+07	2.41998e+07	2.42438e+07	2.42879e+07	2.4332e+07	2.43761e+07	2.44054e+07	2.44347e+07	2.4464e+07	2.44933e+07	2.45226e+07	2.45375e+07	2.45523e+07	2.45671e+07	2.4582e+07	2.45968e+07	2.45984e+07	2.45999e+07	2.46015e+07	2.46031e+07	2.46046e+07	2.46005e+07	2.45964e+07	2.45923e+07	2.45883e+07	2.45842e+07	2.45791e+07	2.45741e+07	2.45691e+07	2.4564e+07
2050306	5.056e+07	5.08589e+07	5.11578e+07	5.14567e+07	5.17556e+07	5.20334e+07	5.23112e+07	5.2589e+07	5.28669e+07	5.31447e+07	5.33872e+07	5.36296e+07	5.38721e+07	5.41146e+07	5.4357e+07	5.45429e+07	5.47288e+07	5.49146e+07	5.51005e+07	5.52864e+07	5.54162e+07	5.5546e+07	5.56758e+07	5.58056e+07	5.59354e+07	5.60155e+07	5.60955e+07	5.61756e+07	5.62557e+07	5.63357e+07	5.63726e+07	5.64095e+07	5.64464e+07	5.64833e+07	5.65202e+07	5.65224e+07	5.65245e+07	5.65267e+07	5.65288e+07	5.6531e+07	5.65138e+07	5.64965e+07	5.64793e+07	5.64621e+07	5.64448e+07	5.64154e+07	5.63859e+07	5.63565e+07	5.63271e+07
2060002	5.63495e+06	5.67367e+06	5.71239e+06	5.75111e+06	5.78983e+06	5.82362e+06	5.85742e+06	5.89121e+06	5.925e+06	5.9588e+06	5.9864e+06	6.01401e+06	6.04162e+06	6.06923e+06	6.09684e+06	6.11775e+06	6.13866e+06	6.15957e+06	6.18048e+06	6.20139e+06	6.21607e+06	6.23076e+06	6.24544e+06	6.26013e+06	6.27482e+06	6.2839e+06	6.29299e+06	6.30207e+06	6.31116e+06	6.32025e+06	6.32371e+06	6.32718e+06	6.33065e+06	6.33411e+06	6.33758e+06	6.33608e+06	6.33458e+06	6.33308e+06	6.33158e+06	6.33008e+06	6.32525e+06	6.32041e+06	6.31558e+06	6.31074e+06	6.30591e+06	6.2991e+06	6.29229e+06	6.28549e+06	6.27868e+06
2060003	8.59421e+07	8.63581e+07	8.67741e+07	8.71901e+07	8.76061e+07	8.79398e+07	8.82735e+07	8.86072e+07	8.89409e+07	8.92746e+07	8.95179e+07	8.97611e+07	9.00044e+07	9.02476e+07	9.04909e+07	9.06528e+07	9.08148e+07	9.09767e+07	9.11386e+07	9.13006e+07	9.13974e+07	9.14941e+07	9.15909e+07	9.16877e+07	9.17845e+07	9.1812e+07	9.18395e+07	9.1867e+07	9.18945e+07	9.1922e+07	9.1876e+07	9.183e+07	9.1784e+07	9.1738e+07	9.1692e+07	9.15769e+07	9.14619e+07	9.13468e+07	9.12317e+07	9.11167e+07	9.09643e+07	9.0812e+07	9.06596e+07	9.05073e+07	9.03549e+07	9.01806e+07	9.00063e+07	8.9832e+07	8.96577e+07
2060004	0	0	0	0	0	0	0	0	0	0	0	0	0	0	0	0	0	0	0	0	0	0	0	0	0	0	0	0	0	0	0	0	0	0	0	0	0	0	0	0	0	0	0	0	0	0	0	0	0
2060005	0	0	0	0	0	0	0	0	0	0	0	0	0	0	0	0	0	0	0	0	0	0	0	0	0	0	0	0	0	0	0	0	0	0	0	0	0	0	0	0	0	0	0	0	0	0	0	0	0
2060006	1.09719e+08	1.10734e+08	1.1175e+08	1.12765e+08	1.1378e+08	1.14712e+08	1.15643e+08	1.16575e+08	1.17507e+08	1.18439e+08	1.19264e+08	1.2009e+08	1.20915e+08	1.2174e+08	1.22565e+08	1.2325e+08	1.23935e+08	1.2462e+08	1.25305e+08	1.2599e+08	1.26529e+08	1.27067e+08	1.27606e+08	1.28144e+08	1.28683e+08	1.2908e+08	1.29478e+08	1.29876e+08	1.30273e+08	1.30671e+08	1.30944e+08	1.31218e+08	1.31491e+08	1.31764e+08	1.32038e+08	1.3221e+08	1.32381e+08	1.32553e+08	1.32725e+08	1.32896e+08	1.33012e+08	1.33128e+08	1.33244e+08	1.33359e+08	1.33475e+08	1.33553e+08	1.33631e+08	1.33708e+08	1.33786e+08
2070001	1.5336e+06	1.52474e+06	1.51587e+06	1.50701e+06	1.49815e+06	1.48846e+06	1.47877e+06	1.46909e+06	1.4594e+06	1.44972e+06	1.43924e+06	1.42877e+06	1.41829e+06	1.40782e+06	1.39734e+06	1.38543e+06	1.37351e+06	1.3616e+06	1.34968e+06	1.33777e+06	1.32792e+06	1.31807e+06	1.30822e+06	1.29837e+06	1.28852e+06	1.27456e+06	1.26061e+06	1.24665e+06	1.23269e+06	1.21873e+06	1.20777e+06	1.19682e+06	1.18586e+06	1.1749e+06	1.16394e+06	1.15301e+06	1.14208e+06	1.13115e+06	1.12022e+06	1.10929e+06	1.09874e+06	1.08819e+06	1.07764e+06	1.06709e+06	1.05654e+06	1.04873e+06	1.04092e+06	1.0331e+06	1.02529e+06
2070002	4.28793e+06	4.25978e+06	4.23163e+06	4.20348e+06	4.17533e+06	4.14371e+06	4.1121e+06	4.08048e+06	4.04887e+06	4.01725e+06	3.98116e+06	3.94508e+06	3.90899e+06	3.8729e+06	3.83681e+06	3.79718e+06	3.75755e+06	3.71793e+06	3.6783e+06	3.63867e+06	3.59981e+06	3.56095e+06	3.52209e+06	3.48323e+06	3.44438e+06	3.40278e+06	3.36118e+06	3.31958e+06	3.27798e+06	3.23638e+06	3.19696e+06	3.15754e+06	3.11813e+06	3.07871e+06	3.03929e+06	2.99973e+06	2.96017e+06	2.92061e+06	2.88104e+06	2.84148e+06	2.80262e+06	2.76376e+06	2.72491e+06	2.68605e+06	2.64719e+06	2.60935e+06	2.57152e+06	2.53368e+06	2.49584e+06
2070003	2.71805e+06	2.70535e+06	2.69266e+06	2.67996e+06	2.66727e+06	2.65185e+06	2.63643e+06	2.62101e+06	2.6056e+06	2.59018e+06	2.57178e+06	2.55338e+06	2.53498e+06	2.51658e+06	2.49818e+06	2.47729e+06	2.45639e+06	2.4355e+06	2.4146e+06	2.39371e+06	2.37121e+06	2.3487e+06	2.3262e+06	2.3037e+06	2.28119e+06	2.25773e+06	2.23427e+06	2.2108e+06	2.18734e+06	2.16388e+06	2.13974e+06	2.1156e+06	2.09146e+06	2.06732e+06	2.04318e+06	2.01874e+06	1.99429e+06	1.96984e+06	1.94539e+06	1.92095e+06	1.89628e+06	1.87161e+06	1.84694e+06	1.82227e+06	1.7976e+06	1.77559e+06	1.75358e+06	1.73157e+06	1.70956e+06
2070004	1.93801e+07	1.94605e+07	1.95408e+07	1.96211e+07	1.97015e+07	1.97611e+07	1.98207e+07	1.98803e+07	1.99399e+07	1.99994e+07	2.00432e+07	2.00869e+07	2.01306e+07	2.01743e+07	2.02181e+07	2.0244e+07	2.02699e+07	2.02958e+07	2.03217e+07	2.03476e+07	2.03545e+07	2.03614e+07	2.03683e+07	2.03752e+07	2.03821e+07	2.03694e+07	2.03566e+07	2.03439e+07	2.03311e+07	2.03184e+07	2.02864e+07	2.02544e+07	2.02225e+07	2.01905e+07	2.01585e+07	2.01138e+07	2.0069e+07	2.00243e+07	1.99795e+07	1.99348e+07	1.98767e+07	1.98186e+07	1.97605e+07	1.97024e+07	1.96443e+07	1.95846e+07	1.95248e+07	1.9465e+07	1.94052e+07
2070005	3.56652e+06	3.57713e+06	3.58774e+06	3.59834e+06	3.60895e+06	3.61374e+06	3.61854e+06	3.62334e+06	3.62813e+06	3.63293e+06	3.63024e+06	3.62756e+06	3.62487e+06	3.62219e+06	3.6195e+06	3.61268e+06	3.60585e+06	3.59903e+06	3.59221e+06	3.58538e+06	3.57828e+06	3.57118e+06	3.56408e+06	3.55697e+06	3.54987e+06	3.54224e+06	3.53461e+06	3.52699e+06	3.51936e+06	3.51173e+06	3.50169e+06	3.49165e+06	3.48162e+06	3.47158e+06	3.46154e+06	3.44785e+06	3.43416e+06	3.42046e+06	3.40677e+06	3.39308e+06	3.37645e+06	3.35982e+06	3.3432e+06	3.32657e+06	3.30995e+06	3.29169e+06	3.27344e+06	3.25518e+06	3.23693e+06
2070006	3.36693e+06	3.37331e+06	3.37969e+06	3.38607e+06	3.39245e+06	3.39559e+06	3.39872e+06	3.40186e+06	3.405e+06	3.40813e+06	3.40816e+06	3.40818e+06	3.40821e+06	3.40823e+06	3.40826e+06	3.40487e+06	3.40148e+06	3.3981e+06	3.39471e+06	3.39132e+06	3.38491e+06	3.37849e+06	3.37207e+06	3.36566e+06	3.35924e+06	3.35009e+06	3.34094e+06	3.33179e+06	3.32264e+06	3.3135e+06	3.30202e+06	3.29054e+06	3.27907e+06	3.26759e+06	3.25612e+06	3.24262e+06	3.22911e+06	3.21561e+06	3.20211e+06	3.18861e+06	3.17398e+06	3.15934e+06	3.14471e+06	3.13007e+06	3.11543e+06	3.10031e+06	3.08519e+06	3.07007e+06	3.05495e+06
2070007	2.02268e+07	2.02848e+07	2.03428e+07	2.04008e+07	2.04588e+07	2.04919e+07	2.0525e+07	2.05581e+07	2.05912e+07	2.06242e+07	2.06334e+07	2.06425e+07	2.06516e+07	2.06607e+07	2.06699e+07	2.06512e+07	2.06326e+07	2.06139e+07	2.05952e+07	2.05766e+07	2.05316e+07	2.04866e+07	2.04416e+07	2.03966e+07	2.03516e+07	2.0282e+07	2.02124e+07	2.01428e+07	2.00731e+07	2.00035e+07	1.9913e+07	1.98225e+07	1.9732e+07	1.96415e+07	1.95509e+07	1.94456e+07	1.93402e+07	1.92349e+07	1.91295e+07	1.90241e+07	1.89125e+07	1.88009e+07	1.86892e+07	1.85776e+07	1.8466e+07	1.83521e+07	1.82382e+07	1.81243e+07	1.80104e+07
2070008	1.86564e+08	1.90203e+08	1.93843e+08	1.97482e+08	2.01122e+08	2.04631e+08	2.08141e+08	2.1165e+08	2.15159e+08	2.18669e+08	2.22096e+08	2.25524e+08	2.28951e+08	2.32378e+08	2.35806e+08	2.39052e+08	2.42299e+08	2.45545e+08	2.48792e+08	2.52038e+08	2.55024e+08	2.58009e+08	2.60994e+08	2.6398e+08	2.66965e+08	2.69652e+08	2.72339e+08	2.75026e+08	2.77713e+08	2.80399e+08	2.82825e+08	2.85251e+08	2.87677e+08	2.90102e+08	2.92528e+08	2.94766e+08	2.97004e+08	2.99242e+08	3.0148e+08	3.03718e+08	3.05861e+08	3.08004e+08	3.10146e+08	3.12289e+08	3.14432e+08	3.165e+08	3.18568e+08	3.20636e+08	3.22704e+08
2070009	2.76526e+07	2.78788e+07	2.8105e+07	2.83312e+07	2.85574e+07	2.87709e+07	2.89845e+07	2.9198e+07	2.94116e+07	2.96251e+07	2.98142e+07	3.00033e+07	3.01924e+07	3.03815e+07	3.05706e+07	3.07211e+07	3.08715e+07	3.1022e+07	3.11725e+07	3.1323e+07	3.14332e+07	3.15434e+07	3.16536e+07	3.17638e+07	3.1874e+07	3.19475e+07	3.20211e+07	3.20947e+07	3.21683e+07	3.22418e+07	3.22831e+07	3.23244e+07	3.23657e+07	3.2407e+07	3.24482e+07	3.24611e+07	3.2474e+07	3.24869e+07	3.24998e+07	3.25127e+07	3.25088e+07	3.25048e+07	3.25009e+07	3.2497e+07	3.2493e+07	3.24787e+07	3.24643e+07	3.245e+07	3.24357e+07
2070010	2.04182e+08	2.0762e+08	2.11058e+08	2.14496e+08	2.17934e+08	2.21003e+08	2.24072e+08	2.2714e+08	2.30209e+08	2.33278e+08	2.36116e+08	2.38954e+08	2.41791e+08	2.44629e+08	2.47466e+08	2.50106e+08	2.52746e+08	2.55386e+08	2.58026e+08	2.60665e+08	2.63091e+08	2.65516e+08	2.67942e+08	2.70368e+08	2.72793e+08	2.74955e+08	2.77116e+08	2.79278e+08	2.8144e+08	2.83601e+08	2.85491e+08	2.8738e+08	2.8927e+08	2.9116e+08	2.93049e+08	2.94718e+08	2.96387e+08	2.98057e+08	2.99726e+08	3.01395e+08	3.02952e+08	3.0451e+08	3.06068e+08	3.07625e+08	3.09183e+08	3.10655e+08	3.12126e+08	3.13598e+08	3.1507e+08
2070011	8.94252e+07	9.04769e+07	9.15286e+07	9.25804e+07	9.36321e+07	9.46264e+07	9.56208e+07	9.66151e+07	9.76095e+07	9.86038e+07	9.95201e+07	1.00436e+08	1.01353e+08	1.02269e+08	1.03185e+08	1.04003e+08	1.04821e+08	1.05639e+08	1.06457e+08	1.07275e+08	1.07978e+08	1.08681e+08	1.09384e+08	1.10088e+08	1.10791e+08	1.11371e+08	1.11951e+08	1.12531e+08	1.13111e+08	1.13691e+08	1.14143e+08	1.14595e+08	1.15047e+08	1.15499e+08	1.15952e+08	1.16286e+08	1.1662e+08	1.16954e+08	1.17289e+08	1.17623e+08	1.1787e+08	1.18117e+08	1.18364e+08	1.18611e+08	1.18858e+08	1.19034e+08	1.1921e+08	1.19385e+08	1.19561e+08
2080102	923445	924389	925332	926276	927220	927352	927483	927615	927746	927878	927156	926433	925711	924989	924266	922647	921027	919408	917788	916169	914302	912435	910568	908701	906834	904688	902541	900394	898247	896101	892974	889847	886720	883593	880466	877798	875131	872463	869796	867128	863985	860842	857699	854556	851413	846753	842092	837431	832771
2080103	5.83012e+06	5.86674e+06	5.90335e+06	5.93997e+06	5.97659e+06	6.0069e+06	6.03722e+06	6.06753e+06	6.09784e+06	6.12816e+06	6.15256e+06	6.17697e+06	6.20138e+06	6.22578e+06	6.25019e+06	6.2681e+06	6.28601e+06	6.30392e+06	6.32183e+06	6.33974e+06	6.35113e+06	6.36252e+06	6.37391e+06	6.38531e+06	6.3967e+06	6.40189e+06	6.40708e+06	6.41227e+06	6.41746e+06	6.42266e+06	6.42184e+06	6.42103e+06	6.42022e+06	6.41941e+06	6.4186e+06	6.41237e+06	6.40613e+06	6.3999e+06	6.39367e+06	6.38743e+06	6.37806e+06	6.36868e+06	6.3593e+06	6.34992e+06	6.34055e+06	6.32884e+06	6.31713e+06	6.30542e+06	6.29371e+06
2080104	3.48974e+06	3.51015e+06	3.53055e+06	3.55095e+06	3.57135e+06	3.58891e+06	3.60648e+06	3.62404e+06	3.64161e+06	3.65917e+06	3.67503e+06	3.69089e+06	3.70675e+06	3.72261e+06	3.73847e+06	3.75232e+06	3.76617e+06	3.78001e+06	3.79386e+06	3.80771e+06	3.82058e+06	3.83346e+06	3.84633e+06	3.85921e+06	3.87208e+06	3.88454e+06	3.897e+06	3.90946e+06	3.92191e+06	3.93437e+06	3.94047e+06	3.94656e+06	3.95265e+06	3.95875e+06	3.96484e+06	3.96793e+06	3.97102e+06	3.97411e+06	3.97719e+06	3.98028e+06	3.98114e+06	3.98201e+06	3.98287e+06	3.98373e+06	3.9846e+06	3.98063e+06	3.97665e+06	3.97268e+06	3.96871e+06
2080105	4.21763e+06	4.26918e+06	4.32074e+06	4.37229e+06	4.42384e+06	4.47385e+06	4.52386e+06	4.57387e+06	4.62388e+06	4.67389e+06	4.72262e+06	4.77135e+06	4.82009e+06	4.86882e+06	4.91755e+06	4.96457e+06	5.01159e+06	5.05861e+06	5.10563e+06	5.15264e+06	5.19598e+06	5.23931e+06	5.28265e+06	5.32598e+06	5.36932e+06	5.40753e+06	5.44575e+06	5.48396e+06	5.52218e+06	5.5604e+06	5.59245e+06	5.62451e+06	5.65657e+06	5.68862e+06	5.72068e+06	5.74635e+06	5.77201e+06	5.79767e+06	5.82334e+06	5.849e+06	5.87072e+06	5.89245e+06	5.91417e+06	5.93589e+06	5.95762e+06	5.97607e+06	5.99452e+06	6.01297e+06	6.03142e+06
2080106	9.4362e+06	9.51373e+06	9.59127e+06	9.66881e+06	9.74634e+06	9.81726e+06	9.88818e+06	9.95909e+06	1.003e+07	1.01009e+07	1.01625e+07	1.0224e+07	1.02855e+07	1.03471e+07	1.04086e+07	1.04584e+07	1.05082e+07	1.0558e+07	1.06078e+07	1.06576e+07	1.06951e+07	1.07326e+07	1.07701e+07	1.08075e+07	1.0845e+07	1.08713e+07	1.08976e+07	1.09239e+07	1.09501e+07	1.09764e+07	1.09924e+07	1.10083e+07	1.10243e+07	1.10402e+07	1.10562e+07	1.10625e+07	1.10688e+07	1.10751e+07	1.10814e+07	1.10877e+07	1.10886e+07	1.10895e+07	1.10904e+07	1.10913e+07	1.10922e+07	1.10898e+07	1.10874e+07	1.10851e+07	1.10827e+07
2080107	5.55571e+06	5.61725e+06	5.67879e+06	5.74033e+06	5.80187e+06	5.8558e+06	5.90973e+06	5.96366e+06	6.01759e+06	6.07152e+06	6.11279e+06	6.15406e+06	6.19534e+06	6.23661e+06	6.27788e+06	6.31007e+06	6.34226e+06	6.37446e+06	6.40665e+06	6.43884e+06	6.46609e+06	6.49335e+06	6.52061e+06	6.54787e+06	6.57513e+06	6.59913e+06	6.62314e+06	6.64714e+06	6.67115e+06	6.69515e+06	6.71363e+06	6.7321e+06	6.75057e+06	6.76904e+06	6.78751e+06	6.79796e+06	6.80841e+06	6.81885e+06	6.8293e+06	6.83974e+06	6.84361e+06	6.84749e+06	6.85136e+06	6.85523e+06	6.8591e+06	6.85917e+06	6.85923e+06	6.85929e+06	6.85936e+06
2080108	5.20804e+06	5.26453e+06	5.32102e+06	5.3775e+06	5.43399e+06	5.48483e+06	5.53567e+06	5.58651e+06	5.63736e+06	5.6882e+06	5.73357e+06	5.77894e+06	5.8243e+06	5.86967e+06	5.91504e+06	5.95471e+06	5.99438e+06	6.03405e+06	6.07372e+06	6.11339e+06	6.1471e+06	6.18081e+06	6.21452e+06	6.24823e+06	6.28194e+06	6.30918e+06	6.33643e+06	6.36368e+06	6.39093e+06	6.41818e+06	6.43861e+06	6.45904e+06	6.47947e+06	6.4999e+06	6.52033e+06	6.53453e+06	6.54873e+06	6.56293e+06	6.57713e+06	6.59132e+06	6.60153e+06	6.61174e+06	6.62195e+06	6.63216e+06	6.64238e+06	6.64988e+06	6.65739e+06	6.66489e+06	6.6724e+06
2080109	0	0	0	0	0	0	0	0	0	0	0	0	0	0	0	0	0	0	0	0	0	0	0	0	0	0	0	0	0	0	0	0	0	0	0	0	0	0	0	0	0	0	0	0	0	0	0	0	0
2080110	0	0	0	0	0	0	0	0	0	0	0	0	0	0	0	0	0	0	0	0	0	0	0	0	0	0	0	0	0	0	0	0	0	0	0	0	0	0	0	0	0	0	0	0	0	0	0	0	0
2080111	0	0	0	0	0	0	0	0	0	0	0	0	0	0	0	0	0	0	0	0	0	0	0	0	0	0	0	0	0	0	0	0	0	0	0	0	0	0	0	0	0	0	0	0	0	0	0	0	0
2080201	3.87397e+06	3.86033e+06	3.84669e+06	3.83305e+06	3.81941e+06	3.80245e+06	3.78549e+06	3.76852e+06	3.75156e+06	3.7346e+06	3.71332e+06	3.69203e+06	3.67075e+06	3.64947e+06	3.62818e+06	3.60264e+06	3.57709e+06	3.55154e+06	3.526e+06	3.50045e+06	3.47224e+06	3.44402e+06	3.41581e+06	3.3876e+06	3.35938e+06	3.33006e+06	3.30074e+06	3.27142e+06	3.2421e+06	3.21277e+06	3.18436e+06	3.15594e+06	3.12752e+06	3.09911e+06	3.07069e+06	3.04868e+06	3.02666e+06	3.00465e+06	2.98264e+06	2.96063e+06	2.9328e+06	2.90497e+06	2.87713e+06	2.8493e+06	2.82147e+06	2.80162e+06	2.78176e+06	2.76191e+06	2.74205e+06
2080202	647678	647023	646368	645713	645058	643565	642073	640581	639088	637596	635006	632415	629825	627234	624644	621359	618074	614789	611505	608220	604708	601195	597683	594170	590658	587074	583490	579905	576321	572737	568987	565237	561487	557737	553987	549886	545784	541682	537581	533479	527444	521409	515374	509339	503304	498897	494490	490083	485675
2080203	5.97357e+06	5.99177e+06	6.00997e+06	6.02816e+06	6.04636e+06	6.05604e+06	6.06572e+06	6.07539e+06	6.08507e+06	6.09475e+06	6.09329e+06	6.09183e+06	6.09036e+06	6.0889e+06	6.08744e+06	6.07997e+06	6.0725e+06	6.06502e+06	6.05755e+06	6.05008e+06	6.0408e+06	6.03152e+06	6.02224e+06	6.01296e+06	6.00369e+06	5.99344e+06	5.98319e+06	5.97295e+06	5.9627e+06	5.95245e+06	5.93904e+06	5.92564e+06	5.91223e+06	5.89882e+06	5.88541e+06	5.86738e+06	5.84935e+06	5.83132e+06	5.81329e+06	5.79526e+06	5.77397e+06	5.75269e+06	5.7314e+06	5.71012e+06	5.68883e+06	5.66615e+06	5.64346e+06	5.62078e+06	5.59809e+06
2080204	6.57782e+06	6.62321e+06	6.66859e+06	6.71398e+06	6.75936e+06	6.78999e+06	6.82062e+06	6.85125e+06	6.88187e+06	6.9125e+06	6.92657e+06	6.94065e+06	6.95472e+06	6.96879e+06	6.98287e+06	6.98978e+06	6.9967e+06	7.00361e+06	7.01053e+06	7.01744e+06	7.02283e+06	7.02822e+06	7.03361e+06	7.039e+06	7.04439e+06	7.04771e+06	7.05102e+06	7.05433e+06	7.05765e+06	7.06096e+06	7.05707e+06	7.05318e+06	7.04929e+06	7.0454e+06	7.04151e+06	7.02719e+06	7.01287e+06	6.99855e+06	6.98423e+06	6.96992e+06	6.94723e+06	6.92455e+06	6.90187e+06	6.87919e+06	6.85651e+06	6.82939e+06	6.80227e+06	6.77514e+06	6.74802e+06
2080205	2.04815e+07	2.06911e+07	2.09006e+07	2.11102e+07	2.13198e+07	2.15066e+07	2.16934e+07	2.18802e+07	2.2067e+07	2.22538e+07	2.24132e+07	2.25727e+07	2.27322e+07	2.28916e+07	2.30511e+07	2.31997e+07	2.33483e+07	2.34969e+07	2.36455e+07	2.37941e+07	2.39204e+07	2.40467e+07	2.41729e+07	2.42992e+07	2.44255e+07	2.45377e+07	2.46499e+07	2.47621e+07	2.48743e+07	2.49865e+07	2.50701e+07	2.51537e+07	2.52373e+07	2.53209e+07	2.54045e+07	2.54684e+07	2.55323e+07	2.55962e+07	2.566e+07	2.57239e+07	2.57832e+07	2.58424e+07	2.59017e+07	2.5961e+07	2.60202e+07	2.60682e+07	2.61163e+07	2.61643e+07	2.62123e+07
2080206	7.43454e+07	7.5346e+07	7.63466e+07	7.73472e+07	7.83479e+07	7.92744e+07	8.02008e+07	8.11273e+07	8.20538e+07	8.29803e+07	8.38454e+07	8.47106e+07	8.55757e+07	8.64408e+07	8.73059e+07	8.81096e+07	8.89132e+07	8.97169e+07	9.05205e+07	9.13242e+07	9.20636e+07	9.2803e+07	9.35425e+07	9.42819e+07	9.50213e+07	9.56841e+07	9.63468e+07	9.70096e+07	9.76723e+07	9.83351e+07	9.89161e+07	9.94972e+07	1.00078e+08	1.00659e+08	1.0124e+08	1.01746e+08	1.02251e+08	1.02756e+08	1.03262e+08	1.03767e+08	1.04229e+08	1.0469e+08	1.05152e+08	1.05613e+08	1.06075e+08	1.06511e+08	1.06947e+08	1.07383e+08	1.07819e+08
2080207	2.33952e+07	2.35937e+07	2.37922e+07	2.39907e+07	2.41892e+07	2.43691e+07	2.4549e+07	2.47289e+07	2.49088e+07	2.50887e+07	2.52354e+07	2.53821e+07	2.55288e+07	2.56755e+07	2.58222e+07	2.59386e+07	2.60549e+07	2.61712e+07	2.62875e+07	2.64039e+07	2.64891e+07	2.65742e+07	2.66594e+07	2.67446e+07	2.68298e+07	2.6892e+07	2.69541e+07	2.70163e+07	2.70785e+07	2.71406e+07	2.71782e+07	2.72158e+07	2.72533e+07	2.72909e+07	2.73284e+07	2.73477e+07	2.73669e+07	2.73862e+07	2.74054e+07	2.74247e+07	2.74386e+07	2.74525e+07	2.74664e+07	2.74803e+07	2.74942e+07	2.75038e+07	2.75134e+07	2.75229e+07	2.75325e+07
2080208	5.03893e+06	5.07607e+06	5.11321e+06	5.15036e+06	5.1875e+06	5.21924e+06	5.25098e+06	5.28272e+06	5.31446e+06	5.3462e+06	5.3738e+06	5.4014e+06	5.42899e+06	5.45659e+06	5.48418e+06	5.50735e+06	5.53051e+06	5.55367e+06	5.57684e+06	5.6e+06	5.61819e+06	5.63637e+06	5.65456e+06	5.67275e+06	5.69093e+06	5.70297e+06	5.71501e+06	5.72704e+06	5.73908e+06	5.75112e+06	5.75673e+06	5.76235e+06	5.76796e+06	5.77358e+06	5.77919e+06	5.77903e+06	5.77887e+06	5.77871e+06	5.77855e+06	5.77839e+06	5.77413e+06	5.76988e+06	5.76562e+06	5.76136e+06	5.7571e+06	5.74987e+06	5.74264e+06	5.73541e+06	5.72818e+06
3010101	1.648e+07	1.65321e+07	1.65842e+07	1.66363e+07	1.66883e+07	1.67208e+07	1.67532e+07	1.67856e+07	1.6818e+07	1.68504e+07	1.68601e+07	1.68697e+07	1.68794e+07	1.68891e+07	1.68987e+07	1.68902e+07	1.68816e+07	1.68731e+07	1.68646e+07	1.6856e+07	1.68361e+07	1.68162e+07	1.67962e+07	1.67763e+07	1.67563e+07	1.67272e+07	1.66981e+07	1.6669e+07	1.66399e+07	1.66108e+07	1.65712e+07	1.65315e+07	1.64918e+07	1.64521e+07	1.64125e+07	1.63625e+07	1.63126e+07	1.62626e+07	1.62127e+07	1.61627e+07	1.61076e+07	1.60524e+07	1.59973e+07	1.59422e+07	1.5887e+07	1.58302e+07	1.57733e+07	1.57165e+07	1.56596e+07
3010102	4.87361e+06	4.86737e+06	4.86113e+06	4.8549e+06	4.84866e+06	4.83798e+06	4.8273e+06	4.81662e+06	4.80594e+06	4.79526e+06	4.78068e+06	4.7661e+06	4.75152e+06	4.73694e+06	4.72236e+06	4.70328e+06	4.68419e+06	4.66511e+06	4.64603e+06	4.62695e+06	4.60427e+06	4.58159e+06	4.55891e+06	4.53623e+06	4.51356e+06	4.48807e+06	4.46259e+06	4.43711e+06	4.41163e+06	4.38615e+06	4.35873e+06	4.3313e+06	4.30388e+06	4.27645e+06	4.24903e+06	4.22041e+06	4.1918e+06	4.16319e+06	4.13458e+06	4.10597e+06	4.07736e+06	4.04875e+06	4.02014e+06	3.99153e+06	3.96292e+06	3.9388e+06	3.91469e+06	3.89057e+06	3.86646e+06
3010103	1.7056e+07	1.71023e+07	1.71485e+07	1.71948e+07	1.7241e+07	1.72738e+07	1.73066e+07	1.73394e+07	1.73722e+07	1.7405e+07	1.74257e+07	1.74465e+07	1.74672e+07	1.7488e+07	1.75087e+07	1.75148e+07	1.75208e+07	1.75269e+07	1.75329e+07	1.7539e+07	1.75315e+07	1.7524e+07	1.75165e+07	1.75091e+07	1.75016e+07	1.74822e+07	1.74629e+07	1.74435e+07	1.74242e+07	1.74048e+07	1.73773e+07	1.73498e+07	1.73223e+07	1.72948e+07	1.72673e+07	1.7235e+07	1.72027e+07	1.71704e+07	1.71381e+07	1.71058e+07	1.70729e+07	1.704e+07	1.7007e+07	1.69741e+07	1.69412e+07	1.6908e+07	1.68748e+07	1.68416e+07	1.68084e+07
3010104	5.88091e+06	5.86915e+06	5.85739e+06	5.84563e+06	5.83386e+06	5.81806e+06	5.80226e+06	5.78646e+06	5.77065e+06	5.75485e+06	5.7351e+06	5.71535e+06	5.69559e+06	5.67584e+06	5.65609e+06	5.63203e+06	5.60797e+06	5.58391e+06	5.55985e+06	5.53579e+06	5.50837e+06	5.48096e+06	5.45354e+06	5.42613e+06	5.39871e+06	5.36858e+06	5.33845e+06	5.30831e+06	5.27818e+06	5.24805e+06	5.21606e+06	5.18407e+06	5.15208e+06	5.12009e+06	5.0881e+06	5.05501e+06	5.02192e+06	4.98883e+06	4.95574e+06	4.92265e+06	4.89013e+06	4.85762e+06	4.8251e+06	4.79259e+06	4.76007e+06	4.72835e+06	4.69663e+06	4.66491e+06	4.63318e+06
3010105	1.20146e+06	1.19698e+06	1.19251e+06	1.18803e+06	1.18355e+06	1.17796e+06	1.17237e+06	1.16677e+06	1.16118e+06	1.15559e+06	1.14904e+06	1.14249e+06	1.13595e+06	1.1294e+06	1.12285e+06	1.11532e+06	1.10779e+06	1.10026e+06	1.09273e+06	1.0852e+06	1.07699e+06	1.06879e+06	1.06059e+06	1.05239e+06	1.04419e+06	1.0355e+06	1.02681e+06	1.01812e+06	1.00944e+06	1.00075e+06	991922	983097	974271	965445	956619	947919	939219	930519	921818	913118	904837	896556	888275	879993	871712	863826	855941	848055	840169
3010106	815734	812566	809397	806228	803059	799235	795410	791586	787762	783938	779500	775061	770623	766185	761746	756803	751860	746917	741974	737031	731848	726665	721482	716299	711116	705756	700396	695036	689676	684316	678823	673330	667837	662345	656852	651229	645605	639982	634359	628736	623196	617657	612117	606577	601038	595638	590239	584840	579440
3010107	1.07434e+06	1.07075e+06	1.06715e+06	1.06356e+06	1.05996e+06	1.05565e+06	1.05134e+06	1.04703e+06	1.04272e+06	1.03841e+06	1.03353e+06	1.02864e+06	1.02375e+06	1.01886e+06	1.01397e+06	1.00839e+06	1.0028e+06	997216	991630	986045	979999	973954	967908	961862	955817	949377	942938	936499	930060	923620	916963	910305	903648	896990	890332	883575	876819	870062	863305	856548	849895	843243	836591	829938	823286	816766	810246	803726	797206
3010201	1.36312e+06	1.35622e+06	1.34932e+06	1.34242e+06	1.33552e+06	1.32682e+06	1.31813e+06	1.30943e+06	1.30073e+06	1.29204e+06	1.28178e+06	1.27152e+06	1.26126e+06	1.25101e+06	1.24075e+06	1.22918e+06	1.2176e+06	1.20603e+06	1.19446e+06	1.18289e+06	1.17129e+06	1.15968e+06	1.14808e+06	1.13647e+06	1.12487e+06	1.11252e+06	1.10017e+06	1.08783e+06	1.07548e+06	1.06313e+06	1.05189e+06	1.04065e+06	1.02941e+06	1.01818e+06	1.00694e+06	995382	983828	972273	960719	949164	937827	926489	915152	903815	892478	881458	870439	859419	848400
3010202	1.25877e+06	1.26078e+06	1.26279e+06	1.2648e+06	1.26681e+06	1.26718e+06	1.26756e+06	1.26794e+06	1.26832e+06	1.2687e+06	1.26768e+06	1.26667e+06	1.26566e+06	1.26465e+06	1.26364e+06	1.25984e+06	1.25603e+06	1.25223e+06	1.24842e+06	1.24461e+06	1.24122e+06	1.23783e+06	1.23444e+06	1.23105e+06	1.22766e+06	1.2217e+06	1.21574e+06	1.20978e+06	1.20381e+06	1.19785e+06	1.1927e+06	1.18754e+06	1.18238e+06	1.17723e+06	1.17207e+06	1.16456e+06	1.15705e+06	1.14954e+06	1.14203e+06	1.13452e+06	1.12798e+06	1.12144e+06	1.11491e+06	1.10837e+06	1.10183e+06	1.09361e+06	1.08538e+06	1.07716e+06	1.06893e+06
3010203	1.46937e+06	1.47045e+06	1.47153e+06	1.47261e+06	1.47369e+06	1.47305e+06	1.47241e+06	1.47177e+06	1.47114e+06	1.4705e+06	1.46838e+06	1.46625e+06	1.46413e+06	1.46201e+06	1.45988e+06	1.45635e+06	1.45281e+06	1.44928e+06	1.44574e+06	1.4422e+06	1.43761e+06	1.43301e+06	1.42841e+06	1.42381e+06	1.41921e+06	1.41367e+06	1.40813e+06	1.4026e+06	1.39706e+06	1.39152e+06	1.3851e+06	1.37869e+06	1.37227e+06	1.36585e+06	1.35944e+06	1.35228e+06	1.34513e+06	1.33798e+06	1.33082e+06	1.32367e+06	1.31604e+06	1.30841e+06	1.30079e+06	1.29316e+06	1.28553e+06	1.27768e+06	1.26982e+06	1.26197e+06	1.25411e+06
3010204	1.1529e+06	1.14644e+06	1.13998e+06	1.13352e+06	1.12706e+06	1.11955e+06	1.11203e+06	1.10452e+06	1.097e+06	1.08948e+06	1.08112e+06	1.07276e+06	1.0644e+06	1.05604e+06	1.04768e+06	1.03869e+06	1.02971e+06	1.02073e+06	1.01174e+06	1.00276e+06	994627	986496	978364	970233	962102	953728	945354	936980	928606	920232	911660	903088	894516	885944	877372	868745	860119	851492	842865	834238	825773	817308	808844	800379	791914	783856	775798	767739	759681
3010205	1.7099e+06	1.73044e+06	1.75097e+06	1.77151e+06	1.79205e+06	1.81122e+06	1.83038e+06	1.84955e+06	1.86872e+06	1.88788e+06	1.90538e+06	1.92288e+06	1.94038e+06	1.95788e+06	1.97538e+06	1.99078e+06	2.00618e+06	2.02157e+06	2.03697e+06	2.05237e+06	2.06558e+06	2.07879e+06	2.092e+06	2.10521e+06	2.11843e+06	2.12941e+06	2.1404e+06	2.15138e+06	2.16236e+06	2.17335e+06	2.18225e+06	2.19115e+06	2.20006e+06	2.20896e+06	2.21786e+06	2.22466e+06	2.23146e+06	2.23825e+06	2.24505e+06	2.25185e+06	2.25758e+06	2.2633e+06	2.26903e+06	2.27475e+06	2.28048e+06	2.28527e+06	2.29007e+06	2.29487e+06	2.29966e+06
3020101	7.62291e+06	7.66376e+06	7.70461e+06	7.74546e+06	7.78631e+06	7.81994e+06	7.85357e+06	7.8872e+06	7.92083e+06	7.95446e+06	7.98129e+06	8.00812e+06	8.03494e+06	8.06177e+06	8.0886e+06	8.10721e+06	8.12583e+06	8.14444e+06	8.16306e+06	8.18167e+06	8.19203e+06	8.20238e+06	8.21273e+06	8.22308e+06	8.23343e+06	8.23581e+06	8.23819e+06	8.24056e+06	8.24294e+06	8.24532e+06	8.24084e+06	8.23637e+06	8.23189e+06	8.22742e+06	8.22294e+06	8.21284e+06	8.20274e+06	8.19264e+06	8.18253e+06	8.17243e+06	8.15943e+06	8.14642e+06	8.13342e+06	8.12041e+06	8.10741e+06	8.09243e+06	8.07745e+06	8.06247e+06	8.04749e+06
3020102	4.7734e+06	4.77281e+06	4.77222e+06	4.77164e+06	4.77105e+06	4.76655e+06	4.76205e+06	4.75755e+06	4.75305e+06	4.74856e+06	4.74043e+06	4.73231e+06	4.72418e+06	4.71606e+06	4.70793e+06	4.69563e+06	4.68332e+06	4.67102e+06	4.65871e+06	4.64641e+06	4.63091e+06	4.61541e+06	4.59991e+06	4.58441e+06	4.56891e+06	4.55055e+06	4.5322e+06	4.51384e+06	4.49549e+06	4.47713e+06	4.45658e+06	4.43603e+06	4.41547e+06	4.39492e+06	4.37437e+06	4.35196e+06	4.32955e+06	4.30714e+06	4.28473e+06	4.26232e+06	4.23953e+06	4.21674e+06	4.19395e+06	4.17117e+06	4.14838e+06	4.12523e+06	4.10209e+06	4.07894e+06	4.0558e+06
3020103	6.77007e+06	6.84368e+06	6.9173e+06	6.99092e+06	7.06453e+06	7.12734e+06	7.19014e+06	7.25295e+06	7.31575e+06	7.37856e+06	7.43005e+06	7.48154e+06	7.53303e+06	7.58453e+06	7.63602e+06	7.68073e+06	7.72544e+06	7.77016e+06	7.81487e+06	7.85958e+06	7.902e+06	7.94442e+06	7.98684e+06	8.02926e+06	8.07168e+06	8.11107e+06	8.15046e+06	8.18985e+06	8.22924e+06	8.26863e+06	8.3023e+06	8.33598e+06	8.36965e+06	8.40332e+06	8.43699e+06	8.46308e+06	8.48916e+06	8.51525e+06	8.54134e+06	8.56743e+06	8.58793e+06	8.60844e+06	8.62895e+06	8.64946e+06	8.66996e+06	8.68691e+06	8.70385e+06	8.72079e+06	8.73773e+06
3020104	0	0	0	0	0	0	0	0	0	0	0	0	0	0	0	0	0	0	0	0	0	0	0	0	0	0	0	0	0	0	0	0	0	0	0	0	0	0	0	0	0	0	0	0	0	0	0	0	0
3020105	0	0	0	0	0	0	0	0	0	0	0	0	0	0	0	0	0	0	0	0	0	0	0	0	0	0	0	0	0	0	0	0	0	0	0	0	0	0	0	0	0	0	0	0	0	0	0	0	0
3020201	7.11464e+07	7.21787e+07	7.3211e+07	7.42433e+07	7.52756e+07	7.62286e+07	7.71816e+07	7.81347e+07	7.90877e+07	8.00407e+07	8.09347e+07	8.18288e+07	8.27228e+07	8.36168e+07	8.45109e+07	8.53353e+07	8.61598e+07	8.69842e+07	8.78087e+07	8.86332e+07	8.93702e+07	9.01072e+07	9.08443e+07	9.15813e+07	9.23184e+07	9.29473e+07	9.35763e+07	9.42052e+07	9.48342e+07	9.54632e+07	9.59833e+07	9.65034e+07	9.70235e+07	9.75436e+07	9.80637e+07	9.84931e+07	9.89226e+07	9.93521e+07	9.97815e+07	1.00211e+08	1.00585e+08	1.00959e+08	1.01333e+08	1.01707e+08	1.02081e+08	1.02416e+08	1.02751e+08	1.03086e+08	1.03421e+08
3020202	4.85405e+06	4.88295e+06	4.91186e+06	4.94076e+06	4.96967e+06	4.99394e+06	5.01821e+06	5.04248e+06	5.06675e+06	5.09102e+06	5.11118e+06	5.13134e+06	5.1515e+06	5.17166e+06	5.19183e+06	5.20797e+06	5.22412e+06	5.24027e+06	5.25642e+06	5.27256e+06	5.28568e+06	5.2988e+06	5.31192e+06	5.32503e+06	5.33815e+06	5.34785e+06	5.35756e+06	5.36726e+06	5.37696e+06	5.38666e+06	5.39276e+06	5.39886e+06	5.40497e+06	5.41107e+06	5.41717e+06	5.41994e+06	5.42271e+06	5.42549e+06	5.42826e+06	5.43103e+06	5.43159e+06	5.43215e+06	5.4327e+06	5.43326e+06	5.43382e+06	5.43282e+06	5.43182e+06	5.43081e+06	5.42981e+06
3020203	1.05915e+07	1.0672e+07	1.07525e+07	1.0833e+07	1.09135e+07	1.09831e+07	1.10526e+07	1.11222e+07	1.11918e+07	1.12613e+07	1.13205e+07	1.13797e+07	1.14389e+07	1.1498e+07	1.15572e+07	1.16056e+07	1.1654e+07	1.17024e+07	1.17508e+07	1.17992e+07	1.18382e+07	1.18772e+07	1.19162e+07	1.19551e+07	1.19941e+07	1.20235e+07	1.2053e+07	1.20824e+07	1.21118e+07	1.21412e+07	1.21617e+07	1.21821e+07	1.22025e+07	1.22229e+07	1.22434e+07	1.22553e+07	1.22673e+07	1.22793e+07	1.22913e+07	1.23033e+07	1.23103e+07	1.23172e+07	1.23242e+07	1.23311e+07	1.23381e+07	1.23413e+07	1.23445e+07	1.23477e+07	1.23509e+07
3020204	479825	480285	480745	481205	481665	481790	481915	482040	482165	482290	482154	482018	481883	481747	481611	481099	480587	480076	479564	479052	478210	477368	476526	475683	474841	473679	472518	471356	470194	469032	467618	466203	464788	463373	461958	460701	459445	458188	456931	455675	454076	452477	450877	449278	447679	446065	444451	442837	441223
3020301	0	0	0	0	0	0	0	0	0	0	0	0	0	0	0	0	0	0	0	0	0	0	0	0	0	0	0	0	0	0	0	0	0	0	0	0	0	0	0	0	0	0	0	0	0	0	0	0	0
3020302	0	0	0	0	0	0	0	0	0	0	0	0	0	0	0	0	0	0	0	0	0	0	0	0	0	0	0	0	0	0	0	0	0	0	0	0	0	0	0	0	0	0	0	0	0	0	0	0	0
3030002	4.75776e+07	4.80077e+07	4.84379e+07	4.8868e+07	4.92981e+07	4.96753e+07	5.00525e+07	5.04297e+07	5.08069e+07	5.11841e+07	5.15108e+07	5.18376e+07	5.21643e+07	5.24911e+07	5.28178e+07	5.31011e+07	5.33845e+07	5.36678e+07	5.39511e+07	5.42344e+07	5.44798e+07	5.47252e+07	5.49705e+07	5.52159e+07	5.54613e+07	5.56627e+07	5.58641e+07	5.60654e+07	5.62668e+07	5.64682e+07	5.66208e+07	5.67733e+07	5.69259e+07	5.70784e+07	5.7231e+07	5.73381e+07	5.74451e+07	5.75522e+07	5.76593e+07	5.77664e+07	5.78467e+07	5.7927e+07	5.80074e+07	5.80877e+07	5.8168e+07	5.82302e+07	5.82925e+07	5.83547e+07	5.84169e+07
3030003	1.67975e+07	1.69666e+07	1.71357e+07	1.73048e+07	1.74739e+07	1.76304e+07	1.7787e+07	1.79436e+07	1.81001e+07	1.82567e+07	1.84036e+07	1.85505e+07	1.86974e+07	1.88443e+07	1.89912e+07	1.91245e+07	1.92577e+07	1.9391e+07	1.95243e+07	1.96575e+07	1.97752e+07	1.98928e+07	2.00104e+07	2.0128e+07	2.02456e+07	2.03473e+07	2.04491e+07	2.05508e+07	2.06525e+07	2.07542e+07	2.08415e+07	2.09288e+07	2.1016e+07	2.11033e+07	2.11905e+07	2.12671e+07	2.13436e+07	2.14201e+07	2.14966e+07	2.15731e+07	2.16438e+07	2.17146e+07	2.17853e+07	2.18561e+07	2.19268e+07	2.19922e+07	2.20575e+07	2.21229e+07	2.21883e+07
3030004	2.63317e+07	2.65965e+07	2.68613e+07	2.71261e+07	2.7391e+07	2.76325e+07	2.78741e+07	2.81157e+07	2.83573e+07	2.85988e+07	2.88229e+07	2.90469e+07	2.92709e+07	2.94949e+07	2.97189e+07	2.99175e+07	3.01161e+07	3.03148e+07	3.05134e+07	3.0712e+07	3.08807e+07	3.10493e+07	3.1218e+07	3.13867e+07	3.15554e+07	3.16893e+07	3.18232e+07	3.19571e+07	3.2091e+07	3.22249e+07	3.23259e+07	3.24268e+07	3.25277e+07	3.26286e+07	3.27296e+07	3.28027e+07	3.28759e+07	3.2949e+07	3.30222e+07	3.30953e+07	3.31488e+07	3.32022e+07	3.32557e+07	3.33091e+07	3.33626e+07	3.33992e+07	3.34357e+07	3.34723e+07	3.35089e+07
3030005	1.02339e+07	1.03154e+07	1.03969e+07	1.04784e+07	1.05599e+07	1.06287e+07	1.06974e+07	1.07661e+07	1.08348e+07	1.09035e+07	1.09624e+07	1.10213e+07	1.10802e+07	1.11391e+07	1.1198e+07	1.12487e+07	1.12994e+07	1.13501e+07	1.14009e+07	1.14516e+07	1.14951e+07	1.15386e+07	1.15822e+07	1.16257e+07	1.16692e+07	1.17043e+07	1.17393e+07	1.17744e+07	1.18094e+07	1.18445e+07	1.187e+07	1.18955e+07	1.1921e+07	1.19465e+07	1.1972e+07	1.19889e+07	1.20058e+07	1.20227e+07	1.20396e+07	1.20565e+07	1.20676e+07	1.20787e+07	1.20897e+07	1.21008e+07	1.21119e+07	1.21191e+07	1.21263e+07	1.21335e+07	1.21407e+07
3030006	5.33446e+06	5.38499e+06	5.43552e+06	5.48605e+06	5.53659e+06	5.5824e+06	5.62822e+06	5.67404e+06	5.71986e+06	5.76568e+06	5.80807e+06	5.85046e+06	5.89285e+06	5.93525e+06	5.97764e+06	6.01504e+06	6.05244e+06	6.08984e+06	6.12724e+06	6.16464e+06	6.19645e+06	6.22825e+06	6.26006e+06	6.29187e+06	6.32368e+06	6.34959e+06	6.3755e+06	6.40142e+06	6.42733e+06	6.45324e+06	6.47395e+06	6.49466e+06	6.51537e+06	6.53607e+06	6.55678e+06	6.57337e+06	6.58996e+06	6.60656e+06	6.62315e+06	6.63974e+06	6.6533e+06	6.66687e+06	6.68044e+06	6.694e+06	6.70757e+06	6.71837e+06	6.72917e+06	6.73997e+06	6.75077e+06
3030007	376603	380482	384361	388240	392119	395572	399025	402478	405930	409383	412507	415630	418754	421877	425000	427855	430709	433564	436418	439273	441900	444527	447154	449781	452408	454728	457047	459366	461686	464005	465944	467884	469823	471763	473702	475287	476871	478456	480040	481625	482958	484290	485623	486956	488289	489468	490647	491826	493005
3040101	2.78931e+07	2.79782e+07	2.80633e+07	2.81484e+07	2.82335e+07	2.8298e+07	2.83625e+07	2.84269e+07	2.84914e+07	2.85559e+07	2.86018e+07	2.86478e+07	2.86938e+07	2.87397e+07	2.87857e+07	2.88044e+07	2.88231e+07	2.88418e+07	2.88604e+07	2.88791e+07	2.88688e+07	2.88585e+07	2.88482e+07	2.88378e+07	2.88275e+07	2.87907e+07	2.87539e+07	2.8717e+07	2.86802e+07	2.86433e+07	2.85855e+07	2.85276e+07	2.84698e+07	2.84119e+07	2.8354e+07	2.8282e+07	2.82101e+07	2.81381e+07	2.80661e+07	2.79941e+07	2.79156e+07	2.78371e+07	2.77586e+07	2.76801e+07	2.76016e+07	2.7518e+07	2.74344e+07	2.73508e+07	2.72672e+07
3040102	8.48853e+06	8.55302e+06	8.61751e+06	8.682e+06	8.74649e+06	8.80507e+06	8.86365e+06	8.92223e+06	8.98081e+06	9.03939e+06	9.09283e+06	9.14627e+06	9.1997e+06	9.25314e+06	9.30658e+06	9.35171e+06	9.39684e+06	9.44197e+06	9.4871e+06	9.53223e+06	9.56712e+06	9.602e+06	9.63688e+06	9.67177e+06	9.70665e+06	9.73154e+06	9.75643e+06	9.78132e+06	9.80621e+06	9.83111e+06	9.84793e+06	9.86476e+06	9.88159e+06	9.89842e+06	9.91525e+06	9.92582e+06	9.9364e+06	9.94698e+06	9.95755e+06	9.96813e+06	9.97574e+06	9.98335e+06	9.99096e+06	9.99857e+06	1.00062e+07	1.00107e+07	1.00151e+07	1.00196e+07	1.00241e+07
3040103	1.76739e+07	1.7826e+07	1.79781e+07	1.81302e+07	1.82822e+07	1.84231e+07	1.85639e+07	1.87047e+07	1.88455e+07	1.89864e+07	1.91157e+07	1.92451e+07	1.93745e+07	1.95039e+07	1.96333e+07	1.97442e+07	1.98551e+07	1.9966e+07	2.00769e+07	2.01878e+07	2.0278e+07	2.03682e+07	2.04583e+07	2.05485e+07	2.06387e+07	2.07093e+07	2.07798e+07	2.08504e+07	2.0921e+07	2.09915e+07	2.10469e+07	2.11023e+07	2.11576e+07	2.1213e+07	2.12684e+07	2.13127e+07	2.13571e+07	2.14014e+07	2.14458e+07	2.14901e+07	2.15299e+07	2.15696e+07	2.16094e+07	2.16491e+07	2.16889e+07	2.1723e+07	2.17571e+07	2.17912e+07	2.18253e+07
3040104	1.26902e+07	1.28196e+07	1.29491e+07	1.30785e+07	1.3208e+07	1.33262e+07	1.34445e+07	1.35627e+07	1.36809e+07	1.37992e+07	1.39081e+07	1.4017e+07	1.41258e+07	1.42347e+07	1.43436e+07	1.44389e+07	1.45341e+07	1.46294e+07	1.47246e+07	1.48199e+07	1.49015e+07	1.49832e+07	1.50649e+07	1.51465e+07	1.52282e+07	1.52976e+07	1.53669e+07	1.54362e+07	1.55056e+07	1.55749e+07	1.5635e+07	1.5695e+07	1.57551e+07	1.58152e+07	1.58753e+07	1.59291e+07	1.5983e+07	1.60369e+07	1.60907e+07	1.61446e+07	1.61955e+07	1.62465e+07	1.62974e+07	1.63484e+07	1.63993e+07	1.64462e+07	1.6493e+07	1.65399e+07	1.65867e+07
3040105	3.88118e+07	3.94142e+07	4.00166e+07	4.06191e+07	4.12215e+07	4.1786e+07	4.23505e+07	4.2915e+07	4.34795e+07	4.40439e+07	4.45847e+07	4.51254e+07	4.56661e+07	4.62068e+07	4.67475e+07	4.72478e+07	4.77482e+07	4.82485e+07	4.87489e+07	4.92492e+07	4.9695e+07	5.01407e+07	5.05865e+07	5.10322e+07	5.1478e+07	5.18624e+07	5.22468e+07	5.26311e+07	5.30155e+07	5.33999e+07	5.37302e+07	5.40605e+07	5.43907e+07	5.4721e+07	5.50513e+07	5.53414e+07	5.56316e+07	5.59217e+07	5.62118e+07	5.65019e+07	5.67678e+07	5.70336e+07	5.72994e+07	5.75652e+07	5.78311e+07	5.80734e+07	5.83157e+07	5.85581e+07	5.88004e+07
3040201	1.31924e+07	1.32118e+07	1.32313e+07	1.32508e+07	1.32702e+07	1.32762e+07	1.32821e+07	1.3288e+07	1.32939e+07	1.32999e+07	1.32924e+07	1.32849e+07	1.32775e+07	1.327e+07	1.32625e+07	1.32399e+07	1.32172e+07	1.31946e+07	1.31719e+07	1.31493e+07	1.31142e+07	1.30791e+07	1.3044e+07	1.30089e+07	1.29738e+07	1.29282e+07	1.28826e+07	1.2837e+07	1.27913e+07	1.27457e+07	1.26919e+07	1.2638e+07	1.25842e+07	1.25303e+07	1.24764e+07	1.24165e+07	1.23565e+07	1.22965e+07	1.22365e+07	1.21766e+07	1.21147e+07	1.20528e+07	1.19909e+07	1.19289e+07	1.1867e+07	1.18037e+07	1.17403e+07	1.16769e+07	1.16135e+07
3040202	1.32998e+07	1.33502e+07	1.34006e+07	1.3451e+07	1.35013e+07	1.35376e+07	1.35739e+07	1.36102e+07	1.36465e+07	1.36828e+07	1.37063e+07	1.37298e+07	1.37534e+07	1.37769e+07	1.38004e+07	1.38091e+07	1.38177e+07	1.38264e+07	1.38351e+07	1.38438e+07	1.38388e+07	1.38337e+07	1.38286e+07	1.38236e+07	1.38185e+07	1.38007e+07	1.37828e+07	1.37649e+07	1.37471e+07	1.37292e+07	1.37007e+07	1.36723e+07	1.36439e+07	1.36154e+07	1.3587e+07	1.35504e+07	1.35138e+07	1.34772e+07	1.34406e+07	1.3404e+07	1.33642e+07	1.33245e+07	1.32847e+07	1.32449e+07	1.32052e+07	1.31628e+07	1.31204e+07	1.30779e+07	1.30355e+07
3040203	4.23185e+06	4.28514e+06	4.33843e+06	4.39172e+06	4.44501e+06	4.49397e+06	4.54292e+06	4.59188e+06	4.64083e+06	4.68979e+06	4.73502e+06	4.78026e+06	4.82549e+06	4.87072e+06	4.91595e+06	4.95731e+06	4.99866e+06	5.04002e+06	5.08137e+06	5.12273e+06	5.16051e+06	5.19829e+06	5.23607e+06	5.27385e+06	5.31163e+06	5.34542e+06	5.37922e+06	5.41301e+06	5.4468e+06	5.4806e+06	5.51062e+06	5.54064e+06	5.57067e+06	5.60069e+06	5.63071e+06	5.6571e+06	5.68349e+06	5.70988e+06	5.73627e+06	5.76266e+06	5.78656e+06	5.81047e+06	5.83437e+06	5.85827e+06	5.88218e+06	5.90379e+06	5.9254e+06	5.94701e+06	5.96862e+06
3040204	8.14334e+06	8.20029e+06	8.25724e+06	8.31419e+06	8.37114e+06	8.41752e+06	8.46389e+06	8.51026e+06	8.55663e+06	8.60301e+06	8.64105e+06	8.67909e+06	8.71713e+06	8.75517e+06	8.79321e+06	8.82491e+06	8.85662e+06	8.88832e+06	8.92003e+06	8.95173e+06	8.97839e+06	9.00504e+06	9.03169e+06	9.05835e+06	9.085e+06	9.10603e+06	9.12707e+06	9.1481e+06	9.16913e+06	9.19016e+06	9.20489e+06	9.21962e+06	9.23435e+06	9.24908e+06	9.26381e+06	9.27234e+06	9.28086e+06	9.28938e+06	9.2979e+06	9.30642e+06	9.31193e+06	9.31743e+06	9.32294e+06	9.32844e+06	9.33395e+06	9.33714e+06	9.34032e+06	9.34351e+06	9.3467e+06
3040205	1.78833e+06	1.79556e+06	1.80279e+06	1.81002e+06	1.81725e+06	1.82285e+06	1.82844e+06	1.83403e+06	1.83962e+06	1.84522e+06	1.84924e+06	1.85327e+06	1.85729e+06	1.86132e+06	1.86534e+06	1.86765e+06	1.86995e+06	1.87225e+06	1.87455e+06	1.87685e+06	1.8777e+06	1.87854e+06	1.87939e+06	1.88023e+06	1.88107e+06	1.88058e+06	1.88009e+06	1.87959e+06	1.8791e+06	1.87861e+06	1.87695e+06	1.87529e+06	1.87364e+06	1.87198e+06	1.87032e+06	1.8677e+06	1.86508e+06	1.86247e+06	1.85985e+06	1.85723e+06	1.85416e+06	1.8511e+06	1.84803e+06	1.84497e+06	1.8419e+06	1.83839e+06	1.83488e+06	1.83137e+06	1.82786e+06
3040206	1.5721e+07	1.58277e+07	1.59344e+07	1.60411e+07	1.61478e+07	1.62348e+07	1.63219e+07	1.64089e+07	1.6496e+07	1.6583e+07	1.6658e+07	1.67329e+07	1.68078e+07	1.68828e+07	1.69577e+07	1.70239e+07	1.70901e+07	1.71563e+07	1.72225e+07	1.72887e+07	1.73468e+07	1.74049e+07	1.7463e+07	1.75212e+07	1.75793e+07	1.76278e+07	1.76764e+07	1.7725e+07	1.77736e+07	1.78222e+07	1.78596e+07	1.78971e+07	1.79346e+07	1.7972e+07	1.80095e+07	1.80359e+07	1.80623e+07	1.80887e+07	1.8115e+07	1.81414e+07	1.81627e+07	1.81839e+07	1.82052e+07	1.82265e+07	1.82477e+07	1.82646e+07	1.82816e+07	1.82985e+07	1.83154e+07
3040207	2.72748e+06	2.73744e+06	2.74739e+06	2.75735e+06	2.76731e+06	2.77385e+06	2.7804e+06	2.78694e+06	2.79349e+06	2.80004e+06	2.80402e+06	2.80801e+06	2.81199e+06	2.81598e+06	2.81997e+06	2.8221e+06	2.82423e+06	2.82637e+06	2.8285e+06	2.83064e+06	2.83127e+06	2.83191e+06	2.83255e+06	2.83319e+06	2.83383e+06	2.8329e+06	2.83196e+06	2.83103e+06	2.8301e+06	2.82916e+06	2.82674e+06	2.82432e+06	2.8219e+06	2.81948e+06	2.81706e+06	2.8134e+06	2.80974e+06	2.80609e+06	2.80243e+06	2.79877e+06	2.79461e+06	2.79045e+06	2.78629e+06	2.78213e+06	2.77797e+06	2.77348e+06	2.769e+06	2.76451e+06	2.76003e+06
3040208	7.80875e+06	7.86746e+06	7.92616e+06	7.98487e+06	8.04358e+06	8.09083e+06	8.13808e+06	8.18533e+06	8.23258e+06	8.27984e+06	8.31993e+06	8.36002e+06	8.40011e+06	8.4402e+06	8.48029e+06	8.51696e+06	8.55363e+06	8.59029e+06	8.62696e+06	8.66363e+06	8.6973e+06	8.73098e+06	8.76466e+06	8.79834e+06	8.83202e+06	8.86193e+06	8.89184e+06	8.92175e+06	8.95166e+06	8.98157e+06	9.00643e+06	9.03129e+06	9.05615e+06	9.081e+06	9.10586e+06	9.12532e+06	9.14478e+06	9.16424e+06	9.1837e+06	9.20316e+06	9.21951e+06	9.23587e+06	9.25223e+06	9.26858e+06	9.28494e+06	9.29881e+06	9.31268e+06	9.32656e+06	9.34043e+06
3050101	4.51158e+07	4.56338e+07	4.61518e+07	4.66699e+07	4.71879e+07	4.76584e+07	4.8129e+07	4.85995e+07	4.907e+07	4.95406e+07	4.99761e+07	5.04115e+07	5.0847e+07	5.12825e+07	5.1718e+07	5.21031e+07	5.24882e+07	5.28732e+07	5.32583e+07	5.36434e+07	5.39687e+07	5.4294e+07	5.46193e+07	5.49446e+07	5.52698e+07	5.55342e+07	5.57986e+07	5.6063e+07	5.63274e+07	5.65918e+07	5.68051e+07	5.70184e+07	5.72318e+07	5.74451e+07	5.76585e+07	5.78348e+07	5.80111e+07	5.81874e+07	5.83637e+07	5.854e+07	5.86976e+07	5.88552e+07	5.90128e+07	5.91704e+07	5.9328e+07	5.94691e+07	5.96103e+07	5.97515e+07	5.98926e+07
3050102	1.48295e+07	1.49078e+07	1.49861e+07	1.50644e+07	1.51427e+07	1.52093e+07	1.52759e+07	1.53425e+07	1.54091e+07	1.54757e+07	1.55332e+07	1.55907e+07	1.56482e+07	1.57057e+07	1.57632e+07	1.5805e+07	1.58468e+07	1.58886e+07	1.59304e+07	1.59721e+07	1.59951e+07	1.60181e+07	1.60411e+07	1.60641e+07	1.60871e+07	1.60921e+07	1.60971e+07	1.61021e+07	1.61071e+07	1.61121e+07	1.61027e+07	1.60933e+07	1.60839e+07	1.60746e+07	1.60652e+07	1.60455e+07	1.60259e+07	1.60063e+07	1.59866e+07	1.5967e+07	1.59434e+07	1.59198e+07	1.58962e+07	1.58726e+07	1.5849e+07	1.58214e+07	1.57938e+07	1.57662e+07	1.57386e+07
3050103	4.8354e+07	4.93146e+07	5.02751e+07	5.12357e+07	5.21962e+07	5.30939e+07	5.39915e+07	5.48891e+07	5.57868e+07	5.66844e+07	5.75391e+07	5.83938e+07	5.92484e+07	6.01031e+07	6.09578e+07	6.17567e+07	6.25557e+07	6.33546e+07	6.41535e+07	6.49524e+07	6.56837e+07	6.6415e+07	6.71463e+07	6.78776e+07	6.86089e+07	6.92636e+07	6.99183e+07	7.0573e+07	7.12277e+07	7.18824e+07	7.24679e+07	7.30534e+07	7.36389e+07	7.42243e+07	7.48098e+07	7.53432e+07	7.58767e+07	7.64101e+07	7.69435e+07	7.7477e+07	7.79783e+07	7.84796e+07	7.89809e+07	7.94822e+07	7.99836e+07	8.0458e+07	8.09325e+07	8.14069e+07	8.18814e+07
3050104	1.61079e+07	1.62511e+07	1.63942e+07	1.65373e+07	1.66805e+07	1.6801e+07	1.69215e+07	1.7042e+07	1.71625e+07	1.7283e+07	1.73808e+07	1.74786e+07	1.75763e+07	1.76741e+07	1.77718e+07	1.78524e+07	1.79329e+07	1.80135e+07	1.8094e+07	1.81746e+07	1.82421e+07	1.83096e+07	1.83771e+07	1.84447e+07	1.85122e+07	1.8566e+07	1.86198e+07	1.86736e+07	1.87275e+07	1.87813e+07	1.88197e+07	1.88582e+07	1.88967e+07	1.89352e+07	1.89736e+07	1.89977e+07	1.90218e+07	1.90459e+07	1.907e+07	1.90941e+07	1.911e+07	1.91258e+07	1.91417e+07	1.91575e+07	1.91733e+07	1.91833e+07	1.91932e+07	1.92031e+07	1.9213e+07
3050105	8.53122e+07	8.57709e+07	8.62296e+07	8.66884e+07	8.71471e+07	8.75396e+07	8.7932e+07	8.83244e+07	8.87169e+07	8.91093e+07	8.94351e+07	8.97608e+07	9.00866e+07	9.04123e+07	9.0738e+07	9.09802e+07	9.12224e+07	9.14646e+07	9.17068e+07	9.1949e+07	9.2111e+07	9.22729e+07	9.24348e+07	9.25968e+07	9.27587e+07	9.28488e+07	9.29388e+07	9.30288e+07	9.31189e+07	9.32089e+07	9.32396e+07	9.32703e+07	9.3301e+07	9.33316e+07	9.33623e+07	9.3349e+07	9.33357e+07	9.33223e+07	9.3309e+07	9.32957e+07	9.32628e+07	9.32299e+07	9.3197e+07	9.3164e+07	9.31311e+07	9.30827e+07	9.30343e+07	9.29859e+07	9.29374e+07
3050106	1.82659e+07	1.84509e+07	1.86358e+07	1.88208e+07	1.90058e+07	1.91633e+07	1.93209e+07	1.94785e+07	1.96361e+07	1.97936e+07	1.99238e+07	2.00539e+07	2.0184e+07	2.03142e+07	2.04443e+07	2.05551e+07	2.06659e+07	2.07767e+07	2.08876e+07	2.09984e+07	2.10959e+07	2.11934e+07	2.12909e+07	2.13884e+07	2.14859e+07	2.1569e+07	2.16521e+07	2.17353e+07	2.18184e+07	2.19015e+07	2.19675e+07	2.20335e+07	2.20995e+07	2.21654e+07	2.22314e+07	2.2281e+07	2.23306e+07	2.23803e+07	2.24299e+07	2.24795e+07	2.25192e+07	2.2559e+07	2.25987e+07	2.26384e+07	2.26782e+07	2.2712e+07	2.27457e+07	2.27795e+07	2.28133e+07
3050107	6.66416e+07	6.72608e+07	6.78801e+07	6.84993e+07	6.91185e+07	6.96765e+07	7.02346e+07	7.07926e+07	7.13507e+07	7.19087e+07	7.24079e+07	7.2907e+07	7.34061e+07	7.39053e+07	7.44044e+07	7.48401e+07	7.52759e+07	7.57116e+07	7.61474e+07	7.65831e+07	7.69572e+07	7.73313e+07	7.77054e+07	7.80795e+07	7.84536e+07	7.87674e+07	7.90812e+07	7.93949e+07	7.97087e+07	8.00225e+07	8.02854e+07	8.05482e+07	8.08111e+07	8.1074e+07	8.13369e+07	8.15631e+07	8.17893e+07	8.20155e+07	8.22417e+07	8.24679e+07	8.26774e+07	8.28869e+07	8.30964e+07	8.33059e+07	8.35154e+07	8.37149e+07	8.39143e+07	8.41138e+07	8.43133e+07
3050108	6.11403e+07	6.16824e+07	6.22245e+07	6.27666e+07	6.33087e+07	6.37964e+07	6.42841e+07	6.47718e+07	6.52596e+07	6.57473e+07	6.61789e+07	6.66106e+07	6.70423e+07	6.74739e+07	6.79056e+07	6.82732e+07	6.86407e+07	6.90083e+07	6.93759e+07	6.97435e+07	7.00483e+07	7.0353e+07	7.06578e+07	7.09626e+07	7.12673e+07	7.15128e+07	7.17582e+07	7.20037e+07	7.22491e+07	7.24946e+07	7.26897e+07	7.28847e+07	7.30798e+07	7.32749e+07	7.347e+07	7.36296e+07	7.37893e+07	7.39489e+07	7.41086e+07	7.42682e+07	7.44091e+07	7.455e+07	7.46908e+07	7.48317e+07	7.49725e+07	7.50998e+07	7.5227e+07	7.53542e+07	7.54815e+07
3050109	7.60509e+07	7.67807e+07	7.75106e+07	7.82405e+07	7.89704e+07	7.96308e+07	8.02912e+07	8.09516e+07	8.1612e+07	8.22724e+07	8.28565e+07	8.34406e+07	8.40247e+07	8.46088e+07	8.5193e+07	8.56925e+07	8.61921e+07	8.66917e+07	8.71913e+07	8.76909e+07	8.81112e+07	8.85316e+07	8.89519e+07	8.93722e+07	8.97926e+07	9.01384e+07	9.04843e+07	9.08301e+07	9.11759e+07	9.15218e+07	9.18017e+07	9.20816e+07	9.23615e+07	9.26414e+07	9.29213e+07	9.31508e+07	9.33804e+07	9.361e+07	9.38396e+07	9.40692e+07	9.42701e+07	9.44709e+07	9.46718e+07	9.48727e+07	9.50735e+07	9.52517e+07	9.54298e+07	9.5608e+07	9.57861e+07
3050110	2.43204e+07	2.46188e+07	2.49172e+07	2.52156e+07	2.55141e+07	2.5776e+07	2.60379e+07	2.62999e+07	2.65618e+07	2.68238e+07	2.70473e+07	2.72707e+07	2.74942e+07	2.77177e+07	2.79411e+07	2.81374e+07	2.83336e+07	2.85299e+07	2.87261e+07	2.89224e+07	2.90991e+07	2.92757e+07	2.94524e+07	2.96291e+07	2.98057e+07	2.99609e+07	3.01161e+07	3.02712e+07	3.04264e+07	3.05816e+07	3.07109e+07	3.08402e+07	3.09695e+07	3.10988e+07	3.12281e+07	3.13328e+07	3.14375e+07	3.15422e+07	3.16469e+07	3.17517e+07	3.18413e+07	3.19309e+07	3.20204e+07	3.211e+07	3.21996e+07	3.22798e+07	3.236e+07	3.24401e+07	3.25203e+07
3050111	918608	921720	924831	927943	931055	933150	935245	937340	939436	941531	942696	943861	945026	946191	947355	947640	947925	948210	948495	948780	948355	947930	947505	947079	946654	945557	944459	943362	942265	941167	939443	937719	935994	934270	932546	930325	928105	925884	923663	921443	918983	916523	914063	911603	909143	906446	903748	901050	898352
3050112	3.36064e+06	3.37924e+06	3.39784e+06	3.41645e+06	3.43505e+06	3.44952e+06	3.464e+06	3.47847e+06	3.49295e+06	3.50742e+06	3.51825e+06	3.52908e+06	3.5399e+06	3.55073e+06	3.56156e+06	3.56897e+06	3.57638e+06	3.58379e+06	3.59119e+06	3.5986e+06	3.60295e+06	3.60729e+06	3.61163e+06	3.61597e+06	3.62032e+06	3.62135e+06	3.62239e+06	3.62343e+06	3.62446e+06	3.6255e+06	3.62325e+06	3.62099e+06	3.61874e+06	3.61649e+06	3.61423e+06	3.60929e+06	3.60435e+06	3.59941e+06	3.59447e+06	3.58953e+06	3.58316e+06	3.57679e+06	3.57042e+06	3.56405e+06	3.55768e+06	3.55011e+06	3.54254e+06	3.53497e+06	3.5274e+06
3050201	1.05504e+07	1.06244e+07	1.06983e+07	1.07723e+07	1.08463e+07	1.09074e+07	1.09685e+07	1.10296e+07	1.10907e+07	1.11518e+07	1.12006e+07	1.12494e+07	1.12983e+07	1.13471e+07	1.13959e+07	1.14325e+07	1.1469e+07	1.15056e+07	1.15421e+07	1.15786e+07	1.16036e+07	1.16286e+07	1.16536e+07	1.16786e+07	1.17036e+07	1.17164e+07	1.17292e+07	1.1742e+07	1.17547e+07	1.17675e+07	1.17682e+07	1.17688e+07	1.17694e+07	1.17701e+07	1.17707e+07	1.17614e+07	1.17521e+07	1.17427e+07	1.17334e+07	1.17241e+07	1.17091e+07	1.16941e+07	1.16791e+07	1.16641e+07	1.16491e+07	1.16293e+07	1.16096e+07	1.15898e+07	1.15701e+07
3050202	2.31614e+06	2.32898e+06	2.34182e+06	2.35467e+06	2.36751e+06	2.37705e+06	2.3866e+06	2.39614e+06	2.40568e+06	2.41522e+06	2.42204e+06	2.42885e+06	2.43567e+06	2.44248e+06	2.4493e+06	2.45398e+06	2.45866e+06	2.46334e+06	2.46802e+06	2.4727e+06	2.47563e+06	2.47856e+06	2.48149e+06	2.48442e+06	2.48735e+06	2.48809e+06	2.48882e+06	2.48955e+06	2.49029e+06	2.49102e+06	2.48922e+06	2.48742e+06	2.48562e+06	2.48382e+06	2.48202e+06	2.47797e+06	2.47391e+06	2.46986e+06	2.46581e+06	2.46175e+06	2.4564e+06	2.45104e+06	2.44568e+06	2.44033e+06	2.43497e+06	2.42881e+06	2.42266e+06	2.4165e+06	2.41035e+06
3050203	9.40367e+06	9.48991e+06	9.57615e+06	9.66238e+06	9.74862e+06	9.827e+06	9.90538e+06	9.98376e+06	1.00621e+07	1.01405e+07	1.02101e+07	1.02796e+07	1.03491e+07	1.04187e+07	1.04882e+07	1.05465e+07	1.06048e+07	1.06631e+07	1.07214e+07	1.07797e+07	1.08268e+07	1.08739e+07	1.0921e+07	1.0968e+07	1.10151e+07	1.10519e+07	1.10887e+07	1.11254e+07	1.11622e+07	1.1199e+07	1.12269e+07	1.12549e+07	1.12828e+07	1.13108e+07	1.13387e+07	1.13602e+07	1.13817e+07	1.14032e+07	1.14247e+07	1.14462e+07	1.14649e+07	1.14835e+07	1.15022e+07	1.15209e+07	1.15395e+07	1.1556e+07	1.15724e+07	1.15889e+07	1.16054e+07
3050204	3.85241e+06	3.86658e+06	3.88074e+06	3.8949e+06	3.90907e+06	3.91934e+06	3.92962e+06	3.9399e+06	3.95018e+06	3.96046e+06	3.96664e+06	3.97282e+06	3.97901e+06	3.98519e+06	3.99137e+06	3.99361e+06	3.99585e+06	3.99809e+06	4.00033e+06	4.00257e+06	4.00154e+06	4.0005e+06	3.99947e+06	3.99844e+06	3.99741e+06	3.99339e+06	3.98938e+06	3.98536e+06	3.98135e+06	3.97733e+06	3.97047e+06	3.9636e+06	3.95674e+06	3.94987e+06	3.94301e+06	3.93391e+06	3.92482e+06	3.91572e+06	3.90663e+06	3.89754e+06	3.88716e+06	3.87678e+06	3.86641e+06	3.85603e+06	3.84566e+06	3.83451e+06	3.82336e+06	3.81221e+06	3.80106e+06
3050205	6.62622e+06	6.66774e+06	6.70925e+06	6.75077e+06	6.79228e+06	6.8252e+06	6.85811e+06	6.89102e+06	6.92394e+06	6.95685e+06	6.98155e+06	7.00624e+06	7.03093e+06	7.05563e+06	7.08032e+06	7.09801e+06	7.11571e+06	7.1334e+06	7.15109e+06	7.16879e+06	7.18036e+06	7.19193e+06	7.2035e+06	7.21507e+06	7.22664e+06	7.23196e+06	7.23729e+06	7.24261e+06	7.24793e+06	7.25326e+06	7.2522e+06	7.25115e+06	7.25009e+06	7.24904e+06	7.24798e+06	7.2414e+06	7.23481e+06	7.22823e+06	7.22164e+06	7.21506e+06	7.20508e+06	7.19511e+06	7.18514e+06	7.17517e+06	7.16519e+06	7.15277e+06	7.14034e+06	7.12791e+06	7.11548e+06
3050206	6.15144e+06	6.18559e+06	6.21974e+06	6.25389e+06	6.28803e+06	6.31376e+06	6.33948e+06	6.3652e+06	6.39092e+06	6.41664e+06	6.43497e+06	6.45331e+06	6.47164e+06	6.48997e+06	6.5083e+06	6.5206e+06	6.53289e+06	6.54519e+06	6.55748e+06	6.56978e+06	6.57702e+06	6.58425e+06	6.59149e+06	6.59873e+06	6.60596e+06	6.60736e+06	6.60876e+06	6.61016e+06	6.61156e+06	6.61296e+06	6.60789e+06	6.60281e+06	6.59774e+06	6.59267e+06	6.5876e+06	6.57679e+06	6.56597e+06	6.55516e+06	6.54435e+06	6.53353e+06	6.51931e+06	6.50509e+06	6.49087e+06	6.47665e+06	6.46243e+06	6.44608e+06	6.42973e+06	6.41338e+06	6.39703e+06
3050207	3670.56	3677.63	3684.69	3691.76	3698.83	3702.74	3706.65	3710.56	3714.47	3718.39	3720.28	3722.17	3724.07	3725.96	3727.85	3727.38	3726.9	3726.42	3725.94	3725.46	3722.73	3720.01	3717.28	3714.56	3711.83	3706.61	3701.39	3696.18	3690.96	3685.74	3678.35	3670.96	3663.56	3656.17	3648.78	3639.77	3630.76	3621.75	3612.74	3603.74	3593.97	3584.21	3574.45	3564.68	3554.92	3544.23	3533.53	3522.84	3512.14
3050208	338360	340032	341704	343376	345048	346511	347974	349437	350901	352364	353784	355203	356623	358042	359462	360748	362034	363321	364607	365893	367017	368141	369265	370389	371513	372401	373289	374178	375066	375954	376624	377295	377966	378637	379307	379803	380299	380795	381291	381787	382202	382617	383032	383447	383862	384102	384342	384582	384821
3050209	3794.2	3813.19	3832.18	3851.17	3870.17	3883.49	3896.81	3910.13	3923.46	3936.78	3945.87	3954.97	3964.06	3973.16	3982.25	3988.36	3994.47	4000.58	4006.69	4012.8	4016.57	4020.35	4024.13	4027.91	4031.68	4032.1	4032.52	4032.94	4033.35	4033.77	4030.14	4026.51	4022.88	4019.24	4015.61	4008.43	4001.25	3994.07	3986.89	3979.71	3970.53	3961.36	3952.18	3943.01	3933.84	3923.51	3913.19	3902.87	3892.54
3050210	0	0	0	0	0	0	0	0	0	0	0	0	0	0	0	0	0	0	0	0	0	0	0	0	0	0	0	0	0	0	0	0	0	0	0	0	0	0	0	0	0	0	0	0	0	0	0	0	0
3060101	1.96209e+07	1.98101e+07	1.99993e+07	2.01886e+07	2.03778e+07	2.05412e+07	2.07046e+07	2.0868e+07	2.10315e+07	2.11949e+07	2.1328e+07	2.14611e+07	2.15942e+07	2.17273e+07	2.18604e+07	2.19727e+07	2.20851e+07	2.21974e+07	2.23098e+07	2.24221e+07	2.25239e+07	2.26257e+07	2.27275e+07	2.28293e+07	2.2931e+07	2.3024e+07	2.31169e+07	2.32099e+07	2.33028e+07	2.33957e+07	2.34754e+07	2.3555e+07	2.36347e+07	2.37143e+07	2.3794e+07	2.38575e+07	2.39211e+07	2.39847e+07	2.40483e+07	2.41119e+07	2.41629e+07	2.42139e+07	2.42649e+07	2.43159e+07	2.43669e+07	2.4409e+07	2.44512e+07	2.44933e+07	2.45354e+07
3060102	8.8283e+06	8.84535e+06	8.8624e+06	8.87946e+06	8.89651e+06	8.90276e+06	8.90902e+06	8.91527e+06	8.92153e+06	8.92778e+06	8.92603e+06	8.92428e+06	8.92253e+06	8.92077e+06	8.91902e+06	8.91025e+06	8.90148e+06	8.89271e+06	8.88394e+06	8.87518e+06	8.86047e+06	8.84576e+06	8.83105e+06	8.81635e+06	8.80164e+06	8.78199e+06	8.76233e+06	8.74268e+06	8.72302e+06	8.70337e+06	8.67922e+06	8.65506e+06	8.63091e+06	8.60675e+06	8.5826e+06	8.55503e+06	8.52746e+06	8.49989e+06	8.47232e+06	8.44476e+06	8.4163e+06	8.38785e+06	8.35939e+06	8.33093e+06	8.30248e+06	8.27267e+06	8.24285e+06	8.21304e+06	8.18323e+06
3060103	1.61144e+07	1.61321e+07	1.61498e+07	1.61674e+07	1.61851e+07	1.61905e+07	1.6196e+07	1.62014e+07	1.62068e+07	1.62123e+07	1.62027e+07	1.61932e+07	1.61836e+07	1.61741e+07	1.61646e+07	1.61401e+07	1.61157e+07	1.60913e+07	1.60668e+07	1.60424e+07	1.60074e+07	1.59724e+07	1.59374e+07	1.59025e+07	1.58675e+07	1.58173e+07	1.57672e+07	1.57171e+07	1.56669e+07	1.56168e+07	1.55561e+07	1.54954e+07	1.54346e+07	1.53739e+07	1.53132e+07	1.52457e+07	1.51782e+07	1.51107e+07	1.50432e+07	1.49757e+07	1.49047e+07	1.48336e+07	1.47626e+07	1.46916e+07	1.46206e+07	1.45474e+07	1.44743e+07	1.44012e+07	1.4328e+07
3060104	6.19203e+06	6.20131e+06	6.21059e+06	6.21988e+06	6.22916e+06	6.22946e+06	6.22977e+06	6.23007e+06	6.23038e+06	6.23068e+06	6.22282e+06	6.21496e+06	6.2071e+06	6.19923e+06	6.19137e+06	6.17647e+06	6.16156e+06	6.14666e+06	6.13176e+06	6.11686e+06	6.09803e+06	6.0792e+06	6.06036e+06	6.04153e+06	6.0227e+06	5.99696e+06	5.97121e+06	5.94547e+06	5.91972e+06	5.89398e+06	5.86492e+06	5.83585e+06	5.80679e+06	5.77773e+06	5.74867e+06	5.71345e+06	5.67823e+06	5.64301e+06	5.60779e+06	5.57258e+06	5.5361e+06	5.49962e+06	5.46315e+06	5.42667e+06	5.39019e+06	5.35006e+06	5.30992e+06	5.26978e+06	5.22965e+06
3060105	4.47466e+06	4.49818e+06	4.5217e+06	4.54522e+06	4.56874e+06	4.58958e+06	4.61041e+06	4.63125e+06	4.65208e+06	4.67292e+06	4.68988e+06	4.70683e+06	4.72379e+06	4.74074e+06	4.7577e+06	4.76867e+06	4.77964e+06	4.79061e+06	4.80158e+06	4.81255e+06	4.82299e+06	4.83342e+06	4.84385e+06	4.85429e+06	4.86472e+06	4.8656e+06	4.86647e+06	4.86734e+06	4.86822e+06	4.86909e+06	4.86901e+06	4.86893e+06	4.86885e+06	4.86876e+06	4.86868e+06	4.86205e+06	4.85543e+06	4.8488e+06	4.84217e+06	4.83555e+06	4.82972e+06	4.82389e+06	4.81807e+06	4.81224e+06	4.80642e+06	4.79669e+06	4.78696e+06	4.77723e+06	4.7675e+06
3060106	2.93237e+07	2.95066e+07	2.96895e+07	2.98724e+07	3.00553e+07	3.02131e+07	3.03709e+07	3.05287e+07	3.06865e+07	3.08443e+07	3.09755e+07	3.11067e+07	3.12379e+07	3.13691e+07	3.15002e+07	3.15974e+07	3.16945e+07	3.17916e+07	3.18887e+07	3.19858e+07	3.20522e+07	3.21187e+07	3.21852e+07	3.22516e+07	3.23181e+07	3.23543e+07	3.23904e+07	3.24266e+07	3.24627e+07	3.24989e+07	3.25054e+07	3.2512e+07	3.25186e+07	3.25252e+07	3.25318e+07	3.25114e+07	3.24909e+07	3.24705e+07	3.24501e+07	3.24297e+07	3.23926e+07	3.23555e+07	3.23184e+07	3.22812e+07	3.22441e+07	3.21972e+07	3.21503e+07	3.21034e+07	3.20565e+07
3060107	5.51192e+06	5.53262e+06	5.55331e+06	5.57401e+06	5.5947e+06	5.61162e+06	5.62854e+06	5.64546e+06	5.66238e+06	5.6793e+06	5.68951e+06	5.69973e+06	5.70995e+06	5.72016e+06	5.73038e+06	5.73428e+06	5.73818e+06	5.74208e+06	5.74598e+06	5.74987e+06	5.74861e+06	5.74734e+06	5.74607e+06	5.7448e+06	5.74353e+06	5.73793e+06	5.73234e+06	5.72674e+06	5.72115e+06	5.71555e+06	5.70583e+06	5.69611e+06	5.68639e+06	5.67667e+06	5.66695e+06	5.65373e+06	5.6405e+06	5.62728e+06	5.61406e+06	5.60084e+06	5.58561e+06	5.57037e+06	5.55514e+06	5.53991e+06	5.52468e+06	5.50801e+06	5.49133e+06	5.47466e+06	5.45799e+06
3060108	3.68499e+06	3.69648e+06	3.70798e+06	3.71948e+06	3.73098e+06	3.73875e+06	3.74652e+06	3.75429e+06	3.76206e+06	3.76983e+06	3.77459e+06	3.77934e+06	3.78409e+06	3.78884e+06	3.7936e+06	3.7945e+06	3.79541e+06	3.79631e+06	3.79722e+06	3.79813e+06	3.7952e+06	3.79228e+06	3.78936e+06	3.78644e+06	3.78352e+06	3.77708e+06	3.77063e+06	3.76419e+06	3.75774e+06	3.7513e+06	3.74165e+06	3.73201e+06	3.72237e+06	3.71272e+06	3.70308e+06	3.69069e+06	3.6783e+06	3.66591e+06	3.65352e+06	3.64113e+06	3.62698e+06	3.61284e+06	3.59869e+06	3.58455e+06	3.57041e+06	3.55533e+06	3.54026e+06	3.52519e+06	3.51012e+06
3060109	2.55354e+06	2.57112e+06	2.58869e+06	2.60627e+06	2.62384e+06	2.63865e+06	2.65345e+06	2.66826e+06	2.68306e+06	2.69787e+06	2.71043e+06	2.72299e+06	2.73555e+06	2.74812e+06	2.76068e+06	2.7709e+06	2.78113e+06	2.79135e+06	2.80157e+06	2.81179e+06	2.81968e+06	2.82756e+06	2.83544e+06	2.84332e+06	2.85121e+06	2.85618e+06	2.86116e+06	2.86614e+06	2.87111e+06	2.87609e+06	2.87802e+06	2.87996e+06	2.88189e+06	2.88382e+06	2.88575e+06	2.88479e+06	2.88383e+06	2.88287e+06	2.8819e+06	2.88094e+06	2.87799e+06	2.87504e+06	2.87209e+06	2.86913e+06	2.86618e+06	2.86175e+06	2.85732e+06	2.85289e+06	2.84846e+06
3060110	268496	270180	271864	273549	275233	276765	278297	279829	281361	282893	284422	285952	287481	289010	290540	291991	293443	294895	296346	297798	299129	300461	301792	303123	304455	305590	306726	307861	308996	310132	311089	312045	313002	313959	314916	315731	316546	317362	318177	318993	319740	320486	321233	321980	322727	323310	323893	324476	325059
3060201	426121	425556	424992	424427	423863	422939	422016	421092	420168	419245	418254	417264	416273	415283	414292	413226	412160	411094	410028	408961	406941	404921	402901	400881	398861	396787	394713	392639	390565	388491	386181	383870	381560	379249	376939	374222	371505	368789	366072	363355	360766	358177	355588	352999	350410	348122	345834	343546	341258
3060202	876190	885071	893952	902833	911713	918839	925964	933089	940214	947340	952453	957567	962681	967795	972908	977479	982050	986621	991192	995763	999766	1.00377e+06	1.00777e+06	1.01177e+06	1.01578e+06	1.01936e+06	1.02294e+06	1.02652e+06	1.03009e+06	1.03367e+06	1.03612e+06	1.03857e+06	1.04102e+06	1.04347e+06	1.04591e+06	1.04684e+06	1.04776e+06	1.04868e+06	1.04961e+06	1.05053e+06	1.05012e+06	1.04971e+06	1.04929e+06	1.04888e+06	1.04847e+06	1.04763e+06	1.04678e+06	1.04593e+06	1.04509e+06
3060203	0	0	0	0	0	0	0	0	0	0	0	0	0	0	0	0	0	0	0	0	0	0	0	0	0	0	0	0	0	0	0	0	0	0	0	0	0	0	0	0	0	0	0	0	0	0	0	0	0
3060204	183547	184828	186109	187389	188670	189770	190871	191971	193071	194171	195155	196139	197122	198106	199090	199940	200791	201641	202491	203341	204055	204770	205484	206198	206913	207431	207949	208467	208985	209503	209808	210113	210418	210723	211028	211132	211236	211340	211444	211547	211508	211468	211428	211388	211348	211185	211022	210859	210696
3070101	3.63305e+07	3.70393e+07	3.77481e+07	3.84569e+07	3.91657e+07	3.98209e+07	4.0476e+07	4.11312e+07	4.17864e+07	4.24415e+07	4.30431e+07	4.36446e+07	4.42462e+07	4.48477e+07	4.54493e+07	4.60158e+07	4.65823e+07	4.71488e+07	4.77153e+07	4.82818e+07	4.88241e+07	4.93664e+07	4.99087e+07	5.04509e+07	5.09932e+07	5.15068e+07	5.20204e+07	5.2534e+07	5.30477e+07	5.35613e+07	5.40293e+07	5.44974e+07	5.49655e+07	5.54336e+07	5.59017e+07	5.63131e+07	5.67245e+07	5.71358e+07	5.75472e+07	5.79586e+07	5.83275e+07	5.86964e+07	5.90652e+07	5.94341e+07	5.9803e+07	6.01375e+07	6.04721e+07	6.08066e+07	6.11412e+07
3070102	5.10649e+06	5.11484e+06	5.12318e+06	5.13152e+06	5.13987e+06	5.14158e+06	5.14328e+06	5.14499e+06	5.1467e+06	5.1484e+06	5.14323e+06	5.13806e+06	5.13288e+06	5.12771e+06	5.12254e+06	5.11217e+06	5.1018e+06	5.09143e+06	5.08106e+06	5.0707e+06	5.05464e+06	5.03858e+06	5.02253e+06	5.00647e+06	4.99042e+06	4.97256e+06	4.9547e+06	4.93684e+06	4.91898e+06	4.90112e+06	4.87845e+06	4.85577e+06	4.83309e+06	4.81041e+06	4.78773e+06	4.76056e+06	4.73339e+06	4.70621e+06	4.67904e+06	4.65187e+06	4.62423e+06	4.5966e+06	4.56896e+06	4.54132e+06	4.51369e+06	4.48279e+06	4.4519e+06	4.42101e+06	4.39012e+06
3070103	8.88221e+07	9.06845e+07	9.25469e+07	9.44093e+07	9.62717e+07	9.80601e+07	9.98484e+07	1.01637e+08	1.03425e+08	1.05213e+08	1.06947e+08	1.08681e+08	1.10414e+08	1.12148e+08	1.13882e+08	1.15525e+08	1.17168e+08	1.18811e+08	1.20454e+08	1.22097e+08	1.23621e+08	1.25145e+08	1.26669e+08	1.28192e+08	1.29716e+08	1.31102e+08	1.32488e+08	1.33874e+08	1.3526e+08	1.36646e+08	1.37906e+08	1.39167e+08	1.40428e+08	1.41689e+08	1.42949e+08	1.44108e+08	1.45266e+08	1.46424e+08	1.47583e+08	1.48741e+08	1.49832e+08	1.50924e+08	1.52015e+08	1.53106e+08	1.54198e+08	1.5523e+08	1.56263e+08	1.57296e+08	1.58328e+08
3070104	0	0	0	0	0	0	0	0	0	0	0	0	0	0	0	0	0	0	0	0	0	0	0	0	0	0	0	0	0	0	0	0	0	0	0	0	0	0	0	0	0	0	0	0	0	0	0	0	0
3070105	221122	220976	220830	220685	220539	220173	219807	219441	219075	218709	218153	217598	217043	216488	215933	215148	214363	213579	212794	212009	211018	210027	209036	208045	207054	205876	204698	203521	202343	201165	199841	198516	197192	195868	194543	193114	191686	190257	188828	187399	185935	184471	183007	181543	180079	178367	176655	174943	173231
3070106	0	0	0	0	0	0	0	0	0	0	0	0	0	0	0	0	0	0	0	0	0	0	0	0	0	0	0	0	0	0	0	0	0	0	0	0	0	0	0	0	0	0	0	0	0	0	0	0	0
3070107	20862.2	20873.9	20885.6	20897.3	20909	20931.6	20954.3	20976.9	20999.5	21022.1	21000.9	20979.6	20958.3	20937	20915.7	20901.2	20886.7	20872.3	20857.8	20843.3	20777.4	20711.4	20645.5	20579.5	20513.6	20458.3	20403	20347.8	20292.5	20237.2	20135.6	20034	19932.4	19830.8	19729.1	19646.3	19563.5	19480.7	19397.9	19315	19223.5	19131.9	19040.4	18948.8	18857.2	18726.5	18595.8	18465.1	18334.4
3070201	0	0	0	0	0	0	0	0	0	0	0	0	0	0	0	0	0	0	0	0	0	0	0	0	0	0	0	0	0	0	0	0	0	0	0	0	0	0	0	0	0	0	0	0	0	0	0	0	0
3070202	0	0	0	0	0	0	0	0	0	0	0	0	0	0	0	0	0	0	0	0	0	0	0	0	0	0	0	0	0	0	0	0	0	0	0	0	0	0	0	0	0	0	0	0	0	0	0	0	0
3070203	0	0	0	0	0	0	0	0	0	0	0	0	0	0	0	0	0	0	0	0	0	0	0	0	0	0	0	0	0	0	0	0	0	0	0	0	0	0	0	0	0	0	0	0	0	0	0	0	0
3070204	0	0	0	0	0	0	0	0	0	0	0	0	0	0	0	0	0	0	0	0	0	0	0	0	0	0	0	0	0	0	0	0	0	0	0	0	0	0	0	0	0	0	0	0	0	0	0	0	0
3070205	0	0	0	0	0	0	0	0	0	0	0	0	0	0	0	0	0	0	0	0	0	0	0	0	0	0	0	0	0	0	0	0	0	0	0	0	0	0	0	0	0	0	0	0	0	0	0	0	0
3080101	1.99358e+07	2.01299e+07	2.0324e+07	2.0518e+07	2.07121e+07	2.08903e+07	2.10685e+07	2.12467e+07	2.14249e+07	2.16031e+07	2.17667e+07	2.19302e+07	2.20938e+07	2.22573e+07	2.24209e+07	2.25714e+07	2.2722e+07	2.28726e+07	2.30231e+07	2.31737e+07	2.33128e+07	2.34519e+07	2.3591e+07	2.37302e+07	2.38693e+07	2.39942e+07	2.41191e+07	2.4244e+07	2.43689e+07	2.44937e+07	2.4602e+07	2.47103e+07	2.48186e+07	2.49269e+07	2.50353e+07	2.51277e+07	2.52202e+07	2.53126e+07	2.54051e+07	2.54975e+07	2.55809e+07	2.56642e+07	2.57476e+07	2.58309e+07	2.59143e+07	2.5992e+07	2.60698e+07	2.61475e+07	2.62253e+07
3080102	913.166	921.483	929.8	938.117	946.434	953.659	960.884	968.11	975.335	982.56	988.865	995.169	1001.47	1007.78	1014.08	1020.19	1026.3	1032.41	1038.51	1044.62	1050.95	1057.27	1063.59	1069.92	1076.24	1082.45	1088.67	1094.88	1101.1	1107.31	1112.94	1118.57	1124.2	1129.83	1135.46	1140.19	1144.92	1149.65	1154.38	1159.1	1163.14	1167.18	1171.22	1175.26	1179.3	1182.88	1186.45	1190.02	1193.6
3080103	0	0	0	0	0	0	0	0	0	0	0	0	0	0	0	0	0	0	0	0	0	0	0	0	0	0	0	0	0	0	0	0	0	0	0	0	0	0	0	0	0	0	0	0	0	0	0	0	0
3080201	0	0	0	0	0	0	0	0	0	0	0	0	0	0	0	0	0	0	0	0	0	0	0	0	0	0	0	0	0	0	0	0	0	0	0	0	0	0	0	0	0	0	0	0	0	0	0	0	0
3080202	1.95413e+07	1.957e+07	1.95986e+07	1.96273e+07	1.96559e+07	1.96773e+07	1.96987e+07	1.972e+07	1.97414e+07	1.97628e+07	1.97734e+07	1.97841e+07	1.97947e+07	1.98054e+07	1.9816e+07	1.98159e+07	1.98157e+07	1.98155e+07	1.98154e+07	1.98152e+07	1.98083e+07	1.98013e+07	1.97943e+07	1.97874e+07	1.97804e+07	1.9768e+07	1.97555e+07	1.9743e+07	1.97305e+07	1.97181e+07	1.9698e+07	1.96779e+07	1.96578e+07	1.96377e+07	1.96176e+07	1.95891e+07	1.95607e+07	1.95322e+07	1.95037e+07	1.94752e+07	1.94421e+07	1.94091e+07	1.9376e+07	1.93429e+07	1.93098e+07	1.92743e+07	1.92388e+07	1.92034e+07	1.91679e+07
3080203	1.86142e+07	1.87312e+07	1.88483e+07	1.89654e+07	1.90824e+07	1.91967e+07	1.93109e+07	1.94252e+07	1.95394e+07	1.96537e+07	1.9769e+07	1.98843e+07	1.99996e+07	2.01149e+07	2.02302e+07	2.03487e+07	2.04672e+07	2.05857e+07	2.07042e+07	2.08227e+07	2.09443e+07	2.10658e+07	2.11874e+07	2.13089e+07	2.14304e+07	2.155e+07	2.16695e+07	2.1789e+07	2.19085e+07	2.20281e+07	2.21409e+07	2.22537e+07	2.23665e+07	2.24794e+07	2.25922e+07	2.26948e+07	2.27975e+07	2.29001e+07	2.30027e+07	2.31054e+07	2.32015e+07	2.32976e+07	2.33937e+07	2.34898e+07	2.3586e+07	2.36765e+07	2.3767e+07	2.38575e+07	2.3948e+07
3090101	501742	509114	516487	523859	531231	538184	545136	552089	559041	565993	572690	579388	586085	592782	599479	605974	612470	618965	625461	631956	638216	644476	650736	656996	663256	669109	674962	680814	686667	692520	697879	703238	708597	713956	719315	724196	729078	733959	738840	743721	748280	752840	757399	761959	766519	770815	775111	779407	783703
3090102	385061	388395	391730	395064	398398	401722	405046	408370	411694	415018	418438	421857	425277	428697	432117	435511	438905	442300	445694	449088	452412	455735	459059	462382	465706	468892	472079	475266	478452	481639	484691	487743	490794	493846	496898	499786	502673	505561	508449	511337	514135	516932	519730	522528	525325	527947	530568	533190	535811
3090103	445.811	449.061	452.311	455.561	458.812	462.237	465.662	469.087	472.512	475.937	479.724	483.51	487.297	491.083	494.87	499.145	503.421	507.696	511.972	516.247	521.014	525.781	530.548	535.315	540.082	545.138	550.195	555.252	560.308	565.365	570.506	575.648	580.79	585.932	591.073	596.129	601.184	606.24	611.296	616.351	621.284	626.216	631.149	636.082	641.014	645.784	650.553	655.323	660.092
3090201	6.20131e+06	6.25472e+06	6.30812e+06	6.36153e+06	6.41494e+06	6.47025e+06	6.52557e+06	6.58088e+06	6.63619e+06	6.69151e+06	6.74945e+06	6.80739e+06	6.86533e+06	6.92328e+06	6.98122e+06	7.03937e+06	7.09753e+06	7.15568e+06	7.21383e+06	7.27199e+06	7.32916e+06	7.38634e+06	7.44351e+06	7.50069e+06	7.55786e+06	7.61257e+06	7.66727e+06	7.72198e+06	7.77668e+06	7.83139e+06	7.88322e+06	7.93505e+06	7.98687e+06	8.0387e+06	8.09053e+06	8.14002e+06	8.18951e+06	8.239e+06	8.2885e+06	8.33799e+06	8.38622e+06	8.43446e+06	8.48269e+06	8.53093e+06	8.57916e+06	8.62609e+06	8.67302e+06	8.71994e+06	8.76687e+06
3090202	2.5309e+07	2.54584e+07	2.56078e+07	2.57572e+07	2.59066e+07	2.60553e+07	2.62041e+07	2.63528e+07	2.65016e+07	2.66504e+07	2.67996e+07	2.69488e+07	2.7098e+07	2.72473e+07	2.73965e+07	2.75352e+07	2.7674e+07	2.78127e+07	2.79514e+07	2.80902e+07	2.82133e+07	2.83364e+07	2.84595e+07	2.85826e+07	2.87057e+07	2.88084e+07	2.8911e+07	2.90137e+07	2.91164e+07	2.9219e+07	2.9303e+07	2.9387e+07	2.9471e+07	2.9555e+07	2.9639e+07	2.97105e+07	2.9782e+07	2.98535e+07	2.9925e+07	2.99964e+07	3.00624e+07	3.01284e+07	3.01944e+07	3.02604e+07	3.03264e+07	3.03888e+07	3.04512e+07	3.05136e+07	3.0576e+07
3090203	0	0	0	0	0	0	0	0	0	0	0	0	0	0	0	0	0	0	0	0	0	0	0	0	0	0	0	0	0	0	0	0	0	0	0	0	0	0	0	0	0	0	0	0	0	0	0	0	0
3090204	1.18773e+07	1.20493e+07	1.22213e+07	1.23933e+07	1.25653e+07	1.27359e+07	1.29064e+07	1.3077e+07	1.32476e+07	1.34182e+07	1.35944e+07	1.37706e+07	1.39468e+07	1.41231e+07	1.42993e+07	1.44797e+07	1.46601e+07	1.48405e+07	1.50209e+07	1.52013e+07	1.53844e+07	1.55674e+07	1.57505e+07	1.59336e+07	1.61166e+07	1.62992e+07	1.64818e+07	1.66644e+07	1.6847e+07	1.70296e+07	1.72122e+07	1.73948e+07	1.75773e+07	1.77599e+07	1.79425e+07	1.81248e+07	1.83072e+07	1.84896e+07	1.86719e+07	1.88543e+07	1.90368e+07	1.92193e+07	1.94017e+07	1.95842e+07	1.97667e+07	1.99469e+07	2.01271e+07	2.03073e+07	2.04875e+07
3090205	1.80578e+07	1.82769e+07	1.84961e+07	1.87153e+07	1.89344e+07	1.91497e+07	1.9365e+07	1.95803e+07	1.97956e+07	2.00108e+07	2.02302e+07	2.04495e+07	2.06689e+07	2.08882e+07	2.11075e+07	2.13316e+07	2.15557e+07	2.17798e+07	2.20038e+07	2.22279e+07	2.24568e+07	2.26856e+07	2.29145e+07	2.31434e+07	2.33723e+07	2.36011e+07	2.38299e+07	2.40588e+07	2.42876e+07	2.45165e+07	2.47438e+07	2.4971e+07	2.51983e+07	2.54256e+07	2.56529e+07	2.58776e+07	2.61022e+07	2.63269e+07	2.65515e+07	2.67762e+07	2.69989e+07	2.72216e+07	2.74443e+07	2.7667e+07	2.78897e+07	2.81084e+07	2.83272e+07	2.85459e+07	2.87647e+07
3090206	8.46611e+06	8.51157e+06	8.55703e+06	8.60249e+06	8.64795e+06	8.69344e+06	8.73893e+06	8.78443e+06	8.82992e+06	8.87541e+06	8.92133e+06	8.96724e+06	9.01315e+06	9.05907e+06	9.10498e+06	9.14834e+06	9.19171e+06	9.23507e+06	9.27844e+06	9.32181e+06	9.36114e+06	9.40047e+06	9.43981e+06	9.47914e+06	9.51848e+06	9.55215e+06	9.58582e+06	9.6195e+06	9.65317e+06	9.68684e+06	9.71491e+06	9.74298e+06	9.77105e+06	9.79912e+06	9.82718e+06	9.85092e+06	9.87466e+06	9.8984e+06	9.92214e+06	9.94588e+06	9.96749e+06	9.98909e+06	1.00107e+07	1.00323e+07	1.00539e+07	1.00739e+07	1.00939e+07	1.01139e+07	1.01339e+07
3100101	1.07601e+07	1.08361e+07	1.09121e+07	1.09881e+07	1.10641e+07	1.11371e+07	1.12101e+07	1.12832e+07	1.13562e+07	1.14292e+07	1.15022e+07	1.15753e+07	1.16484e+07	1.17214e+07	1.17945e+07	1.18661e+07	1.19378e+07	1.20094e+07	1.20811e+07	1.21527e+07	1.22224e+07	1.22921e+07	1.23619e+07	1.24316e+07	1.25013e+07	1.25668e+07	1.26324e+07	1.26979e+07	1.27635e+07	1.28291e+07	1.289e+07	1.29509e+07	1.30119e+07	1.30728e+07	1.31337e+07	1.31901e+07	1.32465e+07	1.3303e+07	1.33594e+07	1.34158e+07	1.34683e+07	1.35207e+07	1.35731e+07	1.36256e+07	1.3678e+07	1.37256e+07	1.37732e+07	1.38208e+07	1.38684e+07
3100102	1.26981e+07	1.27117e+07	1.27253e+07	1.27389e+07	1.27525e+07	1.27724e+07	1.27923e+07	1.28122e+07	1.28321e+07	1.2852e+07	1.28813e+07	1.29107e+07	1.294e+07	1.29693e+07	1.29986e+07	1.30341e+07	1.30697e+07	1.31052e+07	1.31407e+07	1.31763e+07	1.32166e+07	1.3257e+07	1.32973e+07	1.33377e+07	1.3378e+07	1.34196e+07	1.34612e+07	1.35028e+07	1.35444e+07	1.35859e+07	1.36278e+07	1.36696e+07	1.37114e+07	1.37533e+07	1.37951e+07	1.38374e+07	1.38796e+07	1.39219e+07	1.39642e+07	1.40065e+07	1.40498e+07	1.40932e+07	1.41366e+07	1.418e+07	1.42234e+07	1.4268e+07	1.43126e+07	1.43571e+07	1.44017e+07
3100103	1.02743e+07	1.03674e+07	1.04605e+07	1.05535e+07	1.06466e+07	1.0738e+07	1.08294e+07	1.09208e+07	1.10122e+07	1.11036e+07	1.11978e+07	1.12919e+07	1.13861e+07	1.14803e+07	1.15744e+07	1.16721e+07	1.17698e+07	1.18675e+07	1.19652e+07	1.20629e+07	1.21643e+07	1.22657e+07	1.23672e+07	1.24686e+07	1.257e+07	1.26725e+07	1.2775e+07	1.28776e+07	1.29801e+07	1.30826e+07	1.31852e+07	1.32879e+07	1.33905e+07	1.34932e+07	1.35958e+07	1.3698e+07	1.38003e+07	1.39025e+07	1.40047e+07	1.41069e+07	1.42088e+07	1.43107e+07	1.44125e+07	1.45144e+07	1.46163e+07	1.47168e+07	1.48174e+07	1.4918e+07	1.50186e+07
3100201	8.94949e+06	8.93387e+06	8.91826e+06	8.90265e+06	8.88704e+06	8.8769e+06	8.86677e+06	8.85663e+06	8.8465e+06	8.83636e+06	8.83347e+06	8.83058e+06	8.82769e+06	8.8248e+06	8.82192e+06	8.82425e+06	8.82659e+06	8.82892e+06	8.83126e+06	8.8336e+06	8.84049e+06	8.84738e+06	8.85427e+06	8.86116e+06	8.86806e+06	8.877e+06	8.88594e+06	8.89488e+06	8.90382e+06	8.91276e+06	8.92276e+06	8.93275e+06	8.94275e+06	8.95275e+06	8.96274e+06	8.97381e+06	8.98487e+06	8.99593e+06	9.007e+06	9.01806e+06	9.03047e+06	9.04288e+06	9.0553e+06	9.06771e+06	9.08012e+06	9.09416e+06	9.1082e+06	9.12224e+06	9.13627e+06
3100202	9.27849e+06	9.37274e+06	9.46698e+06	9.56122e+06	9.65546e+06	9.75054e+06	9.84562e+06	9.94069e+06	1.00358e+07	1.01308e+07	1.02305e+07	1.03301e+07	1.04298e+07	1.05294e+07	1.0629e+07	1.07303e+07	1.08316e+07	1.09329e+07	1.10342e+07	1.11355e+07	1.12364e+07	1.13372e+07	1.14381e+07	1.1539e+07	1.16398e+07	1.17377e+07	1.18357e+07	1.19336e+07	1.20315e+07	1.21294e+07	1.22247e+07	1.23199e+07	1.24151e+07	1.25104e+07	1.26056e+07	1.26987e+07	1.27918e+07	1.28849e+07	1.2978e+07	1.30711e+07	1.31632e+07	1.32552e+07	1.33473e+07	1.34393e+07	1.35313e+07	1.36217e+07	1.37121e+07	1.38025e+07	1.38928e+07
3100203	9.06886e+06	9.24159e+06	9.41431e+06	9.58704e+06	9.75977e+06	9.92069e+06	1.00816e+07	1.02425e+07	1.04034e+07	1.05643e+07	1.07162e+07	1.08681e+07	1.102e+07	1.11719e+07	1.13238e+07	1.14672e+07	1.16107e+07	1.17541e+07	1.18975e+07	1.20409e+07	1.21763e+07	1.23118e+07	1.24473e+07	1.25827e+07	1.27182e+07	1.28444e+07	1.29707e+07	1.3097e+07	1.32233e+07	1.33495e+07	1.34669e+07	1.35843e+07	1.37016e+07	1.3819e+07	1.39364e+07	1.40463e+07	1.41562e+07	1.4266e+07	1.43759e+07	1.44858e+07	1.45908e+07	1.46957e+07	1.48007e+07	1.49056e+07	1.50106e+07	1.51115e+07	1.52123e+07	1.53132e+07	1.5414e+07
3100204	1.20464e+07	1.22696e+07	1.24928e+07	1.2716e+07	1.29392e+07	1.31458e+07	1.33525e+07	1.35591e+07	1.37657e+07	1.39724e+07	1.41658e+07	1.43593e+07	1.45528e+07	1.47463e+07	1.49397e+07	1.5121e+07	1.53023e+07	1.54836e+07	1.56648e+07	1.58461e+07	1.60162e+07	1.61863e+07	1.63565e+07	1.65266e+07	1.66967e+07	1.68542e+07	1.70116e+07	1.71691e+07	1.73266e+07	1.74841e+07	1.76292e+07	1.77744e+07	1.79195e+07	1.80646e+07	1.82098e+07	1.83444e+07	1.84791e+07	1.86138e+07	1.87485e+07	1.88832e+07	1.90108e+07	1.91385e+07	1.92662e+07	1.93939e+07	1.95216e+07	1.96434e+07	1.97652e+07	1.9887e+07	2.00089e+07
3100205	1.49847e+07	1.52128e+07	1.5441e+07	1.56691e+07	1.58972e+07	1.61091e+07	1.63209e+07	1.65327e+07	1.67445e+07	1.69564e+07	1.71559e+07	1.73554e+07	1.75549e+07	1.77544e+07	1.79539e+07	1.81422e+07	1.83304e+07	1.85187e+07	1.87069e+07	1.88952e+07	1.90726e+07	1.925e+07	1.94274e+07	1.96049e+07	1.97823e+07	1.99462e+07	2.011e+07	2.02739e+07	2.04378e+07	2.06017e+07	2.07517e+07	2.09016e+07	2.10516e+07	2.12016e+07	2.13516e+07	2.14894e+07	2.16272e+07	2.17651e+07	2.19029e+07	2.20407e+07	2.21708e+07	2.23009e+07	2.2431e+07	2.25611e+07	2.26911e+07	2.28146e+07	2.2938e+07	2.30615e+07	2.31849e+07
3100206	1.68277e+07	1.70078e+07	1.71878e+07	1.73679e+07	1.7548e+07	1.77173e+07	1.78865e+07	1.80558e+07	1.82251e+07	1.83943e+07	1.85551e+07	1.87159e+07	1.88766e+07	1.90374e+07	1.91982e+07	1.93476e+07	1.94971e+07	1.96465e+07	1.9796e+07	1.99454e+07	2.00835e+07	2.02216e+07	2.03597e+07	2.04978e+07	2.06359e+07	2.07612e+07	2.08865e+07	2.10118e+07	2.11371e+07	2.12624e+07	2.1376e+07	2.14896e+07	2.16032e+07	2.17168e+07	2.18304e+07	2.19359e+07	2.20414e+07	2.21469e+07	2.22524e+07	2.23579e+07	2.24605e+07	2.25632e+07	2.26659e+07	2.27686e+07	2.28712e+07	2.29725e+07	2.30737e+07	2.31749e+07	2.32761e+07
3100207	254476	255098	255720	256343	256965	257585	258206	258827	259447	260068	260707	261346	261986	262625	263264	263891	264518	265144	265771	266398	267001	267604	268207	268811	269414	269951	270488	271025	271562	272099	272555	273012	273468	273925	274382	274775	275169	275563	275957	276351	276746	277140	277535	277930	278325	278730	279136	279542	279947
3100208	5327.71	5345.68	5363.65	5381.62	5399.59	5415.46	5431.33	5447.2	5463.08	5478.95	5494.41	5509.87	5525.33	5540.79	5556.26	5572.87	5589.48	5606.09	5622.71	5639.32	5657.39	5675.46	5693.53	5711.6	5729.68	5747.8	5765.92	5784.03	5802.15	5820.27	5837.12	5853.97	5870.82	5887.66	5904.51	5918.89	5933.27	5947.65	5962.03	5976.41	5988.76	6001.11	6013.45	6025.8	6038.15	6048.51	6058.87	6069.24	6079.6
3110101	0	0	0	0	0	0	0	0	0	0	0	0	0	0	0	0	0	0	0	0	0	0	0	0	0	0	0	0	0	0	0	0	0	0	0	0	0	0	0	0	0	0	0	0	0	0	0	0	0
3110102	0	0	0	0	0	0	0	0	0	0	0	0	0	0	0	0	0	0	0	0	0	0	0	0	0	0	0	0	0	0	0	0	0	0	0	0	0	0	0	0	0	0	0	0	0	0	0	0	0
3110103	0	0	0	0	0	0	0	0	0	0	0	0	0	0	0	0	0	0	0	0	0	0	0	0	0	0	0	0	0	0	0	0	0	0	0	0	0	0	0	0	0	0	0	0	0	0	0	0	0
3110201	0	0	0	0	0	0	0	0	0	0	0	0	0	0	0	0	0	0	0	0	0	0	0	0	0	0	0	0	0	0	0	0	0	0	0	0	0	0	0	0	0	0	0	0	0	0	0	0	0
3110202	0	0	0	0	0	0	0	0	0	0	0	0	0	0	0	0	0	0	0	0	0	0	0	0	0	0	0	0	0	0	0	0	0	0	0	0	0	0	0	0	0	0	0	0	0	0	0	0	0
3110203	0	0	0	0	0	0	0	0	0	0	0	0	0	0	0	0	0	0	0	0	0	0	0	0	0	0	0	0	0	0	0	0	0	0	0	0	0	0	0	0	0	0	0	0	0	0	0	0	0
3110204	0	0	0	0	0	0	0	0	0	0	0	0	0	0	0	0	0	0	0	0	0	0	0	0	0	0	0	0	0	0	0	0	0	0	0	0	0	0	0	0	0	0	0	0	0	0	0	0	0
3110205	0	0	0	0	0	0	0	0	0	0	0	0	0	0	0	0	0	0	0	0	0	0	0	0	0	0	0	0	0	0	0	0	0	0	0	0	0	0	0	0	0	0	0	0	0	0	0	0	0
3110206	0	0	0	0	0	0	0	0	0	0	0	0	0	0	0	0	0	0	0	0	0	0	0	0	0	0	0	0	0	0	0	0	0	0	0	0	0	0	0	0	0	0	0	0	0	0	0	0	0
3120001	0	0	0	0	0	0	0	0	0	0	0	0	0	0	0	0	0	0	0	0	0	0	0	0	0	0	0	0	0	0	0	0	0	0	0	0	0	0	0	0	0	0	0	0	0	0	0	0	0
3120002	0	0	0	0	0	0	0	0	0	0	0	0	0	0	0	0	0	0	0	0	0	0	0	0	0	0	0	0	0	0	0	0	0	0	0	0	0	0	0	0	0	0	0	0	0	0	0	0	0
3120003	0	0	0	0	0	0	0	0	0	0	0	0	0	0	0	0	0	0	0	0	0	0	0	0	0	0	0	0	0	0	0	0	0	0	0	0	0	0	0	0	0	0	0	0	0	0	0	0	0
3130001	8.67964e+07	8.89706e+07	9.11448e+07	9.3319e+07	9.54932e+07	9.75973e+07	9.97015e+07	1.01806e+08	1.0391e+08	1.06014e+08	1.08082e+08	1.10151e+08	1.12219e+08	1.14287e+08	1.16356e+08	1.18351e+08	1.20346e+08	1.22341e+08	1.24336e+08	1.26331e+08	1.28217e+08	1.30103e+08	1.31989e+08	1.33875e+08	1.35761e+08	1.37514e+08	1.39267e+08	1.4102e+08	1.42773e+08	1.44526e+08	1.46161e+08	1.47796e+08	1.49432e+08	1.51067e+08	1.52703e+08	1.5425e+08	1.55797e+08	1.57344e+08	1.58891e+08	1.60438e+08	1.61934e+08	1.63429e+08	1.64925e+08	1.6642e+08	1.67916e+08	1.69362e+08	1.70807e+08	1.72253e+08	1.73699e+08
3130002	1.27674e+08	1.29534e+08	1.31394e+08	1.33253e+08	1.35113e+08	1.36829e+08	1.38545e+08	1.4026e+08	1.41976e+08	1.43691e+08	1.4529e+08	1.46888e+08	1.48486e+08	1.50084e+08	1.51682e+08	1.53123e+08	1.54563e+08	1.56003e+08	1.57444e+08	1.58884e+08	1.60142e+08	1.61399e+08	1.62656e+08	1.63914e+08	1.65171e+08	1.6623e+08	1.67288e+08	1.68347e+08	1.69406e+08	1.70464e+08	1.71349e+08	1.72233e+08	1.73118e+08	1.74003e+08	1.74887e+08	1.75633e+08	1.76378e+08	1.77123e+08	1.77869e+08	1.78614e+08	1.79277e+08	1.79939e+08	1.80602e+08	1.81265e+08	1.81927e+08	1.82518e+08	1.83109e+08	1.83699e+08	1.8429e+08
3130003	3.04497e+07	3.05876e+07	3.07256e+07	3.08635e+07	3.10014e+07	3.11086e+07	3.12158e+07	3.13229e+07	3.14301e+07	3.15372e+07	3.16119e+07	3.16866e+07	3.17612e+07	3.18359e+07	3.19105e+07	3.19531e+07	3.19957e+07	3.20383e+07	3.20809e+07	3.21234e+07	3.21405e+07	3.21576e+07	3.21746e+07	3.21917e+07	3.22088e+07	3.22006e+07	3.21924e+07	3.21843e+07	3.21761e+07	3.21679e+07	3.21324e+07	3.20969e+07	3.20613e+07	3.20258e+07	3.19903e+07	3.19258e+07	3.18613e+07	3.17968e+07	3.17322e+07	3.16677e+07	3.15871e+07	3.15065e+07	3.14259e+07	3.13453e+07	3.12646e+07	3.11676e+07	3.10707e+07	3.09737e+07	3.08767e+07
3130004	0	0	0	0	0	0	0	0	0	0	0	0	0	0	0	0	0	0	0	0	0	0	0	0	0	0	0	0	0	0	0	0	0	0	0	0	0	0	0	0	0	0	0	0	0	0	0	0	0
3130005	4.5479e+07	4.60667e+07	4.66545e+07	4.72423e+07	4.78301e+07	4.83826e+07	4.8935e+07	4.94874e+07	5.00398e+07	5.05923e+07	5.11117e+07	5.16312e+07	5.21506e+07	5.26701e+07	5.31895e+07	5.36435e+07	5.40975e+07	5.45515e+07	5.50055e+07	5.54595e+07	5.58501e+07	5.62407e+07	5.66313e+07	5.70219e+07	5.74125e+07	5.77514e+07	5.80902e+07	5.84291e+07	5.8768e+07	5.91068e+07	5.93902e+07	5.96736e+07	5.99571e+07	6.02405e+07	6.05239e+07	6.07705e+07	6.10171e+07	6.12637e+07	6.15103e+07	6.17569e+07	6.19722e+07	6.21876e+07	6.24029e+07	6.26182e+07	6.28335e+07	6.30374e+07	6.32412e+07	6.3445e+07	6.36489e+07
3130006	0	0	0	0	0	0	0	0	0	0	0	0	0	0	0	0	0	0	0	0	0	0	0	0	0	0	0	0	0	0	0	0	0	0	0	0	0	0	0	0	0	0	0	0	0	0	0	0	0
3130007	0	0	0	0	0	0	0	0	0	0	0	0	0	0	0	0	0	0	0	0	0	0	0	0	0	0	0	0	0	0	0	0	0	0	0	0	0	0	0	0	0	0	0	0	0	0	0	0	0
3130008	0	0	0	0	0	0	0	0	0	0	0	0	0	0	0	0	0	0	0	0	0	0	0	0	0	0	0	0	0	0	0	0	0	0	0	0	0	0	0	0	0	0	0	0	0	0	0	0	0
3130009	0	0	0	0	0	0	0	0	0	0	0	0	0	0	0	0	0	0	0	0	0	0	0	0	0	0	0	0	0	0	0	0	0	0	0	0	0	0	0	0	0	0	0	0	0	0	0	0	0
3130010	0	0	0	0	0	0	0	0	0	0	0	0	0	0	0	0	0	0	0	0	0	0	0	0	0	0	0	0	0	0	0	0	0	0	0	0	0	0	0	0	0	0	0	0	0	0	0	0	0
3130011	598579	599228	599878	600528	601177	601124	601070	601017	600964	600910	600322	599734	599146	598558	597969	596695	595420	594146	592871	591596	589781	587966	586151	584336	582521	580164	577806	575449	573092	570735	567934	565134	562333	559533	556732	553627	550522	547417	544313	541208	537907	534605	531304	528003	524702	521323	517944	514565	511186
3130012	494826	495251	495675	496100	496525	496540	496556	496571	496587	496602	496277	495953	495628	495303	494979	494197	493415	492633	491851	491070	489854	488639	487423	486208	484993	483350	481707	480064	478421	476778	474773	472768	470762	468757	466752	464510	462268	460026	457784	455542	453159	450776	448393	446010	443627	441176	438725	436274	433823
3130013	0	0	0	0	0	0	0	0	0	0	0	0	0	0	0	0	0	0	0	0	0	0	0	0	0	0	0	0	0	0	0	0	0	0	0	0	0	0	0	0	0	0	0	0	0	0	0	0	0
3130014	11615.3	11589.7	11564	11538.3	11512.7	11471.1	11429.5	11387.9	11346.4	11304.8	11250.6	11196.5	11142.4	11088.3	11034.2	10965.4	10896.7	10828	10759.3	10690.6	10611.8	10533	10454.2	10375.3	10296.5	10208.5	10120.4	10032.4	9944.3	9856.24	9765.06	9673.88	9582.7	9491.52	9400.34	9311.24	9222.15	9133.05	9043.95	8954.85	8868.95	8783.06	8697.16	8611.27	8525.37	8442.06	8358.76	8275.45	8192.14
3140101	1.85001e+07	1.85821e+07	1.8664e+07	1.87459e+07	1.88279e+07	1.88892e+07	1.89506e+07	1.90119e+07	1.90733e+07	1.91346e+07	1.91782e+07	1.92218e+07	1.92653e+07	1.93089e+07	1.93525e+07	1.93774e+07	1.94022e+07	1.94271e+07	1.94519e+07	1.94768e+07	1.94844e+07	1.9492e+07	1.94995e+07	1.95071e+07	1.95147e+07	1.95028e+07	1.94909e+07	1.9479e+07	1.94671e+07	1.94552e+07	1.94264e+07	1.93976e+07	1.93687e+07	1.93399e+07	1.93111e+07	1.92699e+07	1.92287e+07	1.91876e+07	1.91464e+07	1.91052e+07	1.90592e+07	1.90132e+07	1.89672e+07	1.89212e+07	1.88752e+07	1.88257e+07	1.87762e+07	1.87267e+07	1.86773e+07
3140102	0	0	0	0	0	0	0	0	0	0	0	0	0	0	0	0	0	0	0	0	0	0	0	0	0	0	0	0	0	0	0	0	0	0	0	0	0	0	0	0	0	0	0	0	0	0	0	0	0
3140103	0	0	0	0	0	0	0	0	0	0	0	0	0	0	0	0	0	0	0	0	0	0	0	0	0	0	0	0	0	0	0	0	0	0	0	0	0	0	0	0	0	0	0	0	0	0	0	0	0
3140104	0	0	0	0	0	0	0	0	0	0	0	0	0	0	0	0	0	0	0	0	0	0	0	0	0	0	0	0	0	0	0	0	0	0	0	0	0	0	0	0	0	0	0	0	0	0	0	0	0
3140105	0	0	0	0	0	0	0	0	0	0	0	0	0	0	0	0	0	0	0	0	0	0	0	0	0	0	0	0	0	0	0	0	0	0	0	0	0	0	0	0	0	0	0	0	0	0	0	0	0
3140106	0	0	0	0	0	0	0	0	0	0	0	0	0	0	0	0	0	0	0	0	0	0	0	0	0	0	0	0	0	0	0	0	0	0	0	0	0	0	0	0	0	0	0	0	0	0	0	0	0
3140107	0	0	0	0	0	0	0	0	0	0	0	0	0	0	0	0	0	0	0	0	0	0	0	0	0	0	0	0	0	0	0	0	0	0	0	0	0	0	0	0	0	0	0	0	0	0	0	0	0
3140201	0	0	0	0	0	0	0	0	0	0	0	0	0	0	0	0	0	0	0	0	0	0	0	0	0	0	0	0	0	0	0	0	0	0	0	0	0	0	0	0	0	0	0	0	0	0	0	0	0
3140202	0	0	0	0	0	0	0	0	0	0	0	0	0	0	0	0	0	0	0	0	0	0	0	0	0	0	0	0	0	0	0	0	0	0	0	0	0	0	0	0	0	0	0	0	0	0	0	0	0
3140203	1.09314e+06	1.09465e+06	1.09615e+06	1.09766e+06	1.09916e+06	1.09958e+06	1.1e+06	1.10042e+06	1.10084e+06	1.10126e+06	1.10068e+06	1.1001e+06	1.09952e+06	1.09894e+06	1.09837e+06	1.09667e+06	1.09496e+06	1.09326e+06	1.09156e+06	1.08986e+06	1.08712e+06	1.08439e+06	1.08165e+06	1.07891e+06	1.07618e+06	1.07244e+06	1.06869e+06	1.06495e+06	1.06121e+06	1.05746e+06	1.05291e+06	1.04836e+06	1.04381e+06	1.03926e+06	1.03471e+06	1.02959e+06	1.02447e+06	1.01935e+06	1.01422e+06	1.0091e+06	1.00369e+06	998285	992877	987468	982059	976437	970815	965193	959571
3140301	125580	125523	125466	125408	125351	125127	124902	124678	124453	124229	123840	123452	123063	122675	122286	121805	121323	120841	120359	119877	119341	118805	118269	117732	117196	116616	116036	115456	114876	114297	113658	113019	112380	111741	111102	110399	109696	108993	108290	107587	106846	106105	105363	104622	103881	103116	102351	101586	100821
3140302	1.1503e+06	1.15156e+06	1.15281e+06	1.15407e+06	1.15533e+06	1.15558e+06	1.15584e+06	1.1561e+06	1.15635e+06	1.15661e+06	1.15593e+06	1.15526e+06	1.15458e+06	1.1539e+06	1.15322e+06	1.15169e+06	1.15016e+06	1.14863e+06	1.1471e+06	1.14557e+06	1.14326e+06	1.14095e+06	1.13864e+06	1.13633e+06	1.13402e+06	1.13088e+06	1.12775e+06	1.12462e+06	1.12149e+06	1.11836e+06	1.11449e+06	1.11062e+06	1.10675e+06	1.10288e+06	1.09901e+06	1.09456e+06	1.0901e+06	1.08564e+06	1.08118e+06	1.07672e+06	1.07201e+06	1.0673e+06	1.06259e+06	1.05788e+06	1.05316e+06	1.04826e+06	1.04337e+06	1.03847e+06	1.03357e+06
3140303	0	0	0	0	0	0	0	0	0	0	0	0	0	0	0	0	0	0	0	0	0	0	0	0	0	0	0	0	0	0	0	0	0	0	0	0	0	0	0	0	0	0	0	0	0	0	0	0	0
3140304	0	0	0	0	0	0	0	0	0	0	0	0	0	0	0	0	0	0	0	0	0	0	0	0	0	0	0	0	0	0	0	0	0	0	0	0	0	0	0	0	0	0	0	0	0	0	0	0	0
3140305	0	0	0	0	0	0	0	0	0	0	0	0	0	0	0	0	0	0	0	0	0	0	0	0	0	0	0	0	0	0	0	0	0	0	0	0	0	0	0	0	0	0	0	0	0	0	0	0	0
3150101	1.20845e+07	1.22761e+07	1.24677e+07	1.26594e+07	1.2851e+07	1.30305e+07	1.321e+07	1.33895e+07	1.3569e+07	1.37485e+07	1.39242e+07	1.41e+07	1.42757e+07	1.44515e+07	1.46272e+07	1.47931e+07	1.4959e+07	1.51248e+07	1.52907e+07	1.54565e+07	1.56078e+07	1.57591e+07	1.59104e+07	1.60617e+07	1.6213e+07	1.6348e+07	1.6483e+07	1.66181e+07	1.67531e+07	1.68881e+07	1.70104e+07	1.71328e+07	1.72551e+07	1.73774e+07	1.74998e+07	1.76142e+07	1.77286e+07	1.7843e+07	1.79574e+07	1.80719e+07	1.81815e+07	1.82911e+07	1.84008e+07	1.85104e+07	1.86201e+07	1.87232e+07	1.88263e+07	1.89295e+07	1.90326e+07
3150102	8.56849e+06	8.68706e+06	8.80563e+06	8.9242e+06	9.04278e+06	9.15407e+06	9.26537e+06	9.37666e+06	9.48796e+06	9.59925e+06	9.70845e+06	9.81764e+06	9.92683e+06	1.0036e+07	1.01452e+07	1.02496e+07	1.03539e+07	1.04583e+07	1.05626e+07	1.0667e+07	1.07618e+07	1.08567e+07	1.09515e+07	1.10463e+07	1.11412e+07	1.1224e+07	1.13069e+07	1.13898e+07	1.14726e+07	1.15555e+07	1.16274e+07	1.16993e+07	1.17712e+07	1.18431e+07	1.19151e+07	1.19782e+07	1.20413e+07	1.21044e+07	1.21676e+07	1.22307e+07	1.22889e+07	1.23471e+07	1.24054e+07	1.24636e+07	1.25218e+07	1.25739e+07	1.2626e+07	1.26781e+07	1.27302e+07
3150103	7.61956e+06	7.68141e+06	7.74327e+06	7.80513e+06	7.86699e+06	7.92134e+06	7.97569e+06	8.03004e+06	8.0844e+06	8.13875e+06	8.18869e+06	8.23863e+06	8.28857e+06	8.33851e+06	8.38846e+06	8.43162e+06	8.47478e+06	8.51795e+06	8.56111e+06	8.60427e+06	8.63975e+06	8.67523e+06	8.71071e+06	8.74619e+06	8.78167e+06	8.80946e+06	8.83725e+06	8.86504e+06	8.89283e+06	8.92062e+06	8.94195e+06	8.96328e+06	8.98461e+06	9.00594e+06	9.02727e+06	9.04347e+06	9.05966e+06	9.07586e+06	9.09205e+06	9.10825e+06	9.12117e+06	9.1341e+06	9.14702e+06	9.15994e+06	9.17287e+06	9.1825e+06	9.19213e+06	9.20176e+06	9.21139e+06
3150104	7.32356e+07	7.43057e+07	7.53758e+07	7.64459e+07	7.7516e+07	7.85733e+07	7.96306e+07	8.06879e+07	8.17453e+07	8.28026e+07	8.38643e+07	8.49259e+07	8.59876e+07	8.70493e+07	8.81109e+07	8.9127e+07	9.01431e+07	9.11593e+07	9.21754e+07	9.31915e+07	9.41057e+07	9.50199e+07	9.5934e+07	9.68482e+07	9.77624e+07	9.85432e+07	9.9324e+07	1.00105e+08	1.00886e+08	1.01666e+08	1.02327e+08	1.02987e+08	1.03647e+08	1.04307e+08	1.04967e+08	1.05528e+08	1.06089e+08	1.0665e+08	1.07211e+08	1.07772e+08	1.08278e+08	1.08784e+08	1.0929e+08	1.09796e+08	1.10302e+08	1.10748e+08	1.11194e+08	1.1164e+08	1.12086e+08
3150105	9.38845e+06	9.40255e+06	9.41665e+06	9.43075e+06	9.44484e+06	9.44878e+06	9.45271e+06	9.45664e+06	9.46058e+06	9.46451e+06	9.46179e+06	9.45907e+06	9.45635e+06	9.45364e+06	9.45092e+06	9.43976e+06	9.4286e+06	9.41744e+06	9.40628e+06	9.39512e+06	9.376e+06	9.35689e+06	9.33777e+06	9.31866e+06	9.29955e+06	9.27324e+06	9.24694e+06	9.22064e+06	9.19433e+06	9.16803e+06	9.13612e+06	9.10422e+06	9.07231e+06	9.0404e+06	9.0085e+06	8.9728e+06	8.93711e+06	8.90141e+06	8.86572e+06	8.83002e+06	8.79254e+06	8.75505e+06	8.71756e+06	8.68008e+06	8.64259e+06	8.60349e+06	8.56438e+06	8.52528e+06	8.48617e+06
3150106	1.19474e+07	1.19764e+07	1.20054e+07	1.20345e+07	1.20635e+07	1.20803e+07	1.20972e+07	1.2114e+07	1.21309e+07	1.21477e+07	1.21542e+07	1.21608e+07	1.21673e+07	1.21738e+07	1.21803e+07	1.21764e+07	1.21725e+07	1.21686e+07	1.21647e+07	1.21608e+07	1.21467e+07	1.21327e+07	1.21187e+07	1.21047e+07	1.20907e+07	1.20667e+07	1.20428e+07	1.20188e+07	1.19948e+07	1.19709e+07	1.19384e+07	1.19059e+07	1.18734e+07	1.18408e+07	1.18083e+07	1.17694e+07	1.17304e+07	1.16914e+07	1.16525e+07	1.16135e+07	1.15719e+07	1.15303e+07	1.14888e+07	1.14472e+07	1.14056e+07	1.13621e+07	1.13187e+07	1.12752e+07	1.12317e+07
3150107	4.69063e+06	4.7224e+06	4.75417e+06	4.78595e+06	4.81772e+06	4.84554e+06	4.87337e+06	4.9012e+06	4.92903e+06	4.95686e+06	4.98154e+06	5.00623e+06	5.03092e+06	5.05561e+06	5.08029e+06	5.10061e+06	5.12092e+06	5.14123e+06	5.16154e+06	5.18185e+06	5.19652e+06	5.21119e+06	5.22585e+06	5.24052e+06	5.25519e+06	5.26532e+06	5.27544e+06	5.28557e+06	5.2957e+06	5.30582e+06	5.30793e+06	5.31003e+06	5.31213e+06	5.31423e+06	5.31634e+06	5.31614e+06	5.31594e+06	5.31574e+06	5.31554e+06	5.31534e+06	5.3131e+06	5.31086e+06	5.30862e+06	5.30637e+06	5.30413e+06	5.29832e+06	5.2925e+06	5.28669e+06	5.28087e+06
3150108	9.75431e+06	9.80786e+06	9.86141e+06	9.91496e+06	9.96852e+06	1.00096e+07	1.00507e+07	1.00918e+07	1.01329e+07	1.0174e+07	1.02068e+07	1.02396e+07	1.02724e+07	1.03052e+07	1.0338e+07	1.03637e+07	1.03894e+07	1.04151e+07	1.04408e+07	1.04665e+07	1.04841e+07	1.05017e+07	1.05193e+07	1.05369e+07	1.05545e+07	1.05612e+07	1.05678e+07	1.05745e+07	1.05811e+07	1.05878e+07	1.05829e+07	1.0578e+07	1.05731e+07	1.05682e+07	1.05633e+07	1.05472e+07	1.0531e+07	1.05149e+07	1.04987e+07	1.04825e+07	1.04589e+07	1.04353e+07	1.04117e+07	1.0388e+07	1.03644e+07	1.03339e+07	1.03033e+07	1.02728e+07	1.02422e+07
3150109	5.51253e+06	5.49177e+06	5.47102e+06	5.45027e+06	5.42952e+06	5.40561e+06	5.3817e+06	5.35779e+06	5.33388e+06	5.30998e+06	5.28258e+06	5.25519e+06	5.2278e+06	5.20041e+06	5.17301e+06	5.14112e+06	5.10922e+06	5.07733e+06	5.04543e+06	5.01354e+06	4.9782e+06	4.94286e+06	4.90752e+06	4.87219e+06	4.83685e+06	4.80005e+06	4.76325e+06	4.72646e+06	4.68966e+06	4.65286e+06	4.61367e+06	4.57448e+06	4.53529e+06	4.4961e+06	4.45691e+06	4.41802e+06	4.37913e+06	4.34024e+06	4.30135e+06	4.26246e+06	4.22414e+06	4.18582e+06	4.1475e+06	4.10918e+06	4.07087e+06	4.03193e+06	3.99299e+06	3.95405e+06	3.91511e+06
3150110	1.3138e+07	1.3231e+07	1.33241e+07	1.34172e+07	1.35103e+07	1.35815e+07	1.36527e+07	1.3724e+07	1.37952e+07	1.38664e+07	1.39115e+07	1.39566e+07	1.40017e+07	1.40468e+07	1.40919e+07	1.41239e+07	1.41559e+07	1.41879e+07	1.42199e+07	1.42519e+07	1.42788e+07	1.43057e+07	1.43325e+07	1.43594e+07	1.43862e+07	1.44058e+07	1.44254e+07	1.4445e+07	1.44646e+07	1.44841e+07	1.4491e+07	1.44979e+07	1.45048e+07	1.45117e+07	1.45186e+07	1.45092e+07	1.44998e+07	1.44904e+07	1.4481e+07	1.44716e+07	1.44491e+07	1.44266e+07	1.44041e+07	1.43816e+07	1.43591e+07	1.43277e+07	1.42962e+07	1.42647e+07	1.42332e+07
3150201	9.62607e+06	9.66449e+06	9.70291e+06	9.74132e+06	9.77974e+06	9.80923e+06	9.83871e+06	9.86819e+06	9.89767e+06	9.92716e+06	9.94805e+06	9.96895e+06	9.98984e+06	1.00107e+07	1.00316e+07	1.00427e+07	1.00537e+07	1.00647e+07	1.00757e+07	1.00867e+07	1.00879e+07	1.00891e+07	1.00903e+07	1.00914e+07	1.00926e+07	1.00841e+07	1.00755e+07	1.0067e+07	1.00584e+07	1.00499e+07	1.0033e+07	1.0016e+07	9.99914e+06	9.98223e+06	9.96533e+06	9.9417e+06	9.91808e+06	9.89445e+06	9.87083e+06	9.8472e+06	9.8195e+06	9.7918e+06	9.76411e+06	9.73641e+06	9.70871e+06	9.67751e+06	9.64631e+06	9.61511e+06	9.58391e+06
3150202	1.79368e+07	1.80358e+07	1.81348e+07	1.82337e+07	1.83327e+07	1.84174e+07	1.85021e+07	1.85867e+07	1.86714e+07	1.87561e+07	1.88285e+07	1.89008e+07	1.89732e+07	1.90456e+07	1.91179e+07	1.91749e+07	1.92318e+07	1.92887e+07	1.93456e+07	1.94026e+07	1.94427e+07	1.94827e+07	1.95228e+07	1.95629e+07	1.9603e+07	1.96234e+07	1.96439e+07	1.96643e+07	1.96847e+07	1.97051e+07	1.97085e+07	1.9712e+07	1.97154e+07	1.97188e+07	1.97223e+07	1.97127e+07	1.97031e+07	1.96935e+07	1.96839e+07	1.96743e+07	1.96585e+07	1.96427e+07	1.96269e+07	1.96111e+07	1.95954e+07	1.95765e+07	1.95576e+07	1.95387e+07	1.95198e+07
3150203	356868	356053	355237	354421	353606	352618	351630	350642	349653	348665	347458	346251	345044	343837	342630	341084	339537	337991	336444	334898	333106	331314	329522	327730	325938	323952	321966	319980	317994	316008	313905	311803	309700	307597	305494	303277	301059	298841	296623	294405	292105	289806	287506	285206	282906	280540	278173	275807	273441
3150204	103113	103310	103507	103703	103900	104046	104192	104339	104485	104631	104698	104765	104831	104898	104965	104932	104899	104866	104833	104800	104684	104567	104450	104334	104217	104030	103843	103657	103470	103283	103039	102796	102552	102308	102065	101776	101486	101197	100908	100619	100294	99968.7	99643.6	99318.5	98993.3	98646.6	98300	97953.3	97606.6
3160101	2.67526e+06	2.67642e+06	2.67758e+06	2.67875e+06	2.67991e+06	2.67879e+06	2.67767e+06	2.67656e+06	2.67544e+06	2.67432e+06	2.67074e+06	2.66716e+06	2.66357e+06	2.65999e+06	2.65641e+06	2.64994e+06	2.64347e+06	2.63701e+06	2.63054e+06	2.62407e+06	2.61526e+06	2.60644e+06	2.59762e+06	2.5888e+06	2.57998e+06	2.5691e+06	2.55822e+06	2.54734e+06	2.53646e+06	2.52558e+06	2.51313e+06	2.50067e+06	2.48822e+06	2.47577e+06	2.46331e+06	2.4496e+06	2.43588e+06	2.42216e+06	2.40844e+06	2.39473e+06	2.38024e+06	2.36576e+06	2.35128e+06	2.33679e+06	2.32231e+06	2.30711e+06	2.29191e+06	2.27671e+06	2.26151e+06
3160102	18848.2	18927.9	19007.5	19087.2	19166.9	19235.1	19303.4	19371.7	19439.9	19508.2	19565.5	19622.8	19680.1	19737.3	19794.6	19830.5	19866.4	19902.2	19938.1	19974	19986.6	19999.1	20011.7	20024.3	20036.9	20025.6	20014.3	20003	19991.7	19980.4	19951.7	19922.9	19894.1	19865.4	19836.6	19794.7	19752.7	19710.8	19668.9	19626.9	19578.1	19529.2	19480.4	19431.5	19382.7	19327.1	19271.5	19215.9	19160.3
3160103	2.57376e+06	2.56354e+06	2.55332e+06	2.5431e+06	2.53288e+06	2.52071e+06	2.50854e+06	2.49638e+06	2.48421e+06	2.47204e+06	2.4582e+06	2.44435e+06	2.43051e+06	2.41667e+06	2.40283e+06	2.387e+06	2.37116e+06	2.35533e+06	2.3395e+06	2.32367e+06	2.30654e+06	2.28941e+06	2.27229e+06	2.25516e+06	2.23803e+06	2.21997e+06	2.20191e+06	2.18385e+06	2.16579e+06	2.14773e+06	2.12918e+06	2.11063e+06	2.09208e+06	2.07353e+06	2.05498e+06	2.03623e+06	2.01748e+06	1.99873e+06	1.97998e+06	1.96124e+06	1.94278e+06	1.92431e+06	1.90585e+06	1.88739e+06	1.86893e+06	1.85056e+06	1.8322e+06	1.81384e+06	1.79548e+06
3160104	0	0	0	0	0	0	0	0	0	0	0	0	0	0	0	0	0	0	0	0	0	0	0	0	0	0	0	0	0	0	0	0	0	0	0	0	0	0	0	0	0	0	0	0	0	0	0	0	0
3160105	385948	385231	384515	383798	383082	382113	381143	380174	379205	378235	376969	375702	374435	373168	371901	370277	368654	367030	365406	363782	361917	360051	358185	356320	354454	352403	350351	348300	346249	344197	342030	339862	337694	335526	333358	331115	328872	326629	324386	322143	319894	317645	315396	313146	310897	308642	306387	304132	301878
3160106	15640.1	15635.2	15630.2	15625.2	15620.3	15605.9	15591.6	15577.3	15563	15548.7	15535.3	15521.9	15508.5	15495.1	15481.7	15438	15394.3	15350.7	15307	15263.4	15208.6	15153.9	15099.2	15044.5	14989.8	14939.1	14888.5	14837.9	14787.2	14736.6	14663.4	14590.3	14517.2	14444	14370.9	14291.3	14211.7	14132.1	14052.4	13972.8	13902.8	13832.7	13762.7	13692.7	13622.6	13535.3	13448	13360.7	13273.4
3160107	4.19057e+06	4.19968e+06	4.20879e+06	4.2179e+06	4.22702e+06	4.23012e+06	4.23321e+06	4.23631e+06	4.23941e+06	4.2425e+06	4.24084e+06	4.23917e+06	4.2375e+06	4.23583e+06	4.23416e+06	4.22737e+06	4.22058e+06	4.21378e+06	4.20699e+06	4.20019e+06	4.19212e+06	4.18404e+06	4.17596e+06	4.16789e+06	4.15981e+06	4.15153e+06	4.14326e+06	4.13498e+06	4.1267e+06	4.11843e+06	4.10583e+06	4.09324e+06	4.08065e+06	4.06805e+06	4.05546e+06	4.0397e+06	4.02395e+06	4.00819e+06	3.99243e+06	3.97668e+06	3.96032e+06	3.94396e+06	3.92759e+06	3.91123e+06	3.89487e+06	3.87596e+06	3.85704e+06	3.83813e+06	3.81921e+06
3160108	0	0	0	0	0	0	0	0	0	0	0	0	0	0	0	0	0	0	0	0	0	0	0	0	0	0	0	0	0	0	0	0	0	0	0	0	0	0	0	0	0	0	0	0	0	0	0	0	0
3160109	1.11187e+07	1.11278e+07	1.11368e+07	1.11458e+07	1.11549e+07	1.11526e+07	1.11504e+07	1.11481e+07	1.11459e+07	1.11436e+07	1.11325e+07	1.11214e+07	1.11103e+07	1.10993e+07	1.10882e+07	1.10677e+07	1.10473e+07	1.10268e+07	1.10064e+07	1.0986e+07	1.09569e+07	1.09278e+07	1.08988e+07	1.08697e+07	1.08407e+07	1.08036e+07	1.07665e+07	1.07295e+07	1.06924e+07	1.06553e+07	1.06123e+07	1.05693e+07	1.05263e+07	1.04832e+07	1.04402e+07	1.03927e+07	1.03451e+07	1.02976e+07	1.02501e+07	1.02025e+07	1.01535e+07	1.01046e+07	1.00556e+07	1.00066e+07	9.95765e+06	9.90735e+06	9.85706e+06	9.80676e+06	9.75647e+06
3160110	5.93514e+06	5.93865e+06	5.94216e+06	5.94568e+06	5.94919e+06	5.9467e+06	5.94422e+06	5.94173e+06	5.93924e+06	5.93675e+06	5.92926e+06	5.92178e+06	5.91429e+06	5.90681e+06	5.89932e+06	5.88619e+06	5.87305e+06	5.85992e+06	5.84678e+06	5.83365e+06	5.81558e+06	5.79751e+06	5.77944e+06	5.76137e+06	5.7433e+06	5.72084e+06	5.69839e+06	5.67593e+06	5.65348e+06	5.63102e+06	5.60559e+06	5.58016e+06	5.55473e+06	5.5293e+06	5.50387e+06	5.47639e+06	5.44891e+06	5.42143e+06	5.39395e+06	5.36647e+06	5.33856e+06	5.31064e+06	5.28273e+06	5.25482e+06	5.22691e+06	5.19836e+06	5.1698e+06	5.14125e+06	5.1127e+06
3160111	3.99886e+07	4.01544e+07	4.03202e+07	4.0486e+07	4.06517e+07	4.07854e+07	4.09191e+07	4.10528e+07	4.11865e+07	4.13202e+07	4.14271e+07	4.1534e+07	4.16409e+07	4.17478e+07	4.18547e+07	4.19292e+07	4.20037e+07	4.20782e+07	4.21527e+07	4.22272e+07	4.22704e+07	4.23135e+07	4.23567e+07	4.23998e+07	4.2443e+07	4.24522e+07	4.24614e+07	4.24706e+07	4.24798e+07	4.2489e+07	4.24699e+07	4.24508e+07	4.24317e+07	4.24126e+07	4.23934e+07	4.23532e+07	4.2313e+07	4.22728e+07	4.22325e+07	4.21923e+07	4.21421e+07	4.20918e+07	4.20416e+07	4.19913e+07	4.19411e+07	4.18874e+07	4.18338e+07	4.17802e+07	4.17265e+07
3160112	2.77003e+07	2.78448e+07	2.79893e+07	2.81339e+07	2.82784e+07	2.839e+07	2.85017e+07	2.86133e+07	2.87249e+07	2.88365e+07	2.89153e+07	2.89942e+07	2.9073e+07	2.91518e+07	2.92307e+07	2.9286e+07	2.93414e+07	2.93967e+07	2.9452e+07	2.95074e+07	2.95472e+07	2.95871e+07	2.96269e+07	2.96668e+07	2.97066e+07	2.97267e+07	2.97469e+07	2.9767e+07	2.97872e+07	2.98073e+07	2.98051e+07	2.98029e+07	2.98007e+07	2.97985e+07	2.97963e+07	2.97723e+07	2.97483e+07	2.97242e+07	2.97002e+07	2.96762e+07	2.96386e+07	2.96009e+07	2.95632e+07	2.95256e+07	2.94879e+07	2.94447e+07	2.94016e+07	2.93584e+07	2.93152e+07
3160113	4.48409e+06	4.50335e+06	4.52261e+06	4.54187e+06	4.56113e+06	4.57353e+06	4.58594e+06	4.59834e+06	4.61074e+06	4.62315e+06	4.6293e+06	4.63545e+06	4.6416e+06	4.64775e+06	4.6539e+06	4.65381e+06	4.65372e+06	4.65363e+06	4.65354e+06	4.65345e+06	4.65155e+06	4.64966e+06	4.64776e+06	4.64586e+06	4.64397e+06	4.64125e+06	4.63854e+06	4.63583e+06	4.63312e+06	4.6304e+06	4.62208e+06	4.61375e+06	4.60543e+06	4.5971e+06	4.58878e+06	4.57575e+06	4.56272e+06	4.54969e+06	4.53666e+06	4.52363e+06	4.50884e+06	4.49404e+06	4.47925e+06	4.46446e+06	4.44966e+06	4.43127e+06	4.41287e+06	4.39447e+06	4.37607e+06
3160201	56948.2	56720.1	56492.1	56264	56035.9	55769.6	55503.2	55236.9	54970.6	54704.3	54390.1	54076	53761.8	53447.7	53133.5	52776.7	52419.8	52062.9	51706.1	51349.2	50968.1	50587	50205.9	49824.7	49443.6	49044.4	48645.1	48245.9	47846.7	47447.4	47037.9	46628.4	46218.9	45809.4	45399.8	44985.8	44571.8	44157.8	43743.8	43329.7	42918.1	42506.5	42094.9	41683.3	41271.7	40863.5	40455.2	40046.9	39638.6
3160202	0	0	0	0	0	0	0	0	0	0	0	0	0	0	0	0	0	0	0	0	0	0	0	0	0	0	0	0	0	0	0	0	0	0	0	0	0	0	0	0	0	0	0	0	0	0	0	0	0
3160203	699909	699478	699046	698615	698184	697302	696421	695540	694658	693777	692250	690723	689195	687668	686141	683837	681534	679230	676927	674623	671762	668900	666039	663177	660316	657015	653714	650414	647113	643812	640200	636587	632974	629361	625748	621919	618091	614262	610434	606605	602652	598699	594746	590793	586840	582741	578641	574541	570442
3160204	1.2973e+07	1.30482e+07	1.31235e+07	1.31987e+07	1.3274e+07	1.33396e+07	1.34052e+07	1.34708e+07	1.35364e+07	1.36021e+07	1.36561e+07	1.37102e+07	1.37643e+07	1.38183e+07	1.38724e+07	1.3913e+07	1.39536e+07	1.39942e+07	1.40348e+07	1.40754e+07	1.41044e+07	1.41333e+07	1.41623e+07	1.41912e+07	1.42202e+07	1.42376e+07	1.4255e+07	1.42724e+07	1.42897e+07	1.43071e+07	1.43144e+07	1.43216e+07	1.43289e+07	1.43362e+07	1.43434e+07	1.43418e+07	1.43401e+07	1.43385e+07	1.43369e+07	1.43352e+07	1.43282e+07	1.43212e+07	1.43141e+07	1.43071e+07	1.43001e+07	1.42879e+07	1.42757e+07	1.42635e+07	1.42513e+07
3160205	4.49588e+06	4.52246e+06	4.54904e+06	4.57562e+06	4.6022e+06	4.62549e+06	4.64879e+06	4.67208e+06	4.69537e+06	4.71867e+06	4.73814e+06	4.75761e+06	4.77708e+06	4.79655e+06	4.81602e+06	4.83108e+06	4.84614e+06	4.8612e+06	4.87627e+06	4.89133e+06	4.90251e+06	4.9137e+06	4.92489e+06	4.93607e+06	4.94726e+06	4.95461e+06	4.96195e+06	4.9693e+06	4.97665e+06	4.984e+06	4.98788e+06	4.99175e+06	4.99563e+06	4.99951e+06	5.00338e+06	5.00415e+06	5.00491e+06	5.00567e+06	5.00644e+06	5.0072e+06	5.00601e+06	5.00482e+06	5.00362e+06	5.00243e+06	5.00124e+06	4.99828e+06	4.99533e+06	4.99238e+06	4.98942e+06
3170001	0	0	0	0	0	0	0	0	0	0	0	0	0	0	0	0	0	0	0	0	0	0	0	0	0	0	0	0	0	0	0	0	0	0	0	0	0	0	0	0	0	0	0	0	0	0	0	0	0
3170002	0	0	0	0	0	0	0	0	0	0	0	0	0	0	0	0	0	0	0	0	0	0	0	0	0	0	0	0	0	0	0	0	0	0	0	0	0	0	0	0	0	0	0	0	0	0	0	0	0
3170003	0	0	0	0	0	0	0	0	0	0	0	0	0	0	0	0	0	0	0	0	0	0	0	0	0	0	0	0	0	0	0	0	0	0	0	0	0	0	0	0	0	0	0	0	0	0	0	0	0
3170004	0	0	0	0	0	0	0	0	0	0	0	0	0	0	0	0	0	0	0	0	0	0	0	0	0	0	0	0	0	0	0	0	0	0	0	0	0	0	0	0	0	0	0	0	0	0	0	0	0
3170005	0	0	0	0	0	0	0	0	0	0	0	0	0	0	0	0	0	0	0	0	0	0	0	0	0	0	0	0	0	0	0	0	0	0	0	0	0	0	0	0	0	0	0	0	0	0	0	0	0
3170006	0	0	0	0	0	0	0	0	0	0	0	0	0	0	0	0	0	0	0	0	0	0	0	0	0	0	0	0	0	0	0	0	0	0	0	0	0	0	0	0	0	0	0	0	0	0	0	0	0
3170007	0	0	0	0	0	0	0	0	0	0	0	0	0	0	0	0	0	0	0	0	0	0	0	0	0	0	0	0	0	0	0	0	0	0	0	0	0	0	0	0	0	0	0	0	0	0	0	0	0
3170008	1.14896e+07	1.1548e+07	1.16063e+07	1.16646e+07	1.1723e+07	1.17725e+07	1.18221e+07	1.18717e+07	1.19212e+07	1.19708e+07	1.20094e+07	1.20479e+07	1.20865e+07	1.21251e+07	1.21637e+07	1.21888e+07	1.22139e+07	1.2239e+07	1.22641e+07	1.22892e+07	1.23029e+07	1.23166e+07	1.23303e+07	1.23439e+07	1.23576e+07	1.23604e+07	1.23631e+07	1.23659e+07	1.23686e+07	1.23714e+07	1.23653e+07	1.23593e+07	1.23532e+07	1.23471e+07	1.23411e+07	1.23276e+07	1.23142e+07	1.23008e+07	1.22873e+07	1.22739e+07	1.22561e+07	1.22383e+07	1.22204e+07	1.22026e+07	1.21848e+07	1.21626e+07	1.21404e+07	1.21182e+07	1.2096e+07
3170009	2.20178e+06	2.21176e+06	2.22174e+06	2.23173e+06	2.24171e+06	2.25004e+06	2.25838e+06	2.26672e+06	2.27506e+06	2.28339e+06	2.28995e+06	2.29651e+06	2.30307e+06	2.30963e+06	2.31619e+06	2.32032e+06	2.32444e+06	2.32857e+06	2.33269e+06	2.33682e+06	2.33856e+06	2.3403e+06	2.34205e+06	2.34379e+06	2.34553e+06	2.34493e+06	2.34432e+06	2.34372e+06	2.34311e+06	2.3425e+06	2.34001e+06	2.33752e+06	2.33502e+06	2.33253e+06	2.33004e+06	2.32607e+06	2.32211e+06	2.31815e+06	2.31418e+06	2.31022e+06	2.30546e+06	2.30069e+06	2.29593e+06	2.29117e+06	2.28641e+06	2.28091e+06	2.27542e+06	2.26992e+06	2.26443e+06
3180001	0	0	0	0	0	0	0	0	0	0	0	0	0	0	0	0	0	0	0	0	0	0	0	0	0	0	0	0	0	0	0	0	0	0	0	0	0	0	0	0	0	0	0	0	0	0	0	0	0
3180002	5.04233e+06	5.08487e+06	5.1274e+06	5.16994e+06	5.21247e+06	5.24984e+06	5.28721e+06	5.32459e+06	5.36196e+06	5.39933e+06	5.43226e+06	5.46519e+06	5.49813e+06	5.53106e+06	5.56399e+06	5.59197e+06	5.61996e+06	5.64794e+06	5.67593e+06	5.70391e+06	5.72684e+06	5.74977e+06	5.7727e+06	5.79563e+06	5.81856e+06	5.83543e+06	5.8523e+06	5.86917e+06	5.88604e+06	5.90291e+06	5.91394e+06	5.92497e+06	5.936e+06	5.94702e+06	5.95805e+06	5.964e+06	5.96996e+06	5.97591e+06	5.98186e+06	5.98781e+06	5.99111e+06	5.99441e+06	5.99771e+06	6.00102e+06	6.00432e+06	6.00542e+06	6.00652e+06	6.00762e+06	6.00872e+06
3180003	0	0	0	0	0	0	0	0	0	0	0	0	0	0	0	0	0	0	0	0	0	0	0	0	0	0	0	0	0	0	0	0	0	0	0	0	0	0	0	0	0	0	0	0	0	0	0	0	0
3180004	0	0	0	0	0	0	0	0	0	0	0	0	0	0	0	0	0	0	0	0	0	0	0	0	0	0	0	0	0	0	0	0	0	0	0	0	0	0	0	0	0	0	0	0	0	0	0	0	0
3180005	0	0	0	0	0	0	0	0	0	0	0	0	0	0	0	0	0	0	0	0	0	0	0	0	0	0	0	0	0	0	0	0	0	0	0	0	0	0	0	0	0	0	0	0	0	0	0	0	0
4010101	166077	165357	164636	163916	163195	162334	161472	160610	159748	158887	157847	156808	155768	154729	153690	152516	151342	150168	148995	147821	146986	146150	145315	144480	143645	142773	141901	141030	140158	139287	138020	136753	135486	134219	132952	132101	131250	130399	129548	128697	127505	126314	125122	123930	122739	122016	121293	120570	119846
4010102	439103	438203	437303	436403	435503	434340	433178	432016	430853	429691	427965	426240	424514	422789	421063	418905	416747	414589	412431	410273	408970	407668	406365	405063	403760	402419	401079	399738	398397	397056	394649	392242	389835	387427	385020	383440	381860	380279	378699	377119	374464	371809	369154	366498	363843	362176	360508	358840	357173
4010201	3.40155e+06	3.40254e+06	3.40353e+06	3.40452e+06	3.40551e+06	3.40383e+06	3.40214e+06	3.40045e+06	3.39876e+06	3.39708e+06	3.39008e+06	3.38309e+06	3.3761e+06	3.36911e+06	3.36211e+06	3.35117e+06	3.34022e+06	3.32927e+06	3.31833e+06	3.30738e+06	3.29509e+06	3.2828e+06	3.2705e+06	3.25821e+06	3.24592e+06	3.23318e+06	3.22044e+06	3.2077e+06	3.19496e+06	3.18222e+06	3.1685e+06	3.15478e+06	3.14106e+06	3.12734e+06	3.11363e+06	3.09836e+06	3.08309e+06	3.06782e+06	3.05256e+06	3.03729e+06	3.02083e+06	3.00437e+06	2.9879e+06	2.97144e+06	2.95498e+06	2.93884e+06	2.92271e+06	2.90657e+06	2.89043e+06
4010202	917630	917792	917955	918118	918281	917752	917223	916694	916165	915636	913646	911655	909665	907674	905683	902622	899561	896500	893439	890378	887346	884315	881283	878252	875221	872107	868993	865880	862766	859652	855957	852261	848565	844869	841173	837396	833619	829842	826065	822289	817841	813393	808945	804497	800049	796016	791984	787951	783918
4010301	22025.9	22033.9	22042	22050	22058.1	22044.7	22031.3	22017.9	22004.5	21991.1	21952.4	21913.7	21874.9	21836.2	21797.5	21736	21674.6	21613.2	21551.7	21490.3	21412.2	21334	21255.9	21177.7	21099.6	21011.6	20923.6	20835.6	20747.6	20659.5	20563.1	20466.7	20370.3	20273.9	20177.5	20074.4	19971.3	19868.2	19765.1	19662	19557.6	19453.2	19348.8	19244.4	19140	19038	18936	18834	18732
4010302	198995	198270	197546	196822	196097	195302	194506	193711	192915	192120	191140	190161	189181	188202	187222	186076	184930	183784	182637	181491	180263	179035	177807	176579	175351	174104	172858	171612	170366	169120	167870	166620	165370	164120	162870	161608	160347	159085	157824	156562	155300	154038	152776	151514	150252	149022	147792	146562	145332
4020101	85434.1	84548.8	83663.5	82778.1	81892.8	81069.3	80245.9	79422.4	78598.9	77775.5	76965.4	76155.4	75345.3	74535.3	73725.2	72900.7	72076.1	71251.5	70427	69602.4	68784.7	67967	67149.3	66331.7	65514	64722.4	63930.9	63139.3	62347.8	61556.3	60811.3	60066.4	59321.4	58576.5	57831.5	57123.5	56415.5	55707.5	54999.5	54291.5	53618.5	52945.4	52272.4	51599.3	50926.3	50293.9	49661.4	49029	48396.5
4020102	169335	168618	167901	167184	166467	165768	165068	164368	163668	162968	162175	161381	160588	159794	159000	158107	157213	156319	155425	154531	153648	152765	151882	150999	150116	149246	148376	147506	146636	145766	144882	143997	143113	142229	141344	140517	139689	138862	138034	137206	136372	135538	134704	133870	133035	132172	131309	130446	129583
4020103	65651.1	65881.6	66112.1	66342.6	66573.1	66751.7	66930.3	67108.8	67287.4	67466	67550.4	67634.8	67719.3	67803.7	67888.1	67904	67919.8	67935.7	67951.6	67967.4	67944.6	67921.9	67899.1	67876.3	67853.5	67816.9	67780.2	67743.6	67707	67670.4	67618.9	67567.4	67516	67464.5	67413	67326.4	67239.9	67153.3	67066.8	66980.2	66858	66735.8	66613.7	66491.5	66369.3	66225.6	66081.8	65938.1	65794.4
4020104	197380	198142	198905	199668	200430	201060	201690	202319	202949	203579	203942	204304	204667	205029	205392	205539	205687	205835	205983	206131	205793	205454	205115	204777	204438	204431	204424	204417	204410	204403	204281	204158	204035	203913	203790	203213	202635	202058	201480	200903	200592	200281	199970	199659	199348	198927	198506	198085	197664
4020105	937300	937131	936961	936792	936623	935215	933807	932400	930992	929585	926332	923080	919827	916575	913322	908922	904522	900122	895722	891322	885057	878792	872528	866263	859998	855195	850391	845587	840784	835980	830980	825979	820979	815979	810978	804069	797160	790251	783342	776433	770704	764975	759246	753517	747787	742179	736571	730963	725355
4020201	371064	370928	370792	370656	370520	370002	369485	368967	368450	367933	366834	365736	364638	363540	362442	360912	359381	357851	356321	354791	353049	351307	349565	347823	346081	343139	340197	337255	334313	331371	329458	327544	325630	323717	321803	319710	317618	315525	313432	311340	309133	306926	304719	302512	300306	298138	295971	293803	291636
4020202	311709	311917	312125	312333	312541	312419	312298	312177	312056	311935	311355	310776	310196	309616	309037	308107	307176	306246	305315	304385	303410	302436	301461	300487	299512	298234	296955	295676	294398	293119	291834	290549	289264	287979	286694	285202	283711	282219	280728	279236	277446	275655	273865	272074	270283	268628	266973	265318	263662
4020203	316833	317581	318329	319078	319826	320127	320429	320730	321031	321332	321050	320768	320486	320204	319922	319268	318615	317961	317307	316653	315817	314980	314144	313307	312471	311490	310509	309529	308548	307567	306370	305173	303976	302779	301582	300118	298653	297188	295724	294259	292602	290945	289288	287631	285974	284285	282596	280907	279218
4030101	1.06824e+07	1.07333e+07	1.07841e+07	1.08349e+07	1.08858e+07	1.09324e+07	1.0979e+07	1.10257e+07	1.10723e+07	1.11189e+07	1.11568e+07	1.11947e+07	1.12326e+07	1.12705e+07	1.13084e+07	1.13323e+07	1.13562e+07	1.13801e+07	1.1404e+07	1.14279e+07	1.14387e+07	1.14494e+07	1.14601e+07	1.14709e+07	1.14816e+07	1.14819e+07	1.14822e+07	1.14825e+07	1.14827e+07	1.1483e+07	1.14756e+07	1.14682e+07	1.14608e+07	1.14534e+07	1.1446e+07	1.14333e+07	1.14206e+07	1.14079e+07	1.13952e+07	1.13825e+07	1.13668e+07	1.13511e+07	1.13353e+07	1.13196e+07	1.13039e+07	1.12869e+07	1.12699e+07	1.12529e+07	1.12359e+07
4030102	1.23877e+06	1.24303e+06	1.2473e+06	1.25157e+06	1.25583e+06	1.25941e+06	1.26299e+06	1.26657e+06	1.27015e+06	1.27373e+06	1.2764e+06	1.27906e+06	1.28173e+06	1.2844e+06	1.28707e+06	1.28843e+06	1.28979e+06	1.29115e+06	1.29252e+06	1.29388e+06	1.29422e+06	1.29456e+06	1.2949e+06	1.29524e+06	1.29559e+06	1.29515e+06	1.29472e+06	1.29429e+06	1.29386e+06	1.29343e+06	1.29249e+06	1.29156e+06	1.29063e+06	1.2897e+06	1.28876e+06	1.28751e+06	1.28625e+06	1.28499e+06	1.28373e+06	1.28248e+06	1.28117e+06	1.27986e+06	1.27855e+06	1.27725e+06	1.27594e+06	1.27477e+06	1.2736e+06	1.27244e+06	1.27127e+06
4030103	1.5364e+06	1.55357e+06	1.57073e+06	1.58789e+06	1.60506e+06	1.62105e+06	1.63703e+06	1.65302e+06	1.66901e+06	1.68499e+06	1.69961e+06	1.71423e+06	1.72885e+06	1.74347e+06	1.75808e+06	1.77084e+06	1.78359e+06	1.79634e+06	1.80909e+06	1.82184e+06	1.8329e+06	1.84397e+06	1.85503e+06	1.86609e+06	1.87715e+06	1.88671e+06	1.89627e+06	1.90582e+06	1.91538e+06	1.92494e+06	1.93319e+06	1.94143e+06	1.94968e+06	1.95793e+06	1.96618e+06	1.97332e+06	1.98046e+06	1.9876e+06	1.99474e+06	2.00188e+06	2.00828e+06	2.01468e+06	2.02107e+06	2.02747e+06	2.03387e+06	2.03983e+06	2.04579e+06	2.05174e+06	2.0577e+06
4030104	22893.3	22870.9	22848.6	22826.2	22803.8	22766.7	22729.7	22692.6	22655.5	22618.5	22551.7	22485	22418.3	22351.6	22284.9	22195.3	22105.6	22016	21926.4	21836.8	21722.4	21608.1	21493.8	21379.5	21265.2	21140.1	21015	20889.8	20764.7	20639.6	20512.1	20384.5	20257	20129.5	20002	19861	19720.1	19579.1	19438.2	19297.2	19155.4	19013.7	18871.9	18730.1	18588.3	18440.6	18292.9	18145.2	17997.5
4030105	429030	427583	426135	424688	423241	422143	421045	419947	418849	417751	415771	413791	411811	409831	407851	405939	404027	402115	400203	398292	395627	392962	390297	387632	384967	382229	379491	376753	374015	371277	369023	366770	364516	362262	360008	357195	354381	351568	348754	345940	343587	341234	338880	336527	334174	331360	328545	325731	322917
4030106	35880.1	35435.5	34990.9	34546.2	34101.6	33718.5	33335.5	32952.4	32569.3	32186.2	31795	31403.9	31012.7	30621.5	30230.4	29865.9	29501.4	29136.9	28772.4	28407.9	28245.5	28083.1	27920.7	27758.3	27595.9	27454.8	27313.8	27172.7	27031.6	26890.5	26529.3	26168.1	25806.9	25445.8	25084.6	24937.2	24789.9	24642.5	24495.1	24347.7	24244.6	24141.5	24038.3	23935.2	23832	23481	23129.9	22778.8	22427.8
4030107	393038	391473	389909	388345	386781	385000	383219	381438	379657	377876	375632	373388	371144	368900	366656	364092	361529	358966	356403	353840	351509	349177	346846	344514	342183	340318	338453	336587	334722	332857	330106	327355	324604	321853	319102	316616	314131	311646	309161	306676	304585	302494	300403	298312	296221	293422	290624	287826	285028
4030108	846935	842441	837948	833455	828961	824947	820933	816919	812905	808891	804202	799514	794825	790136	785447	780408	775368	770329	765289	760250	754395	748540	742685	736830	730975	724931	718888	712845	706802	700759	695107	689455	683803	678150	672498	666588	660679	654769	648859	642949	637532	632114	626696	621279	615861	610318	604776	599233	593691
4030109	875560	869936	864311	858686	853061	847507	841953	836398	830844	825290	819449	813609	807768	801928	796087	789624	783160	776697	770233	763769	756914	750058	743202	736346	729490	722455	715420	708385	701350	694315	687323	680331	673339	666346	659354	652529	645704	638878	632053	625228	618657	612086	605514	598943	592372	586149	579927	573704	567481
4030110	1.16989e+06	1.16854e+06	1.16719e+06	1.16584e+06	1.16448e+06	1.16164e+06	1.15879e+06	1.15594e+06	1.1531e+06	1.15025e+06	1.14518e+06	1.14011e+06	1.13504e+06	1.12997e+06	1.1249e+06	1.11848e+06	1.11206e+06	1.10564e+06	1.09923e+06	1.09281e+06	1.086e+06	1.0792e+06	1.0724e+06	1.06559e+06	1.05879e+06	1.05198e+06	1.04517e+06	1.03837e+06	1.03156e+06	1.02476e+06	1.01777e+06	1.01078e+06	1.0038e+06	996809	989823	982325	974827	967329	959831	952333	944517	936700	928884	921067	913251	905618	897986	890353	882721
4030111	794690	791724	788759	785794	782829	779505	776180	772856	769532	766208	762112	758015	753919	749822	745726	740906	736085	731265	726445	721624	716490	711356	706221	701087	695952	690158	684364	678570	672776	666981	661728	656474	651221	645968	640714	635417	630119	624822	619525	614227	608970	603713	598456	593199	587942	582938	577934	572930	567925
4030112	669244	666276	663309	660341	657373	654266	651159	648051	644944	641837	638264	634691	631118	627545	623973	619845	615717	611589	607461	603334	598930	594527	590123	585720	581316	576471	571625	566780	561934	557089	552580	548072	543564	539055	534547	529783	525019	520255	515491	510727	506355	501982	497610	493237	488865	484730	480595	476460	472325
4030201	2.42527e+06	2.42738e+06	2.42949e+06	2.4316e+06	2.4337e+06	2.43406e+06	2.43442e+06	2.43478e+06	2.43514e+06	2.4355e+06	2.43345e+06	2.43139e+06	2.42934e+06	2.42728e+06	2.42522e+06	2.42058e+06	2.41593e+06	2.41128e+06	2.40663e+06	2.40198e+06	2.39556e+06	2.38913e+06	2.3827e+06	2.37627e+06	2.36984e+06	2.36192e+06	2.354e+06	2.34607e+06	2.33815e+06	2.33023e+06	2.32087e+06	2.31151e+06	2.30215e+06	2.29278e+06	2.28342e+06	2.27271e+06	2.26199e+06	2.25128e+06	2.24057e+06	2.22985e+06	2.21834e+06	2.20684e+06	2.19533e+06	2.18383e+06	2.17232e+06	2.16056e+06	2.1488e+06	2.13704e+06	2.12528e+06
4030202	4.81342e+06	4.82313e+06	4.83284e+06	4.84255e+06	4.85226e+06	4.85981e+06	4.86736e+06	4.87491e+06	4.88245e+06	4.89e+06	4.89312e+06	4.89623e+06	4.89935e+06	4.90246e+06	4.90558e+06	4.90334e+06	4.9011e+06	4.89885e+06	4.89661e+06	4.89437e+06	4.88716e+06	4.87995e+06	4.87274e+06	4.86553e+06	4.85832e+06	4.84716e+06	4.836e+06	4.82484e+06	4.81368e+06	4.80252e+06	4.78824e+06	4.77396e+06	4.75968e+06	4.74541e+06	4.73113e+06	4.71363e+06	4.69614e+06	4.67864e+06	4.66115e+06	4.64365e+06	4.62447e+06	4.60528e+06	4.5861e+06	4.56691e+06	4.54772e+06	4.52717e+06	4.50661e+06	4.48605e+06	4.4655e+06
4030203	1.56864e+06	1.57698e+06	1.58532e+06	1.59367e+06	1.60201e+06	1.60908e+06	1.61615e+06	1.62321e+06	1.63028e+06	1.63735e+06	1.64263e+06	1.64791e+06	1.65319e+06	1.65847e+06	1.66375e+06	1.66709e+06	1.67043e+06	1.67378e+06	1.67712e+06	1.68047e+06	1.68226e+06	1.68406e+06	1.68586e+06	1.68766e+06	1.68945e+06	1.68989e+06	1.69034e+06	1.69078e+06	1.69122e+06	1.69166e+06	1.69072e+06	1.68979e+06	1.68885e+06	1.68791e+06	1.68697e+06	1.6848e+06	1.68264e+06	1.68047e+06	1.6783e+06	1.67613e+06	1.67315e+06	1.67017e+06	1.66718e+06	1.6642e+06	1.66122e+06	1.65784e+06	1.65446e+06	1.65108e+06	1.6477e+06
4030204	1.08162e+07	1.09558e+07	1.10955e+07	1.12352e+07	1.13749e+07	1.15064e+07	1.16378e+07	1.17693e+07	1.19008e+07	1.20323e+07	1.21539e+07	1.22756e+07	1.23973e+07	1.25189e+07	1.26406e+07	1.27485e+07	1.28563e+07	1.29642e+07	1.3072e+07	1.31799e+07	1.32746e+07	1.33693e+07	1.3464e+07	1.35587e+07	1.36534e+07	1.37357e+07	1.38179e+07	1.39002e+07	1.39824e+07	1.40646e+07	1.41358e+07	1.42069e+07	1.4278e+07	1.43491e+07	1.44203e+07	1.44821e+07	1.4544e+07	1.46058e+07	1.46677e+07	1.47295e+07	1.47852e+07	1.48408e+07	1.48964e+07	1.4952e+07	1.50077e+07	1.50595e+07	1.51114e+07	1.51633e+07	1.52151e+07
4040001	3.15709e+07	3.17472e+07	3.19235e+07	3.20998e+07	3.22761e+07	3.24311e+07	3.25861e+07	3.27411e+07	3.28961e+07	3.30512e+07	3.31778e+07	3.33044e+07	3.34311e+07	3.35577e+07	3.36844e+07	3.37764e+07	3.38685e+07	3.39605e+07	3.40526e+07	3.41446e+07	3.42086e+07	3.42726e+07	3.43366e+07	3.44006e+07	3.44646e+07	3.45028e+07	3.45411e+07	3.45793e+07	3.46175e+07	3.46558e+07	3.46712e+07	3.46866e+07	3.47021e+07	3.47175e+07	3.47329e+07	3.4729e+07	3.4725e+07	3.4721e+07	3.4717e+07	3.4713e+07	3.46985e+07	3.4684e+07	3.46695e+07	3.4655e+07	3.46405e+07	3.46197e+07	3.45988e+07	3.4578e+07	3.45572e+07
4040002	6.22827e+07	6.2764e+07	6.32452e+07	6.37264e+07	6.42076e+07	6.46539e+07	6.51002e+07	6.55465e+07	6.59927e+07	6.6439e+07	6.68453e+07	6.72515e+07	6.76578e+07	6.8064e+07	6.84703e+07	6.88137e+07	6.91572e+07	6.95006e+07	6.9844e+07	7.01875e+07	7.04663e+07	7.07451e+07	7.1024e+07	7.13028e+07	7.15816e+07	7.17918e+07	7.20019e+07	7.2212e+07	7.24221e+07	7.26322e+07	7.27817e+07	7.29311e+07	7.30806e+07	7.323e+07	7.33794e+07	7.348e+07	7.35805e+07	7.3681e+07	7.37816e+07	7.38821e+07	7.3954e+07	7.4026e+07	7.40979e+07	7.41699e+07	7.42418e+07	7.42942e+07	7.43466e+07	7.4399e+07	7.44513e+07
4040003	4.96367e+07	4.99542e+07	5.02718e+07	5.05894e+07	5.09069e+07	5.1199e+07	5.14911e+07	5.17832e+07	5.20753e+07	5.23674e+07	5.26265e+07	5.28857e+07	5.31448e+07	5.3404e+07	5.36631e+07	5.38699e+07	5.40766e+07	5.42833e+07	5.44901e+07	5.46968e+07	5.48517e+07	5.50066e+07	5.51615e+07	5.53164e+07	5.54713e+07	5.55734e+07	5.56756e+07	5.57777e+07	5.58799e+07	5.59821e+07	5.60388e+07	5.60956e+07	5.61523e+07	5.6209e+07	5.62658e+07	5.62874e+07	5.63089e+07	5.63305e+07	5.63521e+07	5.63737e+07	5.6376e+07	5.63783e+07	5.63806e+07	5.63829e+07	5.63853e+07	5.63764e+07	5.63675e+07	5.63586e+07	5.63498e+07
4050001	5.9492e+06	5.98023e+06	6.01126e+06	6.04229e+06	6.07332e+06	6.10105e+06	6.12878e+06	6.15651e+06	6.18423e+06	6.21196e+06	6.23536e+06	6.25875e+06	6.28215e+06	6.30554e+06	6.32894e+06	6.34563e+06	6.36232e+06	6.37902e+06	6.39571e+06	6.4124e+06	6.42278e+06	6.43315e+06	6.44353e+06	6.4539e+06	6.46428e+06	6.46915e+06	6.47401e+06	6.47888e+06	6.48375e+06	6.48862e+06	6.48914e+06	6.48967e+06	6.4902e+06	6.49073e+06	6.49126e+06	6.4885e+06	6.48574e+06	6.48298e+06	6.48022e+06	6.47746e+06	6.47246e+06	6.46745e+06	6.46244e+06	6.45743e+06	6.45242e+06	6.44542e+06	6.43842e+06	6.43141e+06	6.42441e+06
4050002	6.61235e+06	6.6639e+06	6.71545e+06	6.767e+06	6.81855e+06	6.86679e+06	6.91504e+06	6.96329e+06	7.01153e+06	7.05978e+06	7.10044e+06	7.1411e+06	7.18176e+06	7.22242e+06	7.26308e+06	7.29454e+06	7.32599e+06	7.35745e+06	7.3889e+06	7.42036e+06	7.4444e+06	7.46844e+06	7.49249e+06	7.51653e+06	7.54057e+06	7.55848e+06	7.5764e+06	7.59431e+06	7.61222e+06	7.63013e+06	7.642e+06	7.65386e+06	7.66573e+06	7.67759e+06	7.68946e+06	7.69525e+06	7.70105e+06	7.70684e+06	7.71264e+06	7.71843e+06	7.71909e+06	7.71975e+06	7.72041e+06	7.72107e+06	7.72174e+06	7.71869e+06	7.71564e+06	7.71259e+06	7.70954e+06
4050003	1.12045e+06	1.12696e+06	1.13347e+06	1.13998e+06	1.14649e+06	1.15194e+06	1.15738e+06	1.16283e+06	1.16828e+06	1.17373e+06	1.17772e+06	1.18171e+06	1.18571e+06	1.1897e+06	1.19369e+06	1.19626e+06	1.19883e+06	1.2014e+06	1.20396e+06	1.20653e+06	1.20808e+06	1.20962e+06	1.21117e+06	1.21271e+06	1.21426e+06	1.21499e+06	1.21572e+06	1.21645e+06	1.21718e+06	1.21791e+06	1.21781e+06	1.21771e+06	1.21762e+06	1.21752e+06	1.21742e+06	1.21649e+06	1.21556e+06	1.21463e+06	1.2137e+06	1.21277e+06	1.21125e+06	1.20973e+06	1.20821e+06	1.20668e+06	1.20516e+06	1.20327e+06	1.20139e+06	1.1995e+06	1.19761e+06
4050004	2.18643e+07	2.21409e+07	2.24175e+07	2.26941e+07	2.29707e+07	2.321e+07	2.34492e+07	2.36884e+07	2.39277e+07	2.41669e+07	2.43582e+07	2.45495e+07	2.47409e+07	2.49322e+07	2.51235e+07	2.52829e+07	2.54423e+07	2.56018e+07	2.57612e+07	2.59206e+07	2.60639e+07	2.62073e+07	2.63506e+07	2.64939e+07	2.66373e+07	2.67697e+07	2.69021e+07	2.70345e+07	2.71669e+07	2.72994e+07	2.74147e+07	2.753e+07	2.76453e+07	2.77607e+07	2.7876e+07	2.79697e+07	2.80633e+07	2.8157e+07	2.82506e+07	2.83443e+07	2.84204e+07	2.84965e+07	2.85726e+07	2.86487e+07	2.87248e+07	2.87911e+07	2.88575e+07	2.89238e+07	2.89901e+07
4050005	397175	397439	397703	397967	398231	398162	398093	398024	397955	397886	397352	396817	396283	395748	395214	394120	393026	391932	390838	389744	388187	386631	385074	383518	381961	380082	378204	376325	374447	372568	370460	368352	366244	364136	362028	359766	357504	355242	352980	350717	348378	346039	343699	341360	339021	336639	334258	331876	329494
4050006	1.51203e+07	1.52878e+07	1.54552e+07	1.56226e+07	1.579e+07	1.59488e+07	1.61075e+07	1.62663e+07	1.64251e+07	1.65839e+07	1.67301e+07	1.68762e+07	1.70224e+07	1.71686e+07	1.73148e+07	1.74426e+07	1.75703e+07	1.76981e+07	1.78259e+07	1.79536e+07	1.80633e+07	1.8173e+07	1.82827e+07	1.83924e+07	1.85021e+07	1.85939e+07	1.86857e+07	1.87775e+07	1.88693e+07	1.89611e+07	1.90366e+07	1.91121e+07	1.91876e+07	1.92631e+07	1.93386e+07	1.94003e+07	1.94621e+07	1.95238e+07	1.95856e+07	1.96473e+07	1.96987e+07	1.975e+07	1.98013e+07	1.98526e+07	1.99039e+07	1.99476e+07	1.99914e+07	2.00351e+07	2.00789e+07
4050007	391480	394439	397398	400357	403316	405958	408601	411244	413886	416529	418774	421019	423264	425510	427755	429490	431225	432960	434695	436429	437694	438958	440223	441487	442752	443606	444459	445313	446167	447021	447539	448056	448574	449092	449610	449874	450139	450403	450667	450931	451040	451149	451258	451367	451476	451475	451474	451473	451472
4060101	5.72874e+06	5.73572e+06	5.74271e+06	5.74969e+06	5.75667e+06	5.75987e+06	5.76307e+06	5.76627e+06	5.76948e+06	5.77268e+06	5.77078e+06	5.76889e+06	5.767e+06	5.76511e+06	5.76322e+06	5.75487e+06	5.74652e+06	5.73818e+06	5.72983e+06	5.72148e+06	5.70802e+06	5.69455e+06	5.68108e+06	5.66761e+06	5.65415e+06	5.63677e+06	5.61939e+06	5.60202e+06	5.58464e+06	5.56726e+06	5.54681e+06	5.52635e+06	5.50589e+06	5.48544e+06	5.46498e+06	5.44176e+06	5.41853e+06	5.39531e+06	5.37208e+06	5.34886e+06	5.32391e+06	5.29896e+06	5.27401e+06	5.24907e+06	5.22412e+06	5.19923e+06	5.17435e+06	5.14947e+06	5.12458e+06
4060102	3.63237e+06	3.63476e+06	3.63716e+06	3.63956e+06	3.64196e+06	3.64069e+06	3.63942e+06	3.63815e+06	3.63688e+06	3.63561e+06	3.62995e+06	3.6243e+06	3.61865e+06	3.613e+06	3.60735e+06	3.59773e+06	3.58811e+06	3.57849e+06	3.56888e+06	3.55926e+06	3.54711e+06	3.53496e+06	3.52282e+06	3.51067e+06	3.49852e+06	3.48455e+06	3.47058e+06	3.45661e+06	3.44264e+06	3.42866e+06	3.41299e+06	3.39732e+06	3.38165e+06	3.36597e+06	3.3503e+06	3.33276e+06	3.31522e+06	3.29768e+06	3.28014e+06	3.2626e+06	3.24362e+06	3.22463e+06	3.20564e+06	3.18665e+06	3.16766e+06	3.14772e+06	3.12777e+06	3.10782e+06	3.08788e+06
4060103	704025	702658	701290	699923	698556	696609	694662	692715	690768	688821	686304	683788	681271	678754	676238	673066	669895	666724	663552	660381	656684	652986	649289	645592	641895	637793	633691	629590	625488	621386	616991	612596	608201	603806	599411	594786	590160	585535	580910	576284	571609	566933	562258	557582	552907	548476	544045	539614	535183
4060104	764494	765114	765735	766355	766975	767011	767047	767083	767119	767155	766425	765695	764964	764234	763503	761906	760309	758711	757114	755517	753313	751110	748907	746704	744500	741895	739291	736686	734081	731476	728578	725679	722781	719882	716984	713739	710495	707250	704005	700761	697407	694053	690699	687346	683992	680773	677555	674336	671117
4060105	2.46881e+06	2.47396e+06	2.47911e+06	2.48426e+06	2.48941e+06	2.49273e+06	2.49605e+06	2.49937e+06	2.5027e+06	2.50602e+06	2.5071e+06	2.50818e+06	2.50926e+06	2.51033e+06	2.51141e+06	2.5096e+06	2.5078e+06	2.50599e+06	2.50418e+06	2.50237e+06	2.49814e+06	2.49391e+06	2.48968e+06	2.48545e+06	2.48122e+06	2.4751e+06	2.46898e+06	2.46286e+06	2.45674e+06	2.45062e+06	2.44304e+06	2.43546e+06	2.42788e+06	2.4203e+06	2.41272e+06	2.40393e+06	2.39514e+06	2.38634e+06	2.37755e+06	2.36876e+06	2.35942e+06	2.35008e+06	2.34074e+06	2.3314e+06	2.32206e+06	2.3127e+06	2.30334e+06	2.29397e+06	2.28461e+06
4060106	372997	371990	370983	369976	368969	367883	366798	365712	364627	363541	362218	360895	359572	358249	356926	355309	353692	352074	350457	348840	347228	345616	344004	342392	340779	338140	335501	332862	330223	327584	325890	324195	322501	320806	319112	314929	310746	306563	302380	298197	296336	294475	292614	290753	288891	287324	285756	284189	282621
4060107	176496	174951	173406	171861	170316	168715	167115	165515	163914	162314	160608	158903	157197	155491	153785	151987	150189	148391	146593	144795	144219	143642	143065	142489	141912	140123	138334	136545	134756	132967	132463	131959	131455	130951	130447	129698	128949	128200	127451	126702	125061	123419	121778	120136	118495	118099	117704	117308	116913
4070001	429835	430602	431368	432135	432902	433084	433266	433448	433630	433812	433228	432644	432060	431475	430891	429817	428742	427668	426593	425519	424373	423227	422082	420936	419790	418298	416805	415313	413820	412328	410727	409126	407525	405924	404323	402376	400430	398483	396537	394590	392243	389895	387547	385199	382852	380628	378405	376181	373958
4070002	440137	439557	438976	438395	437815	436756	435696	434637	433578	432518	430813	429108	427403	425698	423993	421862	419731	417600	415469	413339	412105	410872	409639	408406	407172	404754	402336	399918	397500	395082	393569	392055	390542	389029	387515	385745	383974	382204	380433	378663	375710	372758	369806	366854	363902	361998	360095	358191	356288
4070003	386280	382906	379533	376159	372785	369382	365979	362576	359173	355770	352260	348750	345239	341729	338219	334764	331309	327854	324399	320944	317471	313998	310525	307052	303579	300184	296789	293395	290000	286605	283356	280107	276858	273609	270360	267261	264161	261061	257961	254862	251898	248935	245971	243007	240044	238179	236313	234448	232582
4070004	45427.4	45416.1	45404.8	45393.5	45382.1	45342.6	45303	45263.4	45223.8	45184.3	45105.8	45027.3	44948.8	44870.3	44791.8	44659.6	44527.4	44395.2	44263	44130.7	43957.4	43784	43610.7	43437.3	43264	43060.8	42857.6	42654.4	42451.1	42247.9	42026.7	41805.4	41584.2	41363	41141.7	40905.2	40668.6	40432.1	40195.5	39959	39715.8	39472.6	39229.5	38986.3	38743.1	38499.9	38256.8	38013.6	37770.4
4070005	0	0	0	0	0	0	0	0	0	0	0	0	0	0	0	0	0	0	0	0	0	0	0	0	0	0	0	0	0	0	0	0	0	0	0	0	0	0	0	0	0	0	0	0	0	0	0	0	0
4070006	1.12065e+06	1.11149e+06	1.10234e+06	1.09319e+06	1.08404e+06	1.07472e+06	1.0654e+06	1.05608e+06	1.04676e+06	1.03744e+06	1.02891e+06	1.02037e+06	1.01184e+06	1.0033e+06	994766	986476	978186	969896	961606	953316	944857	936398	927939	919479	911020	902308	893596	884884	876172	867460	859610	851759	843909	836058	828207	820701	813195	805689	798184	790678	783025	775372	767718	760065	752412	744474	736535	728596	720657
4070007	479984	477525	475067	472608	470149	467380	464610	461841	459072	456302	453204	450106	447008	443910	440812	437656	434500	431344	428188	425032	421739	418445	415152	411858	408564	404801	401038	397274	393511	389747	386607	383467	380327	377187	374048	370945	367843	364741	361639	358537	354959	351381	347803	344225	340648	337577	334506	331435	328364
4080101	1.77852e+06	1.76501e+06	1.75149e+06	1.73798e+06	1.72447e+06	1.70999e+06	1.69551e+06	1.68102e+06	1.66654e+06	1.65206e+06	1.63655e+06	1.62104e+06	1.60554e+06	1.59003e+06	1.57453e+06	1.55803e+06	1.54154e+06	1.52505e+06	1.50856e+06	1.49206e+06	1.47553e+06	1.459e+06	1.44247e+06	1.42594e+06	1.40941e+06	1.39347e+06	1.37753e+06	1.36159e+06	1.34564e+06	1.3297e+06	1.31438e+06	1.29907e+06	1.28375e+06	1.26843e+06	1.25312e+06	1.23834e+06	1.22355e+06	1.20877e+06	1.19399e+06	1.17921e+06	1.16492e+06	1.15064e+06	1.13635e+06	1.12207e+06	1.10779e+06	1.09389e+06	1.07999e+06	1.06609e+06	1.05219e+06
4080102	7.26979e+06	7.26084e+06	7.25189e+06	7.24294e+06	7.23399e+06	7.2211e+06	7.20822e+06	7.19533e+06	7.18244e+06	7.16955e+06	7.15055e+06	7.13156e+06	7.11256e+06	7.09356e+06	7.07456e+06	7.04809e+06	7.02163e+06	6.99516e+06	6.96869e+06	6.94222e+06	6.9099e+06	6.87758e+06	6.84526e+06	6.81294e+06	6.78062e+06	6.7441e+06	6.70757e+06	6.67105e+06	6.63453e+06	6.598e+06	6.55893e+06	6.51986e+06	6.48079e+06	6.44172e+06	6.40265e+06	6.3621e+06	6.32154e+06	6.28098e+06	6.24042e+06	6.19987e+06	6.15946e+06	6.11905e+06	6.07864e+06	6.03823e+06	5.99782e+06	5.95803e+06	5.91823e+06	5.87844e+06	5.83864e+06
4080103	2.36203e+06	2.35457e+06	2.34712e+06	2.33967e+06	2.33222e+06	2.32392e+06	2.31563e+06	2.30733e+06	2.29904e+06	2.29074e+06	2.28074e+06	2.27073e+06	2.26073e+06	2.25072e+06	2.24072e+06	2.2284e+06	2.21607e+06	2.20375e+06	2.19143e+06	2.17911e+06	2.16513e+06	2.15116e+06	2.13718e+06	2.12321e+06	2.10923e+06	2.09434e+06	2.07944e+06	2.06455e+06	2.04965e+06	2.03476e+06	2.01952e+06	2.00428e+06	1.98905e+06	1.97381e+06	1.95857e+06	1.94328e+06	1.928e+06	1.91271e+06	1.89743e+06	1.88214e+06	1.86703e+06	1.85193e+06	1.83682e+06	1.82171e+06	1.80661e+06	1.79179e+06	1.77696e+06	1.76214e+06	1.74732e+06
4080104	1.36967e+06	1.36778e+06	1.36589e+06	1.364e+06	1.36211e+06	1.35985e+06	1.3576e+06	1.35534e+06	1.35309e+06	1.35083e+06	1.34772e+06	1.3446e+06	1.34149e+06	1.33837e+06	1.33525e+06	1.33072e+06	1.32618e+06	1.32164e+06	1.3171e+06	1.31256e+06	1.30683e+06	1.30109e+06	1.29536e+06	1.28963e+06	1.2839e+06	1.27734e+06	1.27078e+06	1.26422e+06	1.25766e+06	1.2511e+06	1.24407e+06	1.23703e+06	1.23e+06	1.22297e+06	1.21594e+06	1.2086e+06	1.20125e+06	1.19391e+06	1.18656e+06	1.17922e+06	1.17174e+06	1.16425e+06	1.15677e+06	1.14928e+06	1.1418e+06	1.13427e+06	1.12674e+06	1.11921e+06	1.11169e+06
4080201	1.18932e+06	1.19098e+06	1.19264e+06	1.1943e+06	1.19596e+06	1.19638e+06	1.1968e+06	1.19722e+06	1.19765e+06	1.19807e+06	1.19662e+06	1.19516e+06	1.19371e+06	1.19225e+06	1.1908e+06	1.18783e+06	1.18487e+06	1.18191e+06	1.17895e+06	1.17599e+06	1.17233e+06	1.16868e+06	1.16503e+06	1.16137e+06	1.15772e+06	1.15376e+06	1.14981e+06	1.14586e+06	1.14191e+06	1.13796e+06	1.13367e+06	1.12939e+06	1.1251e+06	1.12082e+06	1.11654e+06	1.11171e+06	1.10688e+06	1.10205e+06	1.09722e+06	1.09239e+06	1.08707e+06	1.08175e+06	1.07643e+06	1.07112e+06	1.0658e+06	1.06021e+06	1.05462e+06	1.04903e+06	1.04344e+06
4080202	434921	438853	442785	446717	450649	453510	456372	459233	462094	464956	466238	467521	468803	470086	471368	471926	472485	473043	473601	474159	474712	475265	475818	476370	476923	477582	478241	478900	479558	480217	480606	480995	481384	481773	482162	481921	481680	481440	481199	480958	480096	479233	478371	477508	476646	475424	474202	472980	471758
4080203	1.1116e+07	1.11564e+07	1.11969e+07	1.12373e+07	1.12777e+07	1.13124e+07	1.1347e+07	1.13817e+07	1.14163e+07	1.1451e+07	1.1475e+07	1.14989e+07	1.15229e+07	1.15469e+07	1.15709e+07	1.158e+07	1.1589e+07	1.15981e+07	1.16071e+07	1.16161e+07	1.16118e+07	1.16074e+07	1.16031e+07	1.15987e+07	1.15943e+07	1.15796e+07	1.15648e+07	1.15501e+07	1.15353e+07	1.15205e+07	1.14983e+07	1.14761e+07	1.14538e+07	1.14316e+07	1.14094e+07	1.13821e+07	1.13548e+07	1.13275e+07	1.13003e+07	1.1273e+07	1.12435e+07	1.1214e+07	1.11845e+07	1.1155e+07	1.11255e+07	1.10946e+07	1.10638e+07	1.10329e+07	1.10021e+07
4080204	1.94291e+06	1.95078e+06	1.95865e+06	1.96652e+06	1.97439e+06	1.98086e+06	1.98733e+06	1.9938e+06	2.00027e+06	2.00675e+06	2.01142e+06	2.01609e+06	2.02076e+06	2.02544e+06	2.03011e+06	2.03235e+06	2.0346e+06	2.03685e+06	2.03909e+06	2.04134e+06	2.04136e+06	2.04138e+06	2.04141e+06	2.04143e+06	2.04145e+06	2.0396e+06	2.03775e+06	2.0359e+06	2.03405e+06	2.0322e+06	2.02888e+06	2.02557e+06	2.02225e+06	2.01894e+06	2.01562e+06	2.01132e+06	2.00702e+06	2.00273e+06	1.99843e+06	1.99413e+06	1.98943e+06	1.98472e+06	1.98002e+06	1.97532e+06	1.97062e+06	1.96563e+06	1.96064e+06	1.95566e+06	1.95067e+06
4080205	1.38571e+06	1.38559e+06	1.38547e+06	1.38535e+06	1.38522e+06	1.38418e+06	1.38314e+06	1.3821e+06	1.38106e+06	1.38001e+06	1.37763e+06	1.37524e+06	1.37285e+06	1.37047e+06	1.36808e+06	1.36404e+06	1.36e+06	1.35596e+06	1.35192e+06	1.34788e+06	1.34254e+06	1.33719e+06	1.33185e+06	1.32651e+06	1.32116e+06	1.31491e+06	1.30865e+06	1.3024e+06	1.29614e+06	1.28989e+06	1.283e+06	1.27612e+06	1.26924e+06	1.26236e+06	1.25548e+06	1.24818e+06	1.24088e+06	1.23359e+06	1.22629e+06	1.21899e+06	1.21149e+06	1.20398e+06	1.19647e+06	1.18897e+06	1.18146e+06	1.17383e+06	1.16621e+06	1.15858e+06	1.15095e+06
4080206	5.1373e+06	5.13808e+06	5.13886e+06	5.13964e+06	5.14042e+06	5.13894e+06	5.13746e+06	5.13598e+06	5.1345e+06	5.13303e+06	5.12695e+06	5.12088e+06	5.11481e+06	5.10874e+06	5.10267e+06	5.09079e+06	5.07891e+06	5.06702e+06	5.05514e+06	5.04326e+06	5.02726e+06	5.01127e+06	4.99527e+06	4.97928e+06	4.96328e+06	4.94452e+06	4.92575e+06	4.90699e+06	4.88823e+06	4.86947e+06	4.84871e+06	4.82795e+06	4.80719e+06	4.78643e+06	4.76567e+06	4.74335e+06	4.72103e+06	4.69871e+06	4.67639e+06	4.65407e+06	4.63114e+06	4.60821e+06	4.58529e+06	4.56236e+06	4.53943e+06	4.51613e+06	4.49282e+06	4.46952e+06	4.44622e+06
4090001	1.49984e+07	1.50493e+07	1.51002e+07	1.51512e+07	1.52021e+07	1.52436e+07	1.5285e+07	1.53265e+07	1.53679e+07	1.54094e+07	1.54372e+07	1.54649e+07	1.54927e+07	1.55205e+07	1.55483e+07	1.5557e+07	1.55657e+07	1.55744e+07	1.55831e+07	1.55917e+07	1.55823e+07	1.55728e+07	1.55633e+07	1.55538e+07	1.55443e+07	1.55196e+07	1.54949e+07	1.54702e+07	1.54455e+07	1.54207e+07	1.53842e+07	1.53476e+07	1.5311e+07	1.52745e+07	1.52379e+07	1.51926e+07	1.51473e+07	1.5102e+07	1.50568e+07	1.50115e+07	1.49612e+07	1.4911e+07	1.48608e+07	1.48105e+07	1.47603e+07	1.4707e+07	1.46537e+07	1.46004e+07	1.45472e+07
4090002	2.95302e+07	2.96432e+07	2.97561e+07	2.98691e+07	2.99821e+07	3.00789e+07	3.01758e+07	3.02726e+07	3.03694e+07	3.04663e+07	3.05419e+07	3.06175e+07	3.0693e+07	3.07686e+07	3.08442e+07	3.08893e+07	3.09343e+07	3.09794e+07	3.10244e+07	3.10695e+07	3.10833e+07	3.10971e+07	3.1111e+07	3.11248e+07	3.11387e+07	3.11216e+07	3.11046e+07	3.10876e+07	3.10705e+07	3.10535e+07	3.10113e+07	3.0969e+07	3.09268e+07	3.08846e+07	3.08423e+07	3.07825e+07	3.07228e+07	3.0663e+07	3.06033e+07	3.05435e+07	3.04756e+07	3.04077e+07	3.03399e+07	3.0272e+07	3.02041e+07	3.01301e+07	3.00561e+07	2.99821e+07	2.99081e+07
4090003	1.79983e+07	1.80851e+07	1.81719e+07	1.82588e+07	1.83456e+07	1.84239e+07	1.85021e+07	1.85804e+07	1.86587e+07	1.87369e+07	1.88036e+07	1.88703e+07	1.8937e+07	1.90037e+07	1.90704e+07	1.91177e+07	1.91649e+07	1.92122e+07	1.92595e+07	1.93068e+07	1.93325e+07	1.93581e+07	1.93838e+07	1.94095e+07	1.94351e+07	1.944e+07	1.94449e+07	1.94498e+07	1.94547e+07	1.94596e+07	1.94492e+07	1.94387e+07	1.94282e+07	1.94177e+07	1.94072e+07	1.93881e+07	1.9369e+07	1.93499e+07	1.93308e+07	1.93117e+07	1.92903e+07	1.92689e+07	1.92475e+07	1.92261e+07	1.92047e+07	1.91819e+07	1.91592e+07	1.91364e+07	1.91136e+07
4090004	1.75346e+08	1.75881e+08	1.76416e+08	1.76952e+08	1.77487e+08	1.77945e+08	1.78403e+08	1.7886e+08	1.79318e+08	1.79776e+08	1.80104e+08	1.80431e+08	1.80759e+08	1.81087e+08	1.81415e+08	1.81549e+08	1.81682e+08	1.81816e+08	1.8195e+08	1.82084e+08	1.82026e+08	1.81969e+08	1.81911e+08	1.81854e+08	1.81796e+08	1.81553e+08	1.81309e+08	1.81066e+08	1.80822e+08	1.80578e+08	1.8019e+08	1.79802e+08	1.79414e+08	1.79026e+08	1.78637e+08	1.78155e+08	1.77673e+08	1.7719e+08	1.76708e+08	1.76226e+08	1.75703e+08	1.75181e+08	1.74658e+08	1.74136e+08	1.73613e+08	1.73057e+08	1.72501e+08	1.71945e+08	1.71389e+08
4090005	5.08879e+07	5.1187e+07	5.14861e+07	5.17851e+07	5.20842e+07	5.23398e+07	5.25955e+07	5.28511e+07	5.31068e+07	5.33624e+07	5.35546e+07	5.37468e+07	5.39389e+07	5.41311e+07	5.43232e+07	5.44503e+07	5.45774e+07	5.47045e+07	5.48316e+07	5.49587e+07	5.50305e+07	5.51023e+07	5.5174e+07	5.52458e+07	5.53176e+07	5.53383e+07	5.53589e+07	5.53796e+07	5.54003e+07	5.5421e+07	5.53951e+07	5.53693e+07	5.53434e+07	5.53175e+07	5.52917e+07	5.52276e+07	5.51635e+07	5.50994e+07	5.50353e+07	5.49712e+07	5.48852e+07	5.47992e+07	5.47132e+07	5.46272e+07	5.45412e+07	5.44424e+07	5.43436e+07	5.42448e+07	5.4146e+07
4100001	6.61254e+07	6.6414e+07	6.67027e+07	6.69914e+07	6.72801e+07	6.75182e+07	6.77564e+07	6.79946e+07	6.82327e+07	6.84709e+07	6.86365e+07	6.8802e+07	6.89676e+07	6.91331e+07	6.92987e+07	6.93832e+07	6.94678e+07	6.95523e+07	6.96369e+07	6.97214e+07	6.97396e+07	6.97578e+07	6.9776e+07	6.97942e+07	6.98124e+07	6.97701e+07	6.97277e+07	6.96854e+07	6.9643e+07	6.96007e+07	6.95029e+07	6.94051e+07	6.93074e+07	6.92096e+07	6.91119e+07	6.89653e+07	6.88188e+07	6.86722e+07	6.85257e+07	6.83792e+07	6.82036e+07	6.8028e+07	6.78525e+07	6.76769e+07	6.75013e+07	6.73073e+07	6.71133e+07	6.69193e+07	6.67252e+07
4100002	2.75562e+07	2.77052e+07	2.78542e+07	2.80032e+07	2.81522e+07	2.82637e+07	2.83751e+07	2.84866e+07	2.8598e+07	2.87095e+07	2.87718e+07	2.88342e+07	2.88965e+07	2.89589e+07	2.90212e+07	2.90458e+07	2.90704e+07	2.9095e+07	2.91196e+07	2.91442e+07	2.9146e+07	2.91479e+07	2.91498e+07	2.91517e+07	2.91535e+07	2.91369e+07	2.91202e+07	2.91036e+07	2.90869e+07	2.90702e+07	2.90299e+07	2.89896e+07	2.89493e+07	2.8909e+07	2.88687e+07	2.88015e+07	2.87343e+07	2.86672e+07	2.86e+07	2.85328e+07	2.8446e+07	2.83592e+07	2.82724e+07	2.81856e+07	2.80988e+07	2.80017e+07	2.79047e+07	2.78077e+07	2.77107e+07
4100003	5.86523e+06	5.8788e+06	5.89237e+06	5.90593e+06	5.9195e+06	5.93037e+06	5.94125e+06	5.95212e+06	5.963e+06	5.97387e+06	5.98113e+06	5.98839e+06	5.99565e+06	6.00291e+06	6.01017e+06	6.01041e+06	6.01065e+06	6.01089e+06	6.01112e+06	6.01136e+06	6.00419e+06	5.99701e+06	5.98984e+06	5.98266e+06	5.97549e+06	5.96179e+06	5.94809e+06	5.93439e+06	5.92069e+06	5.907e+06	5.88861e+06	5.87023e+06	5.85185e+06	5.83347e+06	5.81509e+06	5.7939e+06	5.77271e+06	5.75152e+06	5.73034e+06	5.70915e+06	5.68652e+06	5.6639e+06	5.64128e+06	5.61866e+06	5.59604e+06	5.57233e+06	5.54863e+06	5.52492e+06	5.50122e+06
4100004	4.71614e+06	4.72048e+06	4.72482e+06	4.72916e+06	4.7335e+06	4.73762e+06	4.74173e+06	4.74585e+06	4.74997e+06	4.75408e+06	4.75671e+06	4.75934e+06	4.76197e+06	4.7646e+06	4.76723e+06	4.76454e+06	4.76185e+06	4.75916e+06	4.75646e+06	4.75377e+06	4.74507e+06	4.73637e+06	4.72767e+06	4.71897e+06	4.71027e+06	4.69608e+06	4.6819e+06	4.66771e+06	4.65352e+06	4.63934e+06	4.62149e+06	4.60364e+06	4.58579e+06	4.56794e+06	4.5501e+06	4.53026e+06	4.51043e+06	4.49059e+06	4.47075e+06	4.45092e+06	4.43e+06	4.40908e+06	4.38816e+06	4.36723e+06	4.34631e+06	4.32454e+06	4.30277e+06	4.281e+06	4.25923e+06
4100005	8.65756e+06	8.69453e+06	8.7315e+06	8.76847e+06	8.80544e+06	8.8399e+06	8.87436e+06	8.90882e+06	8.94328e+06	8.97774e+06	9.00839e+06	9.03903e+06	9.06967e+06	9.10032e+06	9.13096e+06	9.15192e+06	9.17288e+06	9.19385e+06	9.21481e+06	9.23577e+06	9.24569e+06	9.25562e+06	9.26554e+06	9.27547e+06	9.28539e+06	9.28482e+06	9.28425e+06	9.28368e+06	9.2831e+06	9.28253e+06	9.27422e+06	9.26591e+06	9.25761e+06	9.2493e+06	9.24099e+06	9.22782e+06	9.21464e+06	9.20147e+06	9.1883e+06	9.17513e+06	9.15963e+06	9.14414e+06	9.12864e+06	9.11315e+06	9.09765e+06	9.08022e+06	9.06279e+06	9.04536e+06	9.02792e+06
4100006	1.37168e+06	1.37011e+06	1.36854e+06	1.36696e+06	1.36539e+06	1.36295e+06	1.36051e+06	1.35807e+06	1.35562e+06	1.35318e+06	1.34945e+06	1.34572e+06	1.34198e+06	1.33825e+06	1.33451e+06	1.32907e+06	1.32364e+06	1.3182e+06	1.31277e+06	1.30733e+06	1.30051e+06	1.29369e+06	1.28687e+06	1.28005e+06	1.27323e+06	1.26542e+06	1.25762e+06	1.24981e+06	1.24201e+06	1.2342e+06	1.22575e+06	1.21729e+06	1.20884e+06	1.20038e+06	1.19193e+06	1.18309e+06	1.17425e+06	1.16541e+06	1.15657e+06	1.14773e+06	1.13871e+06	1.12969e+06	1.12067e+06	1.11166e+06	1.10264e+06	1.09365e+06	1.08466e+06	1.07567e+06	1.06667e+06
4100007	1.51783e+07	1.51628e+07	1.51473e+07	1.51318e+07	1.51164e+07	1.50963e+07	1.50762e+07	1.50561e+07	1.5036e+07	1.5016e+07	1.49874e+07	1.49588e+07	1.49302e+07	1.49016e+07	1.4873e+07	1.48278e+07	1.47826e+07	1.47374e+07	1.46922e+07	1.4647e+07	1.45867e+07	1.45264e+07	1.44661e+07	1.44058e+07	1.43455e+07	1.42727e+07	1.41999e+07	1.41271e+07	1.40542e+07	1.39814e+07	1.39004e+07	1.38194e+07	1.37384e+07	1.36573e+07	1.35763e+07	1.34905e+07	1.34048e+07	1.3319e+07	1.32332e+07	1.31475e+07	1.30598e+07	1.29722e+07	1.28845e+07	1.27969e+07	1.27092e+07	1.26209e+07	1.25325e+07	1.24441e+07	1.23558e+07
4100008	6.94864e+06	6.95438e+06	6.96012e+06	6.96586e+06	6.9716e+06	6.97273e+06	6.97385e+06	6.97498e+06	6.9761e+06	6.97723e+06	6.97102e+06	6.96482e+06	6.95861e+06	6.95241e+06	6.94621e+06	6.93165e+06	6.91709e+06	6.90253e+06	6.88798e+06	6.87342e+06	6.85229e+06	6.83116e+06	6.81004e+06	6.78891e+06	6.76778e+06	6.74141e+06	6.71504e+06	6.68867e+06	6.6623e+06	6.63593e+06	6.60541e+06	6.57488e+06	6.54436e+06	6.51383e+06	6.48331e+06	6.44901e+06	6.41471e+06	6.38041e+06	6.34611e+06	6.31182e+06	6.27528e+06	6.23874e+06	6.20221e+06	6.16567e+06	6.12913e+06	6.09141e+06	6.0537e+06	6.01598e+06	5.97826e+06
4100009	3.05605e+07	3.06852e+07	3.081e+07	3.09348e+07	3.10596e+07	3.11615e+07	3.12634e+07	3.13652e+07	3.14671e+07	3.1569e+07	3.16369e+07	3.17048e+07	3.17727e+07	3.18407e+07	3.19086e+07	3.19415e+07	3.19744e+07	3.20074e+07	3.20403e+07	3.20732e+07	3.20804e+07	3.20875e+07	3.20947e+07	3.21019e+07	3.2109e+07	3.20924e+07	3.20758e+07	3.20593e+07	3.20427e+07	3.20261e+07	3.19858e+07	3.19456e+07	3.19053e+07	3.1865e+07	3.18248e+07	3.17619e+07	3.16991e+07	3.16362e+07	3.15734e+07	3.15106e+07	3.14338e+07	3.1357e+07	3.12802e+07	3.12035e+07	3.11267e+07	3.10422e+07	3.09578e+07	3.08733e+07	3.07888e+07
4100010	1.77943e+07	1.78638e+07	1.79334e+07	1.80029e+07	1.80724e+07	1.81208e+07	1.81691e+07	1.82174e+07	1.82658e+07	1.83141e+07	1.83308e+07	1.83475e+07	1.83642e+07	1.83809e+07	1.83976e+07	1.83913e+07	1.8385e+07	1.83787e+07	1.83724e+07	1.83661e+07	1.8349e+07	1.83319e+07	1.83148e+07	1.82976e+07	1.82805e+07	1.82554e+07	1.82302e+07	1.8205e+07	1.81799e+07	1.81547e+07	1.81177e+07	1.80806e+07	1.80436e+07	1.80065e+07	1.79695e+07	1.79169e+07	1.78644e+07	1.78119e+07	1.77594e+07	1.77069e+07	1.76439e+07	1.7581e+07	1.7518e+07	1.7455e+07	1.73921e+07	1.73239e+07	1.72557e+07	1.71875e+07	1.71193e+07
4100011	9.11342e+06	9.07909e+06	9.04475e+06	9.01041e+06	8.97608e+06	8.93703e+06	8.89798e+06	8.85893e+06	8.81988e+06	8.78083e+06	8.73549e+06	8.69016e+06	8.64482e+06	8.59949e+06	8.55416e+06	8.49999e+06	8.44582e+06	8.39165e+06	8.33749e+06	8.28332e+06	8.22231e+06	8.1613e+06	8.10029e+06	8.03928e+06	7.97826e+06	7.91285e+06	7.84744e+06	7.78203e+06	7.71662e+06	7.65121e+06	7.58359e+06	7.51598e+06	7.44837e+06	7.38075e+06	7.31314e+06	7.24466e+06	7.17619e+06	7.10771e+06	7.03924e+06	6.97076e+06	6.90313e+06	6.83551e+06	6.76788e+06	6.70026e+06	6.63263e+06	6.56625e+06	6.49986e+06	6.43348e+06	6.36709e+06
4100012	9.95606e+06	9.95811e+06	9.96016e+06	9.96221e+06	9.96426e+06	9.96147e+06	9.95869e+06	9.95591e+06	9.95313e+06	9.95034e+06	9.94074e+06	9.93113e+06	9.92152e+06	9.91192e+06	9.90231e+06	9.88166e+06	9.86102e+06	9.84037e+06	9.81972e+06	9.79907e+06	9.76791e+06	9.73675e+06	9.70559e+06	9.67443e+06	9.64327e+06	9.60423e+06	9.56519e+06	9.52615e+06	9.48711e+06	9.44807e+06	9.40414e+06	9.36021e+06	9.31629e+06	9.27236e+06	9.22843e+06	9.18144e+06	9.13446e+06	9.08747e+06	9.04048e+06	8.99349e+06	8.94562e+06	8.89775e+06	8.84988e+06	8.80201e+06	8.75414e+06	8.70537e+06	8.6566e+06	8.60783e+06	8.55906e+06
4110001	6.2388e+07	6.28232e+07	6.32583e+07	6.36935e+07	6.41287e+07	6.45338e+07	6.49389e+07	6.53439e+07	6.5749e+07	6.61541e+07	6.65092e+07	6.68644e+07	6.72195e+07	6.75747e+07	6.79298e+07	6.82162e+07	6.85026e+07	6.87889e+07	6.90753e+07	6.93617e+07	6.95862e+07	6.98108e+07	7.00353e+07	7.02599e+07	7.04844e+07	7.06564e+07	7.08284e+07	7.10004e+07	7.11724e+07	7.13444e+07	7.14769e+07	7.16094e+07	7.17419e+07	7.18744e+07	7.20069e+07	7.21079e+07	7.22089e+07	7.231e+07	7.2411e+07	7.25121e+07	7.25975e+07	7.26829e+07	7.27683e+07	7.28538e+07	7.29392e+07	7.30143e+07	7.30893e+07	7.31644e+07	7.32395e+07
4110002	6.62943e+07	6.67111e+07	6.71279e+07	6.75447e+07	6.79615e+07	6.83468e+07	6.87321e+07	6.91173e+07	6.95026e+07	6.98878e+07	7.02249e+07	7.0562e+07	7.08991e+07	7.12362e+07	7.15733e+07	7.18456e+07	7.2118e+07	7.23903e+07	7.26626e+07	7.29349e+07	7.31498e+07	7.33646e+07	7.35795e+07	7.37943e+07	7.40092e+07	7.41733e+07	7.43375e+07	7.45017e+07	7.46659e+07	7.48301e+07	7.49557e+07	7.50814e+07	7.5207e+07	7.53326e+07	7.54582e+07	7.55542e+07	7.56502e+07	7.57462e+07	7.58422e+07	7.59381e+07	7.60216e+07	7.6105e+07	7.61885e+07	7.62719e+07	7.63553e+07	7.6432e+07	7.65087e+07	7.65854e+07	7.6662e+07
4110003	5.6947e+07	5.73489e+07	5.77507e+07	5.81525e+07	5.85544e+07	5.89349e+07	5.93155e+07	5.9696e+07	6.00765e+07	6.04571e+07	6.08014e+07	6.11458e+07	6.14902e+07	6.18346e+07	6.2179e+07	6.24661e+07	6.27532e+07	6.30403e+07	6.33274e+07	6.36145e+07	6.38491e+07	6.40837e+07	6.43183e+07	6.45529e+07	6.47876e+07	6.49782e+07	6.51688e+07	6.53595e+07	6.55501e+07	6.57407e+07	6.59012e+07	6.60617e+07	6.62222e+07	6.63826e+07	6.65431e+07	6.66839e+07	6.68247e+07	6.69654e+07	6.71062e+07	6.7247e+07	6.73801e+07	6.75133e+07	6.76464e+07	6.77795e+07	6.79126e+07	6.80415e+07	6.81705e+07	6.82994e+07	6.84283e+07
4110004	1.72423e+07	1.72455e+07	1.72488e+07	1.7252e+07	1.72553e+07	1.72529e+07	1.72505e+07	1.72482e+07	1.72458e+07	1.72434e+07	1.72288e+07	1.72143e+07	1.71997e+07	1.71851e+07	1.71706e+07	1.71362e+07	1.71018e+07	1.70674e+07	1.70331e+07	1.69987e+07	1.69461e+07	1.68936e+07	1.6841e+07	1.67884e+07	1.67359e+07	1.66709e+07	1.6606e+07	1.65411e+07	1.64762e+07	1.64113e+07	1.63401e+07	1.62689e+07	1.61977e+07	1.61265e+07	1.60553e+07	1.59814e+07	1.59075e+07	1.58336e+07	1.57597e+07	1.56858e+07	1.56125e+07	1.55391e+07	1.54658e+07	1.53925e+07	1.53192e+07	1.52464e+07	1.51735e+07	1.51007e+07	1.50279e+07
4120101	1.03347e+07	1.03802e+07	1.04258e+07	1.04714e+07	1.0517e+07	1.05565e+07	1.0596e+07	1.06355e+07	1.06749e+07	1.07144e+07	1.07419e+07	1.07693e+07	1.07967e+07	1.08241e+07	1.08515e+07	1.08664e+07	1.08813e+07	1.08961e+07	1.0911e+07	1.09259e+07	1.0933e+07	1.094e+07	1.09471e+07	1.09542e+07	1.09612e+07	1.09632e+07	1.09651e+07	1.0967e+07	1.0969e+07	1.09709e+07	1.0968e+07	1.09651e+07	1.09622e+07	1.09593e+07	1.09564e+07	1.0948e+07	1.09397e+07	1.09313e+07	1.0923e+07	1.09146e+07	1.09018e+07	1.0889e+07	1.08762e+07	1.08635e+07	1.08507e+07	1.08361e+07	1.08215e+07	1.0807e+07	1.07924e+07
4120102	1.39667e+07	1.4e+07	1.40333e+07	1.40666e+07	1.40999e+07	1.41258e+07	1.41516e+07	1.41775e+07	1.42033e+07	1.42292e+07	1.42403e+07	1.42514e+07	1.42625e+07	1.42736e+07	1.42847e+07	1.42815e+07	1.42783e+07	1.42751e+07	1.42719e+07	1.42687e+07	1.42563e+07	1.4244e+07	1.42316e+07	1.42193e+07	1.42069e+07	1.41885e+07	1.41701e+07	1.41517e+07	1.41333e+07	1.41148e+07	1.40904e+07	1.40659e+07	1.40414e+07	1.40169e+07	1.39924e+07	1.39615e+07	1.39306e+07	1.38997e+07	1.38689e+07	1.3838e+07	1.38033e+07	1.37687e+07	1.3734e+07	1.36993e+07	1.36647e+07	1.36285e+07	1.35923e+07	1.35561e+07	1.35199e+07
4120103	5.52524e+07	5.54263e+07	5.56002e+07	5.57741e+07	5.5948e+07	5.60951e+07	5.62423e+07	5.63894e+07	5.65366e+07	5.66837e+07	5.67748e+07	5.6866e+07	5.69571e+07	5.70482e+07	5.71393e+07	5.71749e+07	5.72105e+07	5.72461e+07	5.72817e+07	5.73173e+07	5.73167e+07	5.7316e+07	5.73153e+07	5.73146e+07	5.73139e+07	5.72881e+07	5.72622e+07	5.72364e+07	5.72105e+07	5.71847e+07	5.71334e+07	5.7082e+07	5.70307e+07	5.69794e+07	5.69281e+07	5.68501e+07	5.67722e+07	5.66943e+07	5.66163e+07	5.65384e+07	5.64447e+07	5.6351e+07	5.62573e+07	5.61636e+07	5.60699e+07	5.59691e+07	5.58684e+07	5.57676e+07	5.56669e+07
4120104	3.0849e+07	3.09371e+07	3.10252e+07	3.11133e+07	3.12014e+07	3.12735e+07	3.13457e+07	3.14179e+07	3.149e+07	3.15622e+07	3.1602e+07	3.16417e+07	3.16815e+07	3.17213e+07	3.17611e+07	3.1768e+07	3.17748e+07	3.17817e+07	3.17886e+07	3.17955e+07	3.1781e+07	3.17665e+07	3.1752e+07	3.17376e+07	3.17231e+07	3.16945e+07	3.1666e+07	3.16374e+07	3.16089e+07	3.15803e+07	3.15383e+07	3.14962e+07	3.14542e+07	3.14121e+07	3.13701e+07	3.1314e+07	3.12578e+07	3.12017e+07	3.11455e+07	3.10894e+07	3.1025e+07	3.09606e+07	3.08962e+07	3.08318e+07	3.07674e+07	3.06999e+07	3.06324e+07	3.05648e+07	3.04973e+07
4130001	3.92432e+07	3.95388e+07	3.98345e+07	4.01302e+07	4.04258e+07	4.06917e+07	4.09576e+07	4.12234e+07	4.14893e+07	4.17551e+07	4.19709e+07	4.21866e+07	4.24024e+07	4.26181e+07	4.28339e+07	4.30011e+07	4.31682e+07	4.33354e+07	4.35026e+07	4.36697e+07	4.38058e+07	4.39418e+07	4.40778e+07	4.42139e+07	4.43499e+07	4.4465e+07	4.458e+07	4.46951e+07	4.48102e+07	4.49252e+07	4.50187e+07	4.51123e+07	4.52058e+07	4.52993e+07	4.53929e+07	4.5463e+07	4.55332e+07	4.56034e+07	4.56736e+07	4.57438e+07	4.5799e+07	4.58542e+07	4.59094e+07	4.59646e+07	4.60197e+07	4.60668e+07	4.61138e+07	4.61608e+07	4.62078e+07
4130002	3.05644e+06	3.05732e+06	3.0582e+06	3.05908e+06	3.05996e+06	3.0565e+06	3.05304e+06	3.04959e+06	3.04613e+06	3.04267e+06	3.03205e+06	3.02143e+06	3.0108e+06	3.00018e+06	2.98956e+06	2.97443e+06	2.95931e+06	2.94419e+06	2.92907e+06	2.91395e+06	2.89741e+06	2.88088e+06	2.86435e+06	2.84781e+06	2.83128e+06	2.81459e+06	2.7979e+06	2.78121e+06	2.76452e+06	2.74783e+06	2.73029e+06	2.71275e+06	2.69521e+06	2.67767e+06	2.66013e+06	2.64068e+06	2.62124e+06	2.60179e+06	2.58234e+06	2.56289e+06	2.54188e+06	2.52088e+06	2.49987e+06	2.47886e+06	2.45786e+06	2.4362e+06	2.41453e+06	2.39287e+06	2.37121e+06
4130003	3.18799e+07	3.21515e+07	3.24231e+07	3.26947e+07	3.29663e+07	3.32122e+07	3.34581e+07	3.37041e+07	3.395e+07	3.41959e+07	3.43948e+07	3.45936e+07	3.47924e+07	3.49912e+07	3.51901e+07	3.5346e+07	3.5502e+07	3.5658e+07	3.58139e+07	3.59699e+07	3.61006e+07	3.62313e+07	3.63619e+07	3.64926e+07	3.66233e+07	3.67387e+07	3.68541e+07	3.69695e+07	3.70849e+07	3.72003e+07	3.72988e+07	3.73974e+07	3.74959e+07	3.75945e+07	3.7693e+07	3.77719e+07	3.78509e+07	3.79298e+07	3.80088e+07	3.80877e+07	3.81534e+07	3.82191e+07	3.82848e+07	3.83504e+07	3.84161e+07	3.84742e+07	3.85323e+07	3.85904e+07	3.86485e+07
4140101	2.60481e+07	2.62723e+07	2.64964e+07	2.67206e+07	2.69448e+07	2.71508e+07	2.73568e+07	2.75628e+07	2.77689e+07	2.79749e+07	2.81475e+07	2.832e+07	2.84926e+07	2.86652e+07	2.88378e+07	2.89757e+07	2.91135e+07	2.92514e+07	2.93892e+07	2.95271e+07	2.96415e+07	2.97559e+07	2.98703e+07	2.99848e+07	3.00992e+07	3.01978e+07	3.02965e+07	3.03952e+07	3.04938e+07	3.05925e+07	3.0676e+07	3.07595e+07	3.0843e+07	3.09265e+07	3.101e+07	3.10779e+07	3.11457e+07	3.12136e+07	3.12815e+07	3.13494e+07	3.14072e+07	3.14649e+07	3.15227e+07	3.15805e+07	3.16383e+07	3.16898e+07	3.17412e+07	3.17927e+07	3.18441e+07
4140102	7.04388e+06	7.08653e+06	7.12919e+06	7.17184e+06	7.21449e+06	7.24877e+06	7.28306e+06	7.31734e+06	7.35162e+06	7.3859e+06	7.40885e+06	7.4318e+06	7.45475e+06	7.4777e+06	7.50065e+06	7.51399e+06	7.52733e+06	7.54066e+06	7.554e+06	7.56734e+06	7.57432e+06	7.58129e+06	7.58827e+06	7.59525e+06	7.60223e+06	7.60428e+06	7.60633e+06	7.60838e+06	7.61043e+06	7.61248e+06	7.60862e+06	7.60475e+06	7.60089e+06	7.59702e+06	7.59316e+06	7.58257e+06	7.57199e+06	7.5614e+06	7.55081e+06	7.54023e+06	7.52436e+06	7.5085e+06	7.49263e+06	7.47676e+06	7.4609e+06	7.44116e+06	7.42142e+06	7.40168e+06	7.38194e+06
4140201	4.68971e+07	4.72478e+07	4.75985e+07	4.79492e+07	4.82999e+07	4.85939e+07	4.88879e+07	4.9182e+07	4.9476e+07	4.977e+07	4.99806e+07	5.01913e+07	5.04019e+07	5.06125e+07	5.08231e+07	5.09721e+07	5.11211e+07	5.12701e+07	5.14191e+07	5.1568e+07	5.16878e+07	5.18076e+07	5.19273e+07	5.20471e+07	5.21668e+07	5.22714e+07	5.2376e+07	5.24806e+07	5.25852e+07	5.26898e+07	5.27702e+07	5.28507e+07	5.29311e+07	5.30115e+07	5.30919e+07	5.3138e+07	5.31841e+07	5.32302e+07	5.32763e+07	5.33223e+07	5.33417e+07	5.33611e+07	5.33805e+07	5.33999e+07	5.34193e+07	5.34236e+07	5.34279e+07	5.34322e+07	5.34364e+07
4140202	2.33664e+07	2.36036e+07	2.38407e+07	2.40778e+07	2.43149e+07	2.45315e+07	2.47481e+07	2.49648e+07	2.51814e+07	2.53981e+07	2.55824e+07	2.57667e+07	2.5951e+07	2.61353e+07	2.63196e+07	2.64744e+07	2.66292e+07	2.6784e+07	2.69388e+07	2.70936e+07	2.72306e+07	2.73675e+07	2.75045e+07	2.76415e+07	2.77784e+07	2.79044e+07	2.80303e+07	2.81563e+07	2.82823e+07	2.84082e+07	2.85226e+07	2.8637e+07	2.87515e+07	2.88659e+07	2.89803e+07	2.90812e+07	2.91822e+07	2.92831e+07	2.93841e+07	2.9485e+07	2.95758e+07	2.96666e+07	2.97574e+07	2.98482e+07	2.99389e+07	3.0023e+07	3.0107e+07	3.01911e+07	3.02751e+07
4140203	2.49048e+06	2.51276e+06	2.53505e+06	2.55734e+06	2.57962e+06	2.59943e+06	2.61923e+06	2.63904e+06	2.65884e+06	2.67865e+06	2.69438e+06	2.7101e+06	2.72583e+06	2.74156e+06	2.75728e+06	2.7694e+06	2.78151e+06	2.79363e+06	2.80574e+06	2.81786e+06	2.82777e+06	2.83768e+06	2.84758e+06	2.85749e+06	2.8674e+06	2.87596e+06	2.88452e+06	2.89307e+06	2.90163e+06	2.91019e+06	2.91724e+06	2.92429e+06	2.93134e+06	2.93839e+06	2.94543e+06	2.95069e+06	2.95594e+06	2.96119e+06	2.96644e+06	2.97169e+06	2.97552e+06	2.97936e+06	2.9832e+06	2.98703e+06	2.99087e+06	2.99377e+06	2.99668e+06	2.99958e+06	3.00249e+06
4150101	4.37732e+06	4.39519e+06	4.41305e+06	4.43091e+06	4.44877e+06	4.46346e+06	4.47814e+06	4.49282e+06	4.50751e+06	4.52219e+06	4.53295e+06	4.5437e+06	4.55446e+06	4.56522e+06	4.57597e+06	4.5826e+06	4.58922e+06	4.59585e+06	4.60248e+06	4.6091e+06	4.61287e+06	4.61665e+06	4.62042e+06	4.62419e+06	4.62796e+06	4.62988e+06	4.6318e+06	4.63372e+06	4.63564e+06	4.63756e+06	4.6377e+06	4.63784e+06	4.63798e+06	4.63812e+06	4.63826e+06	4.63666e+06	4.63506e+06	4.63346e+06	4.63187e+06	4.63027e+06	4.62757e+06	4.62487e+06	4.62217e+06	4.61947e+06	4.61677e+06	4.6134e+06	4.61003e+06	4.60666e+06	4.60329e+06
4150102	2.43284e+06	2.45334e+06	2.47384e+06	2.49433e+06	2.51483e+06	2.53251e+06	2.5502e+06	2.56789e+06	2.58557e+06	2.60326e+06	2.61936e+06	2.63547e+06	2.65158e+06	2.66769e+06	2.68379e+06	2.69837e+06	2.71295e+06	2.72753e+06	2.74211e+06	2.75669e+06	2.76941e+06	2.78214e+06	2.79486e+06	2.80759e+06	2.82032e+06	2.83038e+06	2.84045e+06	2.85052e+06	2.86059e+06	2.87065e+06	2.87753e+06	2.88441e+06	2.89128e+06	2.89816e+06	2.90504e+06	2.90881e+06	2.91258e+06	2.91636e+06	2.92013e+06	2.92391e+06	2.92551e+06	2.92711e+06	2.92872e+06	2.93032e+06	2.93192e+06	2.93166e+06	2.93141e+06	2.93115e+06	2.93089e+06
4150301	1.07074e+06	1.07768e+06	1.08462e+06	1.09156e+06	1.09849e+06	1.10397e+06	1.10945e+06	1.11492e+06	1.1204e+06	1.12588e+06	1.12987e+06	1.13386e+06	1.13785e+06	1.14184e+06	1.14583e+06	1.14881e+06	1.1518e+06	1.15478e+06	1.15776e+06	1.16074e+06	1.1631e+06	1.16545e+06	1.16781e+06	1.17016e+06	1.17252e+06	1.17418e+06	1.17585e+06	1.17751e+06	1.17918e+06	1.18084e+06	1.18153e+06	1.18222e+06	1.18292e+06	1.18361e+06	1.1843e+06	1.18385e+06	1.18339e+06	1.18294e+06	1.18248e+06	1.18203e+06	1.1807e+06	1.17936e+06	1.17803e+06	1.1767e+06	1.17537e+06	1.17339e+06	1.17142e+06	1.16945e+06	1.16747e+06
4150302	1.33791e+06	1.34282e+06	1.34773e+06	1.35264e+06	1.35755e+06	1.36057e+06	1.3636e+06	1.36663e+06	1.36965e+06	1.37268e+06	1.37323e+06	1.37378e+06	1.37433e+06	1.37488e+06	1.37543e+06	1.3744e+06	1.37338e+06	1.37236e+06	1.37133e+06	1.37031e+06	1.36866e+06	1.36702e+06	1.36537e+06	1.36373e+06	1.36208e+06	1.36009e+06	1.35809e+06	1.35609e+06	1.35409e+06	1.35209e+06	1.34942e+06	1.34674e+06	1.34406e+06	1.34139e+06	1.33871e+06	1.33498e+06	1.33125e+06	1.32753e+06	1.3238e+06	1.32007e+06	1.31547e+06	1.31086e+06	1.30626e+06	1.30165e+06	1.29705e+06	1.29193e+06	1.28682e+06	1.2817e+06	1.27659e+06
4150303	2.43286e+06	2.44992e+06	2.46698e+06	2.48404e+06	2.50111e+06	2.51522e+06	2.52933e+06	2.54344e+06	2.55755e+06	2.57166e+06	2.58345e+06	2.59523e+06	2.60702e+06	2.6188e+06	2.63059e+06	2.64048e+06	2.65037e+06	2.66026e+06	2.67015e+06	2.68004e+06	2.68824e+06	2.69644e+06	2.70465e+06	2.71285e+06	2.72105e+06	2.72712e+06	2.73319e+06	2.73927e+06	2.74534e+06	2.75141e+06	2.75482e+06	2.75823e+06	2.76164e+06	2.76505e+06	2.76846e+06	2.76912e+06	2.76978e+06	2.77044e+06	2.77111e+06	2.77177e+06	2.77044e+06	2.76911e+06	2.76778e+06	2.76645e+06	2.76512e+06	2.76221e+06	2.75929e+06	2.75638e+06	2.75346e+06
4150304	672327	675230	678133	681036	683938	685767	687596	689425	691254	693082	693420	693758	694096	694435	694773	694242	693711	693181	692650	692120	691329	690538	689746	688955	688164	687276	686387	685498	684610	683721	682526	681331	680136	678942	677747	675985	674223	672461	670699	668937	666678	664418	662159	659899	657639	655102	652564	650026	647488
4150305	926983	929529	932075	934621	937167	938370	939573	940776	941978	943181	942558	941935	941312	940689	940066	938281	936496	934711	932926	931141	928911	926681	924450	922220	919989	917562	915135	912707	910280	907853	905016	902180	899343	896506	893670	890170	886671	883172	879673	876173	872137	868100	864063	860026	855989	851700	847410	843121	838831
4150306	857571	859039	860506	861973	863441	863740	864039	864338	864637	864936	863668	862399	861131	859863	858595	856235	853874	851514	849154	846794	843920	841045	838171	835296	832422	829268	826113	822959	819804	816650	813060	809470	805880	802290	798700	794518	790335	786152	781970	777787	773177	768566	763956	759345	754735	749946	745157	740368	735579
4150307	381877	381577	381276	380976	380675	379940	379206	378471	377736	377001	375711	374421	373131	371841	370551	368782	367012	365243	363473	361704	359628	357552	355476	353400	351324	349057	346789	344522	342255	339988	337507	335027	332547	330067	327587	324898	322210	319521	316833	314144	311353	308563	305772	302981	300191	297396	294601	291806	289011
4150308	646829	648159	649490	650821	652152	652376	652600	652824	653048	653272	652115	650958	649801	648644	647487	645433	643380	641327	639274	637221	634811	632402	629992	627583	625173	622602	620032	617461	614891	612320	609374	606428	603482	600536	597590	594086	590582	587078	583574	580070	576191	572313	568434	564556	560677	556655	552634	548612	544590
5010001	3.36798e+06	3.35179e+06	3.33561e+06	3.31942e+06	3.30323e+06	3.28572e+06	3.26821e+06	3.2507e+06	3.23319e+06	3.21568e+06	3.19528e+06	3.17488e+06	3.15448e+06	3.13408e+06	3.11368e+06	3.09028e+06	3.06688e+06	3.04348e+06	3.02007e+06	2.99667e+06	2.97183e+06	2.94699e+06	2.92214e+06	2.8973e+06	2.87245e+06	2.84716e+06	2.82187e+06	2.79658e+06	2.77129e+06	2.74599e+06	2.72064e+06	2.69528e+06	2.66993e+06	2.64457e+06	2.61921e+06	2.59383e+06	2.56845e+06	2.54307e+06	2.51768e+06	2.4923e+06	2.46717e+06	2.44203e+06	2.41689e+06	2.39176e+06	2.36662e+06	2.34209e+06	2.31757e+06	2.29304e+06	2.26851e+06
5010002	4.50148e+06	4.50142e+06	4.50136e+06	4.5013e+06	4.50125e+06	4.49828e+06	4.49531e+06	4.49235e+06	4.48938e+06	4.48642e+06	4.47734e+06	4.46826e+06	4.45918e+06	4.4501e+06	4.44102e+06	4.42671e+06	4.41241e+06	4.3981e+06	4.38379e+06	4.36948e+06	4.35308e+06	4.33668e+06	4.32028e+06	4.30388e+06	4.28748e+06	4.27024e+06	4.253e+06	4.23575e+06	4.21851e+06	4.20127e+06	4.18275e+06	4.16424e+06	4.14572e+06	4.12721e+06	4.10869e+06	4.08822e+06	4.06776e+06	4.04729e+06	4.02682e+06	4.00635e+06	3.98437e+06	3.96239e+06	3.94041e+06	3.91844e+06	3.89646e+06	3.87398e+06	3.85151e+06	3.82904e+06	3.80656e+06
5010003	1.32079e+06	1.31292e+06	1.30504e+06	1.29717e+06	1.2893e+06	1.2811e+06	1.2729e+06	1.2647e+06	1.25651e+06	1.24831e+06	1.23944e+06	1.23058e+06	1.22171e+06	1.21285e+06	1.20399e+06	1.19421e+06	1.18444e+06	1.17467e+06	1.1649e+06	1.15513e+06	1.14482e+06	1.13452e+06	1.12421e+06	1.1139e+06	1.1036e+06	1.09307e+06	1.08253e+06	1.072e+06	1.06147e+06	1.05094e+06	1.04048e+06	1.03002e+06	1.01957e+06	1.00911e+06	998651	988398	978145	967892	957640	947387	937467	927548	917628	907708	897789	888248	878706	869165	859624
5010004	7.8407e+06	7.86159e+06	7.88248e+06	7.90337e+06	7.92425e+06	7.94089e+06	7.95753e+06	7.97417e+06	7.99081e+06	8.00745e+06	8.01607e+06	8.0247e+06	8.03333e+06	8.04195e+06	8.05058e+06	8.05053e+06	8.05049e+06	8.05044e+06	8.05039e+06	8.05035e+06	8.04476e+06	8.03917e+06	8.03358e+06	8.02799e+06	8.02241e+06	8.01319e+06	8.00398e+06	7.99476e+06	7.98555e+06	7.97633e+06	7.96405e+06	7.95177e+06	7.93949e+06	7.92721e+06	7.91493e+06	7.89949e+06	7.88405e+06	7.86861e+06	7.85316e+06	7.83772e+06	7.8199e+06	7.80208e+06	7.78425e+06	7.76643e+06	7.74861e+06	7.73e+06	7.71138e+06	7.69277e+06	7.67416e+06
5010005	2.49144e+06	2.47466e+06	2.45789e+06	2.44111e+06	2.42433e+06	2.40628e+06	2.38822e+06	2.37016e+06	2.3521e+06	2.33404e+06	2.31374e+06	2.29344e+06	2.27314e+06	2.25284e+06	2.23253e+06	2.21067e+06	2.18881e+06	2.16695e+06	2.14509e+06	2.12323e+06	2.10078e+06	2.07833e+06	2.05588e+06	2.03343e+06	2.01098e+06	1.98869e+06	1.96639e+06	1.94409e+06	1.92179e+06	1.8995e+06	1.87756e+06	1.85563e+06	1.83369e+06	1.81176e+06	1.78982e+06	1.7681e+06	1.74638e+06	1.72466e+06	1.70293e+06	1.68121e+06	1.65998e+06	1.63874e+06	1.6175e+06	1.59627e+06	1.57503e+06	1.55456e+06	1.53408e+06	1.5136e+06	1.49313e+06
5010006	6.15314e+06	6.12862e+06	6.1041e+06	6.07958e+06	6.05506e+06	6.02675e+06	5.99844e+06	5.97013e+06	5.94182e+06	5.91351e+06	5.87899e+06	5.84447e+06	5.80995e+06	5.77543e+06	5.74091e+06	5.70159e+06	5.66227e+06	5.62294e+06	5.58362e+06	5.54429e+06	5.50278e+06	5.46127e+06	5.41976e+06	5.37825e+06	5.33673e+06	5.29442e+06	5.25211e+06	5.2098e+06	5.16748e+06	5.12517e+06	5.08222e+06	5.03928e+06	4.99633e+06	4.95338e+06	4.91043e+06	4.86641e+06	4.82239e+06	4.77836e+06	4.73434e+06	4.69032e+06	4.64643e+06	4.60253e+06	4.55864e+06	4.51475e+06	4.47086e+06	4.42792e+06	4.38498e+06	4.34205e+06	4.29911e+06
5010007	1.11702e+07	1.11327e+07	1.10951e+07	1.10576e+07	1.10201e+07	1.09776e+07	1.09351e+07	1.08927e+07	1.08502e+07	1.08078e+07	1.07544e+07	1.0701e+07	1.06476e+07	1.05942e+07	1.05409e+07	1.0479e+07	1.04171e+07	1.03553e+07	1.02934e+07	1.02316e+07	1.01662e+07	1.01009e+07	1.00355e+07	9.97016e+06	9.90481e+06	9.83832e+06	9.77184e+06	9.70536e+06	9.63888e+06	9.57239e+06	9.50473e+06	9.43706e+06	9.36939e+06	9.30172e+06	9.23405e+06	9.16434e+06	9.09463e+06	9.02491e+06	8.9552e+06	8.88549e+06	8.81578e+06	8.74607e+06	8.67636e+06	8.60665e+06	8.53693e+06	8.46938e+06	8.40182e+06	8.33426e+06	8.2667e+06
5010008	9.53813e+06	9.50337e+06	9.46862e+06	9.43386e+06	9.3991e+06	9.36302e+06	9.32694e+06	9.29086e+06	9.25478e+06	9.21869e+06	9.17645e+06	9.13421e+06	9.09197e+06	9.04973e+06	9.00749e+06	8.95723e+06	8.90696e+06	8.8567e+06	8.80644e+06	8.75618e+06	8.70028e+06	8.64439e+06	8.5885e+06	8.5326e+06	8.47671e+06	8.41785e+06	8.35899e+06	8.30013e+06	8.24127e+06	8.18241e+06	8.1225e+06	8.0626e+06	8.00269e+06	7.94278e+06	7.88288e+06	7.8226e+06	7.76233e+06	7.70206e+06	7.64178e+06	7.58151e+06	7.52297e+06	7.46442e+06	7.40587e+06	7.34733e+06	7.28878e+06	7.23295e+06	7.17712e+06	7.12129e+06	7.06546e+06
5010009	3.12223e+07	3.12833e+07	3.13443e+07	3.14053e+07	3.14662e+07	3.15207e+07	3.15752e+07	3.16297e+07	3.16842e+07	3.17387e+07	3.17737e+07	3.18086e+07	3.18436e+07	3.18786e+07	3.19136e+07	3.19233e+07	3.1933e+07	3.19428e+07	3.19525e+07	3.19622e+07	3.19522e+07	3.19423e+07	3.19323e+07	3.19224e+07	3.19124e+07	3.1886e+07	3.18595e+07	3.1833e+07	3.18065e+07	3.178e+07	3.17417e+07	3.17034e+07	3.16652e+07	3.16269e+07	3.15886e+07	3.15411e+07	3.14935e+07	3.1446e+07	3.13984e+07	3.13509e+07	3.13016e+07	3.12523e+07	3.12031e+07	3.11538e+07	3.11045e+07	3.10592e+07	3.10138e+07	3.09685e+07	3.09232e+07
5020001	5.14609e+06	5.09872e+06	5.05136e+06	5.00399e+06	4.95663e+06	4.90458e+06	4.85254e+06	4.8005e+06	4.74846e+06	4.69642e+06	4.64011e+06	4.5838e+06	4.5275e+06	4.47119e+06	4.41488e+06	4.35617e+06	4.29746e+06	4.23875e+06	4.18004e+06	4.12132e+06	4.06274e+06	4.00417e+06	3.94559e+06	3.88701e+06	3.82843e+06	3.77124e+06	3.71404e+06	3.65685e+06	3.59966e+06	3.54246e+06	3.48696e+06	3.43147e+06	3.37597e+06	3.32047e+06	3.26497e+06	3.21154e+06	3.15811e+06	3.10468e+06	3.05124e+06	2.99781e+06	2.95675e+06	2.91568e+06	2.87462e+06	2.83356e+06	2.79249e+06	2.7505e+06	2.7085e+06	2.66651e+06	2.62451e+06
5020002	9.63319e+06	9.55478e+06	9.47636e+06	9.39795e+06	9.31953e+06	9.23769e+06	9.15584e+06	9.074e+06	8.99216e+06	8.91031e+06	8.8249e+06	8.73949e+06	8.65409e+06	8.56868e+06	8.48327e+06	8.39383e+06	8.30439e+06	8.21495e+06	8.12551e+06	8.03607e+06	7.94392e+06	7.85176e+06	7.75961e+06	7.66745e+06	7.5753e+06	7.48234e+06	7.38939e+06	7.29643e+06	7.20348e+06	7.11052e+06	7.01891e+06	6.9273e+06	6.83568e+06	6.74407e+06	6.65245e+06	6.56391e+06	6.47537e+06	6.38683e+06	6.29829e+06	6.20975e+06	6.12859e+06	6.04742e+06	5.96625e+06	5.88509e+06	5.80392e+06	5.73668e+06	5.66944e+06	5.6022e+06	5.53496e+06
5020003	9.22049e+06	9.22233e+06	9.22417e+06	9.22601e+06	9.22785e+06	9.21042e+06	9.19299e+06	9.17556e+06	9.15813e+06	9.1407e+06	9.09995e+06	9.05921e+06	9.01846e+06	8.97771e+06	8.93696e+06	8.88746e+06	8.83795e+06	8.78844e+06	8.73893e+06	8.68943e+06	8.64081e+06	8.5922e+06	8.54358e+06	8.49496e+06	8.44635e+06	8.39911e+06	8.35187e+06	8.30463e+06	8.2574e+06	8.21016e+06	8.15864e+06	8.10712e+06	8.05559e+06	8.00407e+06	7.95255e+06	7.89278e+06	7.83301e+06	7.77323e+06	7.71346e+06	7.65369e+06	7.58737e+06	7.52105e+06	7.45473e+06	7.38842e+06	7.3221e+06	7.25385e+06	7.18559e+06	7.11734e+06	7.04909e+06
5020004	4.08039e+06	4.06138e+06	4.04238e+06	4.02337e+06	4.00437e+06	3.98151e+06	3.95866e+06	3.9358e+06	3.91294e+06	3.89009e+06	3.86292e+06	3.83575e+06	3.80859e+06	3.78142e+06	3.75425e+06	3.72399e+06	3.69372e+06	3.66346e+06	3.63319e+06	3.60292e+06	3.57152e+06	3.54011e+06	3.5087e+06	3.47729e+06	3.44589e+06	3.41411e+06	3.38234e+06	3.35057e+06	3.3188e+06	3.28702e+06	3.25498e+06	3.22294e+06	3.1909e+06	3.15886e+06	3.12683e+06	3.09449e+06	3.06216e+06	3.02983e+06	2.99749e+06	2.96516e+06	2.93329e+06	2.90142e+06	2.86955e+06	2.83768e+06	2.80581e+06	2.77488e+06	2.74394e+06	2.713e+06	2.68207e+06
5020005	3.70239e+07	3.7023e+07	3.70222e+07	3.70213e+07	3.70205e+07	3.70041e+07	3.69877e+07	3.69714e+07	3.6955e+07	3.69386e+07	3.68929e+07	3.68471e+07	3.68013e+07	3.67555e+07	3.67097e+07	3.6634e+07	3.65582e+07	3.64825e+07	3.64068e+07	3.6331e+07	3.6235e+07	3.6139e+07	3.60429e+07	3.59469e+07	3.58509e+07	3.57396e+07	3.56283e+07	3.5517e+07	3.54056e+07	3.52943e+07	3.51709e+07	3.50475e+07	3.49241e+07	3.48007e+07	3.46773e+07	3.45433e+07	3.44094e+07	3.42754e+07	3.41414e+07	3.40074e+07	3.38716e+07	3.37358e+07	3.36e+07	3.34642e+07	3.33284e+07	3.31981e+07	3.30678e+07	3.29375e+07	3.28072e+07
5020006	1.86246e+07	1.85619e+07	1.84992e+07	1.84365e+07	1.83738e+07	1.83069e+07	1.824e+07	1.8173e+07	1.81061e+07	1.80392e+07	1.79623e+07	1.78854e+07	1.78085e+07	1.77316e+07	1.76547e+07	1.75637e+07	1.74727e+07	1.73818e+07	1.72908e+07	1.71999e+07	1.70983e+07	1.69968e+07	1.68953e+07	1.67937e+07	1.66922e+07	1.65838e+07	1.64754e+07	1.63671e+07	1.62587e+07	1.61503e+07	1.60386e+07	1.59269e+07	1.58152e+07	1.57035e+07	1.55918e+07	1.54785e+07	1.53653e+07	1.52521e+07	1.51388e+07	1.50256e+07	1.4915e+07	1.48045e+07	1.4694e+07	1.45834e+07	1.44729e+07	1.43673e+07	1.42617e+07	1.41561e+07	1.40505e+07
5030101	5.14401e+07	5.13773e+07	5.13145e+07	5.12517e+07	5.11889e+07	5.11141e+07	5.10394e+07	5.09647e+07	5.08899e+07	5.08152e+07	5.07103e+07	5.06053e+07	5.05004e+07	5.03954e+07	5.02905e+07	5.01481e+07	5.00056e+07	4.98631e+07	4.97207e+07	4.95782e+07	4.94092e+07	4.92401e+07	4.9071e+07	4.89019e+07	4.87328e+07	4.85445e+07	4.83561e+07	4.81677e+07	4.79793e+07	4.7791e+07	4.75919e+07	4.73928e+07	4.71937e+07	4.69947e+07	4.67956e+07	4.65891e+07	4.63826e+07	4.61761e+07	4.59696e+07	4.57632e+07	4.55611e+07	4.53591e+07	4.51571e+07	4.49551e+07	4.47531e+07	4.4562e+07	4.43709e+07	4.41798e+07	4.39887e+07
5030102	1.31856e+07	1.31377e+07	1.30898e+07	1.3042e+07	1.29941e+07	1.29447e+07	1.28953e+07	1.28459e+07	1.27965e+07	1.27472e+07	1.26907e+07	1.26343e+07	1.25778e+07	1.25214e+07	1.24649e+07	1.23986e+07	1.23323e+07	1.2266e+07	1.21997e+07	1.21334e+07	1.20599e+07	1.19864e+07	1.19129e+07	1.18394e+07	1.17659e+07	1.1688e+07	1.16102e+07	1.15323e+07	1.14544e+07	1.13765e+07	1.12965e+07	1.12165e+07	1.11365e+07	1.10565e+07	1.09765e+07	1.08952e+07	1.0814e+07	1.07327e+07	1.06515e+07	1.05702e+07	1.04895e+07	1.04087e+07	1.0328e+07	1.02473e+07	1.01665e+07	1.0087e+07	1.00075e+07	9.92806e+06	9.84858e+06
5030103	2.73476e+07	2.73283e+07	2.73091e+07	2.72898e+07	2.72706e+07	2.72362e+07	2.72018e+07	2.71675e+07	2.71331e+07	2.70988e+07	2.70318e+07	2.69648e+07	2.68979e+07	2.68309e+07	2.6764e+07	2.66697e+07	2.65754e+07	2.64811e+07	2.63868e+07	2.62925e+07	2.6184e+07	2.60755e+07	2.5967e+07	2.58585e+07	2.575e+07	2.56336e+07	2.55172e+07	2.54009e+07	2.52845e+07	2.51681e+07	2.50436e+07	2.49191e+07	2.47946e+07	2.46701e+07	2.45456e+07	2.44106e+07	2.42755e+07	2.41405e+07	2.40054e+07	2.38704e+07	2.37299e+07	2.35894e+07	2.3449e+07	2.33085e+07	2.3168e+07	2.30264e+07	2.28848e+07	2.27432e+07	2.26016e+07
5030104	1.53229e+06	1.52534e+06	1.51838e+06	1.51143e+06	1.50448e+06	1.49745e+06	1.49042e+06	1.48339e+06	1.47636e+06	1.46933e+06	1.46161e+06	1.45388e+06	1.44616e+06	1.43844e+06	1.43071e+06	1.42194e+06	1.41317e+06	1.40439e+06	1.39562e+06	1.38685e+06	1.37733e+06	1.36782e+06	1.3583e+06	1.34879e+06	1.33927e+06	1.32935e+06	1.31942e+06	1.30949e+06	1.29956e+06	1.28964e+06	1.27959e+06	1.26954e+06	1.25949e+06	1.24944e+06	1.2394e+06	1.2293e+06	1.21921e+06	1.20911e+06	1.19902e+06	1.18892e+06	1.17907e+06	1.16922e+06	1.15937e+06	1.14952e+06	1.13967e+06	1.13021e+06	1.12074e+06	1.11127e+06	1.1018e+06
5030105	9.41053e+06	9.4211e+06	9.43167e+06	9.44224e+06	9.45282e+06	9.461e+06	9.46918e+06	9.47736e+06	9.48555e+06	9.49373e+06	9.49487e+06	9.49602e+06	9.49716e+06	9.4983e+06	9.49945e+06	9.49085e+06	9.48226e+06	9.47367e+06	9.46507e+06	9.45648e+06	9.43973e+06	9.42297e+06	9.40622e+06	9.38946e+06	9.37271e+06	9.3497e+06	9.32669e+06	9.30368e+06	9.28067e+06	9.25765e+06	9.2301e+06	9.20255e+06	9.17499e+06	9.14744e+06	9.11988e+06	9.08868e+06	9.05747e+06	9.02627e+06	8.99506e+06	8.96385e+06	8.9311e+06	8.89835e+06	8.8656e+06	8.83285e+06	8.80009e+06	8.76729e+06	8.73449e+06	8.70169e+06	8.66889e+06
5030106	1.12447e+07	1.11497e+07	1.10546e+07	1.09596e+07	1.08646e+07	1.07675e+07	1.06703e+07	1.05732e+07	1.04761e+07	1.0379e+07	1.0277e+07	1.01751e+07	1.00732e+07	9.97122e+06	9.86928e+06	9.76228e+06	9.65527e+06	9.54827e+06	9.44126e+06	9.33426e+06	9.22507e+06	9.11588e+06	9.00669e+06	8.8975e+06	8.78831e+06	8.67958e+06	8.57085e+06	8.46212e+06	8.35339e+06	8.24466e+06	8.13869e+06	8.03271e+06	7.92674e+06	7.82076e+06	7.71479e+06	7.61217e+06	7.50955e+06	7.40693e+06	7.30431e+06	7.20169e+06	7.10595e+06	7.01022e+06	6.91449e+06	6.81876e+06	6.72302e+06	6.6348e+06	6.54658e+06	6.45836e+06	6.37014e+06
5030201	2.28336e+06	2.26511e+06	2.24687e+06	2.22862e+06	2.21038e+06	2.19534e+06	2.1803e+06	2.16526e+06	2.15022e+06	2.13518e+06	2.11878e+06	2.10238e+06	2.08598e+06	2.06958e+06	2.05318e+06	2.03514e+06	2.0171e+06	1.99905e+06	1.98101e+06	1.96297e+06	1.94386e+06	1.92476e+06	1.90565e+06	1.88654e+06	1.86743e+06	1.84784e+06	1.82824e+06	1.80864e+06	1.78904e+06	1.76945e+06	1.75008e+06	1.73071e+06	1.71135e+06	1.69198e+06	1.67261e+06	1.65283e+06	1.63304e+06	1.61326e+06	1.59347e+06	1.57369e+06	1.55874e+06	1.54379e+06	1.52884e+06	1.51389e+06	1.49894e+06	1.48715e+06	1.47536e+06	1.46358e+06	1.45179e+06
5030202	1.62867e+06	1.62328e+06	1.61789e+06	1.6125e+06	1.60711e+06	1.60003e+06	1.59295e+06	1.58586e+06	1.57878e+06	1.5717e+06	1.56281e+06	1.55392e+06	1.54503e+06	1.53614e+06	1.52725e+06	1.51697e+06	1.50669e+06	1.49641e+06	1.48613e+06	1.47585e+06	1.46493e+06	1.45401e+06	1.44309e+06	1.43217e+06	1.42125e+06	1.41003e+06	1.39882e+06	1.3876e+06	1.37638e+06	1.36517e+06	1.35373e+06	1.3423e+06	1.33087e+06	1.31943e+06	1.308e+06	1.29638e+06	1.28477e+06	1.27315e+06	1.26154e+06	1.24992e+06	1.23835e+06	1.22677e+06	1.21519e+06	1.20361e+06	1.19204e+06	1.18069e+06	1.16934e+06	1.158e+06	1.14665e+06
5030203	4.08621e+06	4.06369e+06	4.04118e+06	4.01867e+06	3.99616e+06	3.97736e+06	3.95856e+06	3.93976e+06	3.92096e+06	3.90217e+06	3.8739e+06	3.84563e+06	3.81736e+06	3.78909e+06	3.76082e+06	3.73607e+06	3.71132e+06	3.68657e+06	3.66182e+06	3.63707e+06	3.61048e+06	3.58388e+06	3.55728e+06	3.53068e+06	3.50409e+06	3.46948e+06	3.43488e+06	3.40027e+06	3.36566e+06	3.33106e+06	3.30342e+06	3.27577e+06	3.24813e+06	3.22049e+06	3.19284e+06	3.16552e+06	3.13819e+06	3.11086e+06	3.08353e+06	3.0562e+06	3.02991e+06	3.00361e+06	2.97732e+06	2.95102e+06	2.92473e+06	2.89782e+06	2.87091e+06	2.844e+06	2.81709e+06
5030204	1.43496e+06	1.44443e+06	1.45391e+06	1.46338e+06	1.47286e+06	1.47947e+06	1.48608e+06	1.49269e+06	1.49929e+06	1.5059e+06	1.509e+06	1.5121e+06	1.5152e+06	1.5183e+06	1.5214e+06	1.52244e+06	1.52349e+06	1.52453e+06	1.52557e+06	1.52662e+06	1.52675e+06	1.52688e+06	1.527e+06	1.52713e+06	1.52726e+06	1.5267e+06	1.52614e+06	1.52559e+06	1.52503e+06	1.52447e+06	1.52271e+06	1.52095e+06	1.51919e+06	1.51743e+06	1.51568e+06	1.51227e+06	1.50886e+06	1.50545e+06	1.50205e+06	1.49864e+06	1.49394e+06	1.48924e+06	1.48453e+06	1.47983e+06	1.47513e+06	1.46967e+06	1.46422e+06	1.45876e+06	1.4533e+06
5040001	6.11043e+06	6.10825e+06	6.10607e+06	6.10389e+06	6.10171e+06	6.09692e+06	6.09212e+06	6.08732e+06	6.08252e+06	6.07772e+06	6.06909e+06	6.06046e+06	6.05183e+06	6.04319e+06	6.03456e+06	6.02009e+06	6.00563e+06	5.99116e+06	5.97669e+06	5.96222e+06	5.94231e+06	5.9224e+06	5.90249e+06	5.88259e+06	5.86268e+06	5.83825e+06	5.81383e+06	5.7894e+06	5.76497e+06	5.74055e+06	5.71315e+06	5.68575e+06	5.65835e+06	5.63095e+06	5.60355e+06	5.5742e+06	5.54485e+06	5.5155e+06	5.48614e+06	5.45679e+06	5.42792e+06	5.39904e+06	5.37016e+06	5.34128e+06	5.3124e+06	5.2834e+06	5.25439e+06	5.22538e+06	5.19637e+06
5040002	4.73961e+06	4.73296e+06	4.72632e+06	4.71968e+06	4.71304e+06	4.70349e+06	4.69395e+06	4.6844e+06	4.67486e+06	4.66531e+06	4.65228e+06	4.63926e+06	4.62623e+06	4.61321e+06	4.60018e+06	4.58247e+06	4.56476e+06	4.54705e+06	4.52934e+06	4.51163e+06	4.49004e+06	4.46846e+06	4.44687e+06	4.42529e+06	4.4037e+06	4.37895e+06	4.3542e+06	4.32945e+06	4.3047e+06	4.27994e+06	4.2531e+06	4.22625e+06	4.1994e+06	4.17255e+06	4.1457e+06	4.11745e+06	4.08919e+06	4.06094e+06	4.03269e+06	4.00443e+06	3.97564e+06	3.94684e+06	3.91805e+06	3.88925e+06	3.86046e+06	3.83132e+06	3.80218e+06	3.77304e+06	3.7439e+06
5040003	316973	317218	317464	317709	317955	317972	317990	318007	318024	318042	317788	317534	317280	317026	316773	316152	315532	314911	314290	313670	312716	311762	310808	309854	308900	307656	306412	305168	303923	302679	301219	299760	298300	296840	295380	293761	292141	290522	288902	287283	285556	283829	282102	280376	278649	276831	275013	273195	271376
5040004	1.68602e+06	1.68295e+06	1.67989e+06	1.67683e+06	1.67377e+06	1.66931e+06	1.66486e+06	1.66041e+06	1.65596e+06	1.6515e+06	1.64544e+06	1.63938e+06	1.63332e+06	1.62726e+06	1.6212e+06	1.61334e+06	1.60548e+06	1.59762e+06	1.58976e+06	1.58191e+06	1.57269e+06	1.56347e+06	1.55426e+06	1.54504e+06	1.53583e+06	1.52561e+06	1.5154e+06	1.50518e+06	1.49497e+06	1.48475e+06	1.47382e+06	1.46288e+06	1.45195e+06	1.44101e+06	1.43008e+06	1.41852e+06	1.40697e+06	1.39542e+06	1.38386e+06	1.37231e+06	1.36061e+06	1.3489e+06	1.3372e+06	1.3255e+06	1.3138e+06	1.30199e+06	1.29018e+06	1.27837e+06	1.26656e+06
5040005	3.03335e+06	3.02037e+06	3.0074e+06	2.99442e+06	2.98144e+06	2.96617e+06	2.95091e+06	2.93564e+06	2.92037e+06	2.90511e+06	2.88765e+06	2.87019e+06	2.85273e+06	2.83527e+06	2.81781e+06	2.79756e+06	2.77731e+06	2.75705e+06	2.7368e+06	2.71655e+06	2.69402e+06	2.67149e+06	2.64895e+06	2.62642e+06	2.60389e+06	2.57975e+06	2.55561e+06	2.53147e+06	2.50733e+06	2.48319e+06	2.45819e+06	2.43319e+06	2.4082e+06	2.3832e+06	2.3582e+06	2.33332e+06	2.30843e+06	2.28355e+06	2.25867e+06	2.23379e+06	2.20905e+06	2.18431e+06	2.15958e+06	2.13484e+06	2.11011e+06	2.08574e+06	2.06136e+06	2.03699e+06	2.01262e+06
5040006	4.44645e+06	4.45787e+06	4.4693e+06	4.48072e+06	4.49215e+06	4.49937e+06	4.5066e+06	4.51383e+06	4.52105e+06	4.52828e+06	4.53035e+06	4.53242e+06	4.53449e+06	4.53657e+06	4.53864e+06	4.53504e+06	4.53143e+06	4.52783e+06	4.52422e+06	4.52062e+06	4.51226e+06	4.50389e+06	4.49553e+06	4.48717e+06	4.47881e+06	4.46637e+06	4.45394e+06	4.4415e+06	4.42907e+06	4.41663e+06	4.40087e+06	4.38512e+06	4.36936e+06	4.3536e+06	4.33785e+06	4.31949e+06	4.30114e+06	4.28278e+06	4.26442e+06	4.24607e+06	4.22641e+06	4.20675e+06	4.18708e+06	4.16742e+06	4.14776e+06	4.12697e+06	4.10618e+06	4.0854e+06	4.06461e+06
5050001	1.23086e+07	1.23002e+07	1.22919e+07	1.22836e+07	1.22752e+07	1.22422e+07	1.22092e+07	1.21762e+07	1.21431e+07	1.21101e+07	1.20496e+07	1.19891e+07	1.19287e+07	1.18682e+07	1.18077e+07	1.17361e+07	1.16646e+07	1.1593e+07	1.15215e+07	1.14499e+07	1.13802e+07	1.13106e+07	1.12409e+07	1.11713e+07	1.11016e+07	1.10407e+07	1.09798e+07	1.09189e+07	1.0858e+07	1.0797e+07	1.07294e+07	1.06617e+07	1.05941e+07	1.05264e+07	1.04588e+07	1.03895e+07	1.03202e+07	1.02509e+07	1.01817e+07	1.01124e+07	1.00337e+07	9.95492e+06	9.87618e+06	9.79744e+06	9.7187e+06	9.6394e+06	9.5601e+06	9.48079e+06	9.40149e+06
5050002	6.79636e+06	6.7295e+06	6.66264e+06	6.59578e+06	6.52892e+06	6.45821e+06	6.3875e+06	6.3168e+06	6.24609e+06	6.17538e+06	6.10353e+06	6.03168e+06	5.95982e+06	5.88797e+06	5.81612e+06	5.74353e+06	5.67095e+06	5.59836e+06	5.52577e+06	5.45319e+06	5.3856e+06	5.318e+06	5.25041e+06	5.18282e+06	5.11522e+06	5.04827e+06	4.98132e+06	4.91436e+06	4.84741e+06	4.78045e+06	4.71464e+06	4.64882e+06	4.583e+06	4.51719e+06	4.45137e+06	4.38807e+06	4.32476e+06	4.26146e+06	4.19816e+06	4.13486e+06	4.07922e+06	4.02358e+06	3.96795e+06	3.91231e+06	3.85667e+06	3.80422e+06	3.75177e+06	3.69932e+06	3.64688e+06
5050003	1.43537e+06	1.4193e+06	1.40323e+06	1.38717e+06	1.3711e+06	1.35453e+06	1.33796e+06	1.32139e+06	1.30482e+06	1.28826e+06	1.27173e+06	1.25521e+06	1.23869e+06	1.22216e+06	1.20564e+06	1.18903e+06	1.17242e+06	1.15581e+06	1.13919e+06	1.12258e+06	1.10832e+06	1.09406e+06	1.0798e+06	1.06554e+06	1.05128e+06	1.03727e+06	1.02325e+06	1.00924e+06	995225	981211	967519	953827	940136	926444	912752	899788	886825	873862	860899	847936	837767	827598	817429	807261	797092	787527	777963	768399	758834
5050004	4.78245e+06	4.74183e+06	4.70121e+06	4.6606e+06	4.61998e+06	4.57529e+06	4.53059e+06	4.4859e+06	4.4412e+06	4.39651e+06	4.35004e+06	4.30357e+06	4.25709e+06	4.21062e+06	4.16415e+06	4.11667e+06	4.06919e+06	4.02171e+06	3.97424e+06	3.92676e+06	3.88356e+06	3.84037e+06	3.79717e+06	3.75397e+06	3.71078e+06	3.66705e+06	3.62333e+06	3.57961e+06	3.53588e+06	3.49216e+06	3.44379e+06	3.39541e+06	3.34704e+06	3.29867e+06	3.2503e+06	3.20742e+06	3.16454e+06	3.12166e+06	3.07878e+06	3.0359e+06	2.99517e+06	2.95444e+06	2.91371e+06	2.87299e+06	2.83226e+06	2.79397e+06	2.75569e+06	2.7174e+06	2.67912e+06
5050005	3.5249e+06	3.49263e+06	3.46036e+06	3.4281e+06	3.39583e+06	3.35707e+06	3.3183e+06	3.27954e+06	3.24078e+06	3.20201e+06	3.1667e+06	3.1314e+06	3.09609e+06	3.06078e+06	3.02547e+06	2.98871e+06	2.95195e+06	2.91519e+06	2.87844e+06	2.84168e+06	2.80524e+06	2.7688e+06	2.73236e+06	2.69592e+06	2.65948e+06	2.61918e+06	2.57888e+06	2.53858e+06	2.49828e+06	2.45798e+06	2.42248e+06	2.38698e+06	2.35148e+06	2.31598e+06	2.28048e+06	2.247e+06	2.21352e+06	2.18004e+06	2.14656e+06	2.11308e+06	2.08176e+06	2.05045e+06	2.01913e+06	1.98782e+06	1.9565e+06	1.92725e+06	1.89801e+06	1.86876e+06	1.83951e+06
5050006	8.20586e+06	8.16141e+06	8.11695e+06	8.07249e+06	8.02803e+06	7.97833e+06	7.92862e+06	7.87891e+06	7.8292e+06	7.7795e+06	7.72759e+06	7.67569e+06	7.62378e+06	7.57188e+06	7.51997e+06	7.46504e+06	7.41011e+06	7.35517e+06	7.30024e+06	7.24531e+06	7.18756e+06	7.12981e+06	7.07207e+06	7.01432e+06	6.95657e+06	6.89563e+06	6.83468e+06	6.77373e+06	6.71279e+06	6.65184e+06	6.5893e+06	6.52677e+06	6.46423e+06	6.4017e+06	6.33916e+06	6.27703e+06	6.2149e+06	6.15277e+06	6.09064e+06	6.02851e+06	5.96981e+06	5.91111e+06	5.85241e+06	5.79371e+06	5.73501e+06	5.68034e+06	5.62567e+06	5.571e+06	5.51633e+06
5050007	7.67338e+06	7.62694e+06	7.5805e+06	7.53406e+06	7.48762e+06	7.42618e+06	7.36474e+06	7.30329e+06	7.24185e+06	7.18041e+06	7.13819e+06	7.09598e+06	7.05377e+06	7.01156e+06	6.96935e+06	6.91096e+06	6.85257e+06	6.79418e+06	6.73579e+06	6.67739e+06	6.6286e+06	6.5798e+06	6.531e+06	6.48221e+06	6.43341e+06	6.37163e+06	6.30986e+06	6.24809e+06	6.18631e+06	6.12454e+06	6.0595e+06	5.99447e+06	5.92943e+06	5.8644e+06	5.79936e+06	5.74713e+06	5.69489e+06	5.64265e+06	5.59042e+06	5.53818e+06	5.4886e+06	5.43901e+06	5.38943e+06	5.33985e+06	5.29027e+06	5.2484e+06	5.20653e+06	5.16466e+06	5.1228e+06
5050008	8.90856e+06	8.88075e+06	8.85293e+06	8.82512e+06	8.79731e+06	8.76244e+06	8.72757e+06	8.69271e+06	8.65784e+06	8.62297e+06	8.5826e+06	8.54222e+06	8.50185e+06	8.46148e+06	8.4211e+06	8.37363e+06	8.32615e+06	8.27867e+06	8.23119e+06	8.18371e+06	8.12975e+06	8.07579e+06	8.02183e+06	7.96787e+06	7.91391e+06	7.85453e+06	7.79515e+06	7.73576e+06	7.67638e+06	7.617e+06	7.55441e+06	7.49182e+06	7.42922e+06	7.36663e+06	7.30404e+06	7.24053e+06	7.17701e+06	7.1135e+06	7.04999e+06	6.98648e+06	6.92541e+06	6.86434e+06	6.80328e+06	6.74221e+06	6.68114e+06	6.62295e+06	6.56476e+06	6.50658e+06	6.44839e+06
5050009	9.1479e+06	9.07941e+06	9.01091e+06	8.94241e+06	8.87392e+06	8.79705e+06	8.72019e+06	8.64333e+06	8.56647e+06	8.4896e+06	8.4091e+06	8.32859e+06	8.24809e+06	8.16758e+06	8.08708e+06	8.00302e+06	7.91896e+06	7.8349e+06	7.75085e+06	7.66679e+06	7.58129e+06	7.49579e+06	7.41029e+06	7.32479e+06	7.2393e+06	7.15225e+06	7.0652e+06	6.97815e+06	6.8911e+06	6.80406e+06	6.71718e+06	6.63031e+06	6.54344e+06	6.45656e+06	6.36969e+06	6.28504e+06	6.2004e+06	6.11576e+06	6.03111e+06	5.94647e+06	5.86695e+06	5.78744e+06	5.70793e+06	5.62841e+06	5.5489e+06	5.47459e+06	5.40027e+06	5.32596e+06	5.25164e+06
5060001	1.11978e+08	1.1351e+08	1.15042e+08	1.16574e+08	1.18106e+08	1.19485e+08	1.20863e+08	1.22241e+08	1.2362e+08	1.24998e+08	1.26256e+08	1.27513e+08	1.28771e+08	1.30028e+08	1.31286e+08	1.32418e+08	1.33551e+08	1.34683e+08	1.35816e+08	1.36949e+08	1.37953e+08	1.38957e+08	1.39961e+08	1.40965e+08	1.41969e+08	1.42831e+08	1.43693e+08	1.44555e+08	1.45417e+08	1.46279e+08	1.47001e+08	1.47724e+08	1.48446e+08	1.49168e+08	1.4989e+08	1.50488e+08	1.51086e+08	1.51685e+08	1.52283e+08	1.52882e+08	1.53399e+08	1.53917e+08	1.54434e+08	1.54952e+08	1.5547e+08	1.55932e+08	1.56395e+08	1.56858e+08	1.57321e+08
5060002	2.18484e+06	2.18188e+06	2.17892e+06	2.17596e+06	2.17301e+06	2.16786e+06	2.16272e+06	2.15758e+06	2.15244e+06	2.1473e+06	2.14025e+06	2.13319e+06	2.12614e+06	2.11908e+06	2.11202e+06	2.10265e+06	2.09328e+06	2.08391e+06	2.07454e+06	2.06517e+06	2.0537e+06	2.04222e+06	2.03074e+06	2.01927e+06	2.00779e+06	1.99453e+06	1.98126e+06	1.96799e+06	1.95472e+06	1.94145e+06	1.92689e+06	1.91232e+06	1.89776e+06	1.88319e+06	1.86863e+06	1.85317e+06	1.83771e+06	1.82225e+06	1.80679e+06	1.79133e+06	1.77557e+06	1.7598e+06	1.74404e+06	1.72828e+06	1.71251e+06	1.69664e+06	1.68076e+06	1.66489e+06	1.64901e+06
5060003	1.6601e+06	1.65773e+06	1.65537e+06	1.653e+06	1.65064e+06	1.64662e+06	1.6426e+06	1.63858e+06	1.63456e+06	1.63054e+06	1.62507e+06	1.61961e+06	1.61414e+06	1.60867e+06	1.60321e+06	1.59601e+06	1.5888e+06	1.5816e+06	1.5744e+06	1.5672e+06	1.55844e+06	1.54969e+06	1.54093e+06	1.53217e+06	1.52342e+06	1.51335e+06	1.50329e+06	1.49322e+06	1.48316e+06	1.47309e+06	1.4621e+06	1.45111e+06	1.44012e+06	1.42913e+06	1.41814e+06	1.40649e+06	1.39484e+06	1.38318e+06	1.37153e+06	1.35988e+06	1.34812e+06	1.33637e+06	1.32461e+06	1.31285e+06	1.30109e+06	1.28932e+06	1.27755e+06	1.26578e+06	1.25401e+06
5070101	4.52711e+06	4.4802e+06	4.43329e+06	4.38638e+06	4.33947e+06	4.28811e+06	4.23674e+06	4.18538e+06	4.13401e+06	4.08265e+06	4.02993e+06	3.97722e+06	3.92451e+06	3.8718e+06	3.81909e+06	3.76557e+06	3.71204e+06	3.65852e+06	3.60499e+06	3.55146e+06	3.49864e+06	3.44582e+06	3.39299e+06	3.34017e+06	3.28734e+06	3.23552e+06	3.1837e+06	3.13188e+06	3.08006e+06	3.02824e+06	2.97824e+06	2.92823e+06	2.87823e+06	2.82823e+06	2.77823e+06	2.73089e+06	2.68356e+06	2.63622e+06	2.58889e+06	2.54156e+06	2.49793e+06	2.4543e+06	2.41067e+06	2.36704e+06	2.32341e+06	2.28333e+06	2.24325e+06	2.20317e+06	2.16309e+06
5070102	1.15893e+07	1.15476e+07	1.15059e+07	1.14642e+07	1.14225e+07	1.13661e+07	1.13096e+07	1.12532e+07	1.11967e+07	1.11403e+07	1.10711e+07	1.1002e+07	1.09328e+07	1.08637e+07	1.07945e+07	1.07183e+07	1.06421e+07	1.0566e+07	1.04898e+07	1.04136e+07	1.03353e+07	1.02569e+07	1.01786e+07	1.01003e+07	1.00219e+07	9.94184e+06	9.86175e+06	9.78166e+06	9.70157e+06	9.62149e+06	9.53891e+06	9.45634e+06	9.37377e+06	9.2912e+06	9.20863e+06	9.1235e+06	9.03838e+06	8.95326e+06	8.86813e+06	8.78301e+06	8.69817e+06	8.61332e+06	8.52847e+06	8.44363e+06	8.35878e+06	8.27584e+06	8.1929e+06	8.10995e+06	8.02701e+06
5070201	3.79348e+06	3.75424e+06	3.715e+06	3.67577e+06	3.63653e+06	3.59428e+06	3.55203e+06	3.50978e+06	3.46753e+06	3.42528e+06	3.38175e+06	3.33821e+06	3.29468e+06	3.25114e+06	3.20761e+06	3.16321e+06	3.1188e+06	3.0744e+06	3.03e+06	2.98559e+06	2.94142e+06	2.89724e+06	2.85307e+06	2.8089e+06	2.76472e+06	2.7213e+06	2.67788e+06	2.63446e+06	2.59103e+06	2.54761e+06	2.50555e+06	2.46348e+06	2.42142e+06	2.37935e+06	2.33729e+06	2.30298e+06	2.26868e+06	2.23437e+06	2.20007e+06	2.16576e+06	2.12812e+06	2.09048e+06	2.05284e+06	2.0152e+06	1.97756e+06	1.94795e+06	1.91835e+06	1.88875e+06	1.85914e+06
5070202	4.06709e+06	4.03229e+06	3.9975e+06	3.9627e+06	3.92791e+06	3.88797e+06	3.84803e+06	3.80809e+06	3.76815e+06	3.72821e+06	3.68468e+06	3.64116e+06	3.59763e+06	3.5541e+06	3.51057e+06	3.46483e+06	3.41909e+06	3.37335e+06	3.32761e+06	3.28187e+06	3.23545e+06	3.18903e+06	3.14261e+06	3.09619e+06	3.04977e+06	3.00387e+06	2.95797e+06	2.91206e+06	2.86616e+06	2.82026e+06	2.77563e+06	2.731e+06	2.68637e+06	2.64174e+06	2.59711e+06	2.55441e+06	2.5117e+06	2.469e+06	2.42629e+06	2.38359e+06	2.35155e+06	2.31951e+06	2.28747e+06	2.25543e+06	2.2234e+06	2.18548e+06	2.14757e+06	2.10965e+06	2.07174e+06
5070203	7.15711e+06	7.12564e+06	7.09417e+06	7.0627e+06	7.03124e+06	6.98888e+06	6.94653e+06	6.90418e+06	6.86183e+06	6.81948e+06	6.76932e+06	6.71915e+06	6.66899e+06	6.61883e+06	6.56867e+06	6.5116e+06	6.45454e+06	6.39748e+06	6.34041e+06	6.28335e+06	6.22119e+06	6.15903e+06	6.09687e+06	6.03471e+06	5.97255e+06	5.90678e+06	5.84101e+06	5.77523e+06	5.70946e+06	5.64369e+06	5.57597e+06	5.50826e+06	5.44054e+06	5.37282e+06	5.30511e+06	5.23734e+06	5.16957e+06	5.1018e+06	5.03403e+06	4.96627e+06	4.90026e+06	4.83425e+06	4.76823e+06	4.70222e+06	4.63621e+06	4.57325e+06	4.51029e+06	4.44732e+06	4.38436e+06
5070204	2.3458e+06	2.33332e+06	2.32085e+06	2.30837e+06	2.29589e+06	2.28044e+06	2.26499e+06	2.24953e+06	2.23408e+06	2.21862e+06	2.20092e+06	2.18321e+06	2.16551e+06	2.1478e+06	2.1301e+06	2.11043e+06	2.09075e+06	2.07108e+06	2.05141e+06	2.03174e+06	2.01077e+06	1.98981e+06	1.96885e+06	1.94788e+06	1.92692e+06	1.90513e+06	1.88333e+06	1.86154e+06	1.83975e+06	1.81796e+06	1.7958e+06	1.77364e+06	1.75148e+06	1.72931e+06	1.70715e+06	1.68502e+06	1.66289e+06	1.64076e+06	1.61863e+06	1.5965e+06	1.57507e+06	1.55364e+06	1.5322e+06	1.51077e+06	1.48934e+06	1.46874e+06	1.44813e+06	1.42753e+06	1.40692e+06
5080001	3.56552e+06	3.56512e+06	3.56471e+06	3.5643e+06	3.56389e+06	3.56136e+06	3.55883e+06	3.5563e+06	3.55377e+06	3.55124e+06	3.54605e+06	3.54086e+06	3.53567e+06	3.53049e+06	3.5253e+06	3.5163e+06	3.5073e+06	3.49831e+06	3.48931e+06	3.48031e+06	3.46789e+06	3.45547e+06	3.44305e+06	3.43062e+06	3.4182e+06	3.40303e+06	3.38785e+06	3.37267e+06	3.35749e+06	3.34231e+06	3.32528e+06	3.30824e+06	3.2912e+06	3.27417e+06	3.25713e+06	3.23885e+06	3.22057e+06	3.20228e+06	3.184e+06	3.16572e+06	3.14706e+06	3.1284e+06	3.10975e+06	3.09109e+06	3.07244e+06	3.05355e+06	3.03466e+06	3.01577e+06	2.99688e+06
5080002	1.46571e+07	1.47421e+07	1.48272e+07	1.49122e+07	1.49973e+07	1.50711e+07	1.51448e+07	1.52186e+07	1.52923e+07	1.53661e+07	1.54257e+07	1.54853e+07	1.55449e+07	1.56046e+07	1.56642e+07	1.57079e+07	1.57516e+07	1.57953e+07	1.5839e+07	1.58827e+07	1.59127e+07	1.59427e+07	1.59728e+07	1.60028e+07	1.60328e+07	1.60499e+07	1.60669e+07	1.6084e+07	1.61011e+07	1.61182e+07	1.61234e+07	1.61287e+07	1.6134e+07	1.61392e+07	1.61445e+07	1.61391e+07	1.61336e+07	1.61282e+07	1.61227e+07	1.61173e+07	1.61056e+07	1.60939e+07	1.60822e+07	1.60704e+07	1.60587e+07	1.60431e+07	1.60274e+07	1.60117e+07	1.59961e+07
5080003	8.49971e+06	8.49813e+06	8.49654e+06	8.49496e+06	8.49338e+06	8.48673e+06	8.48007e+06	8.47342e+06	8.46677e+06	8.46011e+06	8.44785e+06	8.43559e+06	8.42333e+06	8.41107e+06	8.39881e+06	8.37869e+06	8.35856e+06	8.33844e+06	8.31832e+06	8.2982e+06	8.27114e+06	8.24408e+06	8.21702e+06	8.18995e+06	8.16289e+06	8.12997e+06	8.09705e+06	8.06413e+06	8.03121e+06	7.99829e+06	7.96126e+06	7.92423e+06	7.88721e+06	7.85018e+06	7.81315e+06	7.77353e+06	7.73391e+06	7.69429e+06	7.65467e+06	7.61505e+06	7.57475e+06	7.53445e+06	7.49415e+06	7.45385e+06	7.41355e+06	7.37353e+06	7.33351e+06	7.2935e+06	7.25348e+06
5090101	7.54329e+06	7.52331e+06	7.50333e+06	7.48335e+06	7.46336e+06	7.43351e+06	7.40366e+06	7.37381e+06	7.34396e+06	7.31411e+06	7.27506e+06	7.23601e+06	7.19695e+06	7.1579e+06	7.11885e+06	7.07357e+06	7.02829e+06	6.98302e+06	6.93774e+06	6.89247e+06	6.84393e+06	6.79539e+06	6.74685e+06	6.69831e+06	6.64977e+06	6.59928e+06	6.5488e+06	6.49831e+06	6.44783e+06	6.39734e+06	6.34467e+06	6.29199e+06	6.23932e+06	6.18664e+06	6.13397e+06	6.07913e+06	6.02429e+06	5.96945e+06	5.91461e+06	5.85978e+06	5.80412e+06	5.74847e+06	5.69282e+06	5.63717e+06	5.58152e+06	5.52616e+06	5.47079e+06	5.41542e+06	5.36005e+06
5090102	4.35782e+06	4.33474e+06	4.31165e+06	4.28857e+06	4.26548e+06	4.23717e+06	4.20886e+06	4.18056e+06	4.15225e+06	4.12394e+06	4.09193e+06	4.05991e+06	4.0279e+06	3.99589e+06	3.96388e+06	3.92908e+06	3.89427e+06	3.85946e+06	3.82465e+06	3.78984e+06	3.75376e+06	3.71767e+06	3.68158e+06	3.6455e+06	3.60941e+06	3.57273e+06	3.53604e+06	3.49936e+06	3.46268e+06	3.426e+06	3.38908e+06	3.35217e+06	3.31526e+06	3.27834e+06	3.24143e+06	3.20466e+06	3.1679e+06	3.13113e+06	3.09437e+06	3.0576e+06	3.02205e+06	2.98651e+06	2.95096e+06	2.91541e+06	2.87987e+06	2.84536e+06	2.81085e+06	2.77634e+06	2.74184e+06
5090103	6.17225e+06	6.15014e+06	6.12802e+06	6.10591e+06	6.0838e+06	6.05514e+06	6.02647e+06	5.99781e+06	5.96914e+06	5.94048e+06	5.90651e+06	5.87254e+06	5.83857e+06	5.8046e+06	5.77063e+06	5.73181e+06	5.69299e+06	5.65417e+06	5.61535e+06	5.57653e+06	5.53434e+06	5.49214e+06	5.44995e+06	5.40776e+06	5.36557e+06	5.32078e+06	5.27599e+06	5.2312e+06	5.18641e+06	5.14162e+06	5.09486e+06	5.0481e+06	5.00134e+06	4.95458e+06	4.90782e+06	4.85988e+06	4.81195e+06	4.76401e+06	4.71608e+06	4.66815e+06	4.62038e+06	4.57262e+06	4.52486e+06	4.47709e+06	4.42933e+06	4.382e+06	4.33467e+06	4.28734e+06	4.24001e+06
5090104	4.97111e+06	4.9511e+06	4.93109e+06	4.91107e+06	4.89106e+06	4.86539e+06	4.83972e+06	4.81405e+06	4.78839e+06	4.76272e+06	4.73217e+06	4.70161e+06	4.67106e+06	4.64051e+06	4.60996e+06	4.57508e+06	4.54019e+06	4.50531e+06	4.47043e+06	4.43555e+06	4.39774e+06	4.35994e+06	4.32214e+06	4.28433e+06	4.24653e+06	4.20684e+06	4.16714e+06	4.12745e+06	4.08776e+06	4.04807e+06	4.00714e+06	3.96621e+06	3.92529e+06	3.88436e+06	3.84344e+06	3.80209e+06	3.76074e+06	3.71939e+06	3.67804e+06	3.63669e+06	3.59602e+06	3.55534e+06	3.51466e+06	3.47399e+06	3.43331e+06	3.39369e+06	3.35407e+06	3.31445e+06	3.27483e+06
5090201	1.19192e+07	1.1951e+07	1.19828e+07	1.20146e+07	1.20464e+07	1.20684e+07	1.20904e+07	1.21124e+07	1.21344e+07	1.21564e+07	1.21658e+07	1.21753e+07	1.21848e+07	1.21943e+07	1.22038e+07	1.22025e+07	1.22012e+07	1.21999e+07	1.21986e+07	1.21973e+07	1.21794e+07	1.21615e+07	1.21436e+07	1.21257e+07	1.21078e+07	1.20797e+07	1.20516e+07	1.20235e+07	1.19953e+07	1.19672e+07	1.19291e+07	1.1891e+07	1.18529e+07	1.18148e+07	1.17766e+07	1.17284e+07	1.16801e+07	1.16318e+07	1.15835e+07	1.15352e+07	1.14862e+07	1.14371e+07	1.1388e+07	1.13389e+07	1.12899e+07	1.12383e+07	1.11867e+07	1.11351e+07	1.10836e+07
5090202	2.09298e+07	2.1066e+07	2.12022e+07	2.13383e+07	2.14745e+07	2.15933e+07	2.17122e+07	2.1831e+07	2.19499e+07	2.20687e+07	2.21671e+07	2.22654e+07	2.23638e+07	2.24621e+07	2.25605e+07	2.26349e+07	2.27093e+07	2.27837e+07	2.28582e+07	2.29326e+07	2.29837e+07	2.30348e+07	2.30859e+07	2.31369e+07	2.3188e+07	2.32162e+07	2.32443e+07	2.32724e+07	2.33005e+07	2.33287e+07	2.33362e+07	2.33437e+07	2.33512e+07	2.33587e+07	2.33662e+07	2.33555e+07	2.33447e+07	2.3334e+07	2.33232e+07	2.33125e+07	2.3291e+07	2.32695e+07	2.3248e+07	2.32265e+07	2.3205e+07	2.31759e+07	2.31467e+07	2.31176e+07	2.30885e+07
5090203	3.25882e+07	3.27989e+07	3.30096e+07	3.32203e+07	3.34311e+07	3.36241e+07	3.3817e+07	3.401e+07	3.4203e+07	3.4396e+07	3.45679e+07	3.47398e+07	3.49117e+07	3.50836e+07	3.52554e+07	3.53957e+07	3.5536e+07	3.56762e+07	3.58165e+07	3.59567e+07	3.60564e+07	3.61561e+07	3.62558e+07	3.63555e+07	3.64552e+07	3.65235e+07	3.65918e+07	3.66601e+07	3.67284e+07	3.67967e+07	3.68326e+07	3.68686e+07	3.69045e+07	3.69405e+07	3.69764e+07	3.69844e+07	3.69924e+07	3.70005e+07	3.70085e+07	3.70165e+07	3.70126e+07	3.70088e+07	3.70049e+07	3.70011e+07	3.69972e+07	3.69843e+07	3.69714e+07	3.69585e+07	3.69456e+07
5100101	1.31293e+07	1.31525e+07	1.31757e+07	1.3199e+07	1.32222e+07	1.32306e+07	1.32391e+07	1.32475e+07	1.3256e+07	1.32644e+07	1.32574e+07	1.32504e+07	1.32433e+07	1.32363e+07	1.32292e+07	1.32094e+07	1.31896e+07	1.31698e+07	1.31499e+07	1.31301e+07	1.30942e+07	1.30583e+07	1.30223e+07	1.29864e+07	1.29505e+07	1.29032e+07	1.2856e+07	1.28087e+07	1.27615e+07	1.27142e+07	1.26562e+07	1.25982e+07	1.25402e+07	1.24822e+07	1.24242e+07	1.23601e+07	1.2296e+07	1.22319e+07	1.21678e+07	1.21037e+07	1.20348e+07	1.19659e+07	1.18971e+07	1.18282e+07	1.17593e+07	1.16928e+07	1.16263e+07	1.15598e+07	1.14933e+07
5100102	6.98581e+06	6.95948e+06	6.93315e+06	6.90682e+06	6.88049e+06	6.84732e+06	6.81415e+06	6.78097e+06	6.7478e+06	6.71463e+06	6.67607e+06	6.63751e+06	6.59895e+06	6.56039e+06	6.52183e+06	6.47595e+06	6.43008e+06	6.3842e+06	6.33833e+06	6.29245e+06	6.23984e+06	6.18724e+06	6.13463e+06	6.08202e+06	6.02941e+06	5.97161e+06	5.9138e+06	5.85599e+06	5.79819e+06	5.74038e+06	5.67946e+06	5.61855e+06	5.55763e+06	5.49671e+06	5.43579e+06	5.37431e+06	5.31282e+06	5.25133e+06	5.18985e+06	5.12836e+06	5.06737e+06	5.00637e+06	4.94538e+06	4.88439e+06	4.82339e+06	4.76412e+06	4.70485e+06	4.64559e+06	4.58632e+06
5100201	5.11067e+06	5.07654e+06	5.04242e+06	5.00829e+06	4.97416e+06	4.93283e+06	4.8915e+06	4.85016e+06	4.80883e+06	4.7675e+06	4.72072e+06	4.67395e+06	4.62717e+06	4.5804e+06	4.53362e+06	4.48223e+06	4.43083e+06	4.37944e+06	4.32805e+06	4.27665e+06	4.22301e+06	4.16937e+06	4.11573e+06	4.06209e+06	4.00845e+06	3.95402e+06	3.89959e+06	3.84517e+06	3.79074e+06	3.73631e+06	3.68199e+06	3.62767e+06	3.57335e+06	3.51903e+06	3.4647e+06	3.41161e+06	3.35852e+06	3.30543e+06	3.25234e+06	3.19925e+06	3.14843e+06	3.0976e+06	3.04677e+06	2.99594e+06	2.94512e+06	2.89485e+06	2.84459e+06	2.79433e+06	2.74406e+06
5100202	1.45669e+06	1.44358e+06	1.43046e+06	1.41735e+06	1.40423e+06	1.38922e+06	1.37422e+06	1.35921e+06	1.3442e+06	1.3292e+06	1.313e+06	1.29681e+06	1.28062e+06	1.26443e+06	1.24824e+06	1.23112e+06	1.214e+06	1.19688e+06	1.17976e+06	1.16264e+06	1.14513e+06	1.12763e+06	1.11012e+06	1.09262e+06	1.07511e+06	1.06622e+06	1.05733e+06	1.04844e+06	1.03955e+06	1.03066e+06	1.02139e+06	1.01211e+06	1.00284e+06	993560	984285	974800	965315	955831	946346	936861	918872	900884	882895	864907	846918	838220	829522	820823	812125
5100203	2.70306e+06	2.691e+06	2.67894e+06	2.66689e+06	2.65483e+06	2.63866e+06	2.6225e+06	2.60633e+06	2.59016e+06	2.574e+06	2.55485e+06	2.53571e+06	2.51656e+06	2.49742e+06	2.47827e+06	2.45616e+06	2.43405e+06	2.41194e+06	2.38983e+06	2.36772e+06	2.34367e+06	2.31962e+06	2.29557e+06	2.27151e+06	2.24746e+06	2.22434e+06	2.20121e+06	2.17809e+06	2.15497e+06	2.13184e+06	2.10769e+06	2.08354e+06	2.05939e+06	2.03523e+06	2.01108e+06	1.98654e+06	1.962e+06	1.93746e+06	1.91292e+06	1.88838e+06	1.86182e+06	1.83526e+06	1.8087e+06	1.78214e+06	1.75558e+06	1.73205e+06	1.70853e+06	1.685e+06	1.66147e+06
5100204	6.75108e+06	6.74046e+06	6.72983e+06	6.71921e+06	6.70858e+06	6.68754e+06	6.6665e+06	6.64546e+06	6.62442e+06	6.60338e+06	6.57469e+06	6.54599e+06	6.5173e+06	6.48861e+06	6.45991e+06	6.42512e+06	6.39033e+06	6.35554e+06	6.32075e+06	6.28596e+06	6.24709e+06	6.20822e+06	6.16935e+06	6.13048e+06	6.09161e+06	6.04888e+06	6.00616e+06	5.96343e+06	5.9207e+06	5.87797e+06	5.83121e+06	5.78446e+06	5.7377e+06	5.69094e+06	5.64419e+06	5.59453e+06	5.54488e+06	5.49522e+06	5.44556e+06	5.39591e+06	5.34536e+06	5.29481e+06	5.24427e+06	5.19372e+06	5.14317e+06	5.0838e+06	5.02442e+06	4.96505e+06	4.90567e+06
5100205	5.71929e+07	5.74736e+07	5.77544e+07	5.80352e+07	5.83159e+07	5.84979e+07	5.86798e+07	5.88618e+07	5.90437e+07	5.92257e+07	5.93215e+07	5.94174e+07	5.95133e+07	5.96091e+07	5.9705e+07	5.97425e+07	5.97801e+07	5.98176e+07	5.98552e+07	5.98927e+07	5.98858e+07	5.98789e+07	5.98719e+07	5.9865e+07	5.98581e+07	5.97998e+07	5.97415e+07	5.96832e+07	5.96249e+07	5.95666e+07	5.94355e+07	5.93044e+07	5.91733e+07	5.90422e+07	5.89111e+07	5.8718e+07	5.85249e+07	5.83318e+07	5.81387e+07	5.79456e+07	5.7716e+07	5.74865e+07	5.7257e+07	5.70275e+07	5.6798e+07	5.65518e+07	5.63057e+07	5.60595e+07	5.58134e+07
5110001	1.45014e+07	1.44571e+07	1.44128e+07	1.43684e+07	1.43241e+07	1.42627e+07	1.42013e+07	1.41399e+07	1.40784e+07	1.4017e+07	1.395e+07	1.3883e+07	1.38159e+07	1.37489e+07	1.36819e+07	1.36016e+07	1.35212e+07	1.34409e+07	1.33606e+07	1.32803e+07	1.31921e+07	1.31039e+07	1.30158e+07	1.29276e+07	1.28395e+07	1.27501e+07	1.26607e+07	1.25713e+07	1.2482e+07	1.23926e+07	1.22853e+07	1.21781e+07	1.20708e+07	1.19635e+07	1.18563e+07	1.17472e+07	1.16382e+07	1.15291e+07	1.14201e+07	1.1311e+07	1.12157e+07	1.11204e+07	1.10251e+07	1.09298e+07	1.08345e+07	1.07388e+07	1.0643e+07	1.05473e+07	1.04516e+07
5110002	1.9898e+07	1.99554e+07	2.00128e+07	2.00701e+07	2.01275e+07	2.01569e+07	2.01864e+07	2.02159e+07	2.02453e+07	2.02748e+07	2.02796e+07	2.02844e+07	2.02893e+07	2.02941e+07	2.0299e+07	2.02826e+07	2.02662e+07	2.02498e+07	2.02334e+07	2.0217e+07	2.01825e+07	2.0148e+07	2.01135e+07	2.0079e+07	2.00445e+07	1.99959e+07	1.99473e+07	1.98987e+07	1.98501e+07	1.98015e+07	1.97418e+07	1.96822e+07	1.96225e+07	1.95628e+07	1.95032e+07	1.94194e+07	1.93356e+07	1.92519e+07	1.91681e+07	1.90844e+07	1.90005e+07	1.89166e+07	1.88328e+07	1.87489e+07	1.8665e+07	1.85655e+07	1.84661e+07	1.83666e+07	1.82671e+07
5110003	2.98095e+06	2.96737e+06	2.9538e+06	2.94022e+06	2.92664e+06	2.9099e+06	2.89316e+06	2.87641e+06	2.85967e+06	2.84293e+06	2.82419e+06	2.80544e+06	2.7867e+06	2.76796e+06	2.74922e+06	2.72777e+06	2.70633e+06	2.68489e+06	2.66344e+06	2.642e+06	2.6186e+06	2.5952e+06	2.57181e+06	2.54841e+06	2.52502e+06	2.49953e+06	2.47404e+06	2.44855e+06	2.42306e+06	2.39757e+06	2.37115e+06	2.34473e+06	2.31831e+06	2.29189e+06	2.26547e+06	2.23892e+06	2.21237e+06	2.18582e+06	2.15926e+06	2.13271e+06	2.10742e+06	2.08212e+06	2.05682e+06	2.03152e+06	2.00623e+06	1.98068e+06	1.95514e+06	1.9296e+06	1.90406e+06
5110004	3.75851e+06	3.7549e+06	3.7513e+06	3.74769e+06	3.74408e+06	3.73616e+06	3.72824e+06	3.72032e+06	3.7124e+06	3.70448e+06	3.69314e+06	3.6818e+06	3.67046e+06	3.65912e+06	3.64779e+06	3.63239e+06	3.61699e+06	3.60159e+06	3.58619e+06	3.57079e+06	3.55204e+06	3.5333e+06	3.51455e+06	3.4958e+06	3.47706e+06	3.45483e+06	3.4326e+06	3.41037e+06	3.38814e+06	3.36591e+06	3.3416e+06	3.31729e+06	3.29298e+06	3.26867e+06	3.24437e+06	3.21862e+06	3.19287e+06	3.16713e+06	3.14138e+06	3.11563e+06	3.08959e+06	3.06354e+06	3.0375e+06	3.01146e+06	2.98541e+06	2.95935e+06	2.93329e+06	2.90724e+06	2.88118e+06
5110005	2.7989e+06	2.79622e+06	2.79354e+06	2.79087e+06	2.78819e+06	2.78378e+06	2.77938e+06	2.77497e+06	2.77057e+06	2.76616e+06	2.76179e+06	2.75741e+06	2.75303e+06	2.74866e+06	2.74428e+06	2.73505e+06	2.72583e+06	2.7166e+06	2.70737e+06	2.69815e+06	2.68851e+06	2.67887e+06	2.66924e+06	2.6596e+06	2.64996e+06	2.6353e+06	2.62064e+06	2.60598e+06	2.59132e+06	2.57666e+06	2.56261e+06	2.54856e+06	2.53452e+06	2.52047e+06	2.50642e+06	2.49102e+06	2.47563e+06	2.46024e+06	2.44485e+06	2.42945e+06	2.41209e+06	2.39473e+06	2.37737e+06	2.36001e+06	2.34265e+06	2.32702e+06	2.31138e+06	2.29574e+06	2.2801e+06
5110006	4.70289e+06	4.68949e+06	4.67609e+06	4.66269e+06	4.64929e+06	4.63296e+06	4.61664e+06	4.60031e+06	4.58398e+06	4.56765e+06	4.55332e+06	4.53899e+06	4.52467e+06	4.51034e+06	4.49601e+06	4.47446e+06	4.45291e+06	4.43136e+06	4.40981e+06	4.38826e+06	4.36581e+06	4.34336e+06	4.32091e+06	4.29846e+06	4.27601e+06	4.24576e+06	4.2155e+06	4.18524e+06	4.15498e+06	4.12473e+06	4.09527e+06	4.06582e+06	4.03636e+06	4.00691e+06	3.97745e+06	3.9468e+06	3.91614e+06	3.88549e+06	3.85483e+06	3.82418e+06	3.79212e+06	3.76007e+06	3.72801e+06	3.69596e+06	3.6639e+06	3.63264e+06	3.60138e+06	3.57013e+06	3.53887e+06
5120101	5.20132e+06	5.19237e+06	5.18342e+06	5.17447e+06	5.16552e+06	5.15528e+06	5.14505e+06	5.13481e+06	5.12457e+06	5.11433e+06	5.10135e+06	5.08837e+06	5.07538e+06	5.0624e+06	5.04942e+06	5.03084e+06	5.01227e+06	4.9937e+06	4.97513e+06	4.95655e+06	4.93262e+06	4.90869e+06	4.88475e+06	4.86082e+06	4.83688e+06	4.80871e+06	4.78054e+06	4.75236e+06	4.72419e+06	4.69602e+06	4.66523e+06	4.63445e+06	4.60366e+06	4.57288e+06	4.54209e+06	4.51007e+06	4.47804e+06	4.44602e+06	4.41399e+06	4.38197e+06	4.34958e+06	4.31719e+06	4.28479e+06	4.2524e+06	4.22001e+06	4.18753e+06	4.15504e+06	4.12256e+06	4.09008e+06
5120102	0	0	0	0	0	0	0	0	0	0	0	0	0	0	0	0	0	0	0	0	0	0	0	0	0	0	0	0	0	0	0	0	0	0	0	0	0	0	0	0	0	0	0	0	0	0	0	0	0
5120103	2.21859e+06	2.21317e+06	2.20775e+06	2.20233e+06	2.19691e+06	2.18918e+06	2.18145e+06	2.17372e+06	2.16599e+06	2.15826e+06	2.14702e+06	2.13577e+06	2.12453e+06	2.11329e+06	2.10204e+06	2.0886e+06	2.07515e+06	2.06171e+06	2.04826e+06	2.03482e+06	2.0207e+06	2.00659e+06	1.99247e+06	1.97835e+06	1.96424e+06	1.95014e+06	1.93605e+06	1.92196e+06	1.90786e+06	1.89377e+06	1.88041e+06	1.86706e+06	1.8537e+06	1.84035e+06	1.82699e+06	1.81282e+06	1.79865e+06	1.78448e+06	1.77031e+06	1.75614e+06	1.74126e+06	1.72637e+06	1.71149e+06	1.6966e+06	1.68172e+06	1.66544e+06	1.64915e+06	1.63287e+06	1.61658e+06
5120104	2.49089e+06	2.48942e+06	2.48795e+06	2.48648e+06	2.48501e+06	2.4826e+06	2.48019e+06	2.47779e+06	2.47538e+06	2.47297e+06	2.46921e+06	2.46546e+06	2.4617e+06	2.45795e+06	2.45419e+06	2.44773e+06	2.44127e+06	2.4348e+06	2.42834e+06	2.42188e+06	2.41266e+06	2.40344e+06	2.39422e+06	2.38501e+06	2.37579e+06	2.36427e+06	2.35275e+06	2.34123e+06	2.32971e+06	2.31818e+06	2.30523e+06	2.29228e+06	2.27934e+06	2.26639e+06	2.25344e+06	2.23982e+06	2.22621e+06	2.21259e+06	2.19897e+06	2.18536e+06	2.1716e+06	2.15784e+06	2.14409e+06	2.13033e+06	2.11657e+06	2.1028e+06	2.08902e+06	2.07525e+06	2.06148e+06
5120105	1.3407e+06	1.34005e+06	1.33941e+06	1.33876e+06	1.33812e+06	1.33638e+06	1.33465e+06	1.33292e+06	1.33119e+06	1.32946e+06	1.32661e+06	1.32376e+06	1.32092e+06	1.31807e+06	1.31522e+06	1.31112e+06	1.30703e+06	1.30293e+06	1.29884e+06	1.29474e+06	1.28967e+06	1.28461e+06	1.27954e+06	1.27447e+06	1.2694e+06	1.26354e+06	1.25768e+06	1.25182e+06	1.24596e+06	1.2401e+06	1.23363e+06	1.22717e+06	1.2207e+06	1.21423e+06	1.20776e+06	1.2009e+06	1.19404e+06	1.18719e+06	1.18033e+06	1.17347e+06	1.16643e+06	1.15939e+06	1.15235e+06	1.14532e+06	1.13828e+06	1.13113e+06	1.12399e+06	1.11684e+06	1.1097e+06
5120106	159550	159533	159517	159500	159483	159390	159297	159204	159111	159018	158839	158660	158481	158302	158124	157791	157459	157127	156795	156463	155974	155486	154998	154509	154021	153394	152768	152141	151514	150888	150191	149494	148797	148100	147403	146671	145939	145207	144475	143743	143000	142258	141515	140772	140030	139270	138510	137750	136990
5120107	1.62979e+06	1.63209e+06	1.63439e+06	1.63669e+06	1.63899e+06	1.6398e+06	1.6406e+06	1.64141e+06	1.64222e+06	1.64302e+06	1.64219e+06	1.64136e+06	1.64053e+06	1.6397e+06	1.63887e+06	1.63654e+06	1.6342e+06	1.63186e+06	1.62953e+06	1.62719e+06	1.6239e+06	1.62061e+06	1.61733e+06	1.61404e+06	1.61075e+06	1.60667e+06	1.60259e+06	1.59851e+06	1.59442e+06	1.59034e+06	1.58544e+06	1.58053e+06	1.57562e+06	1.57071e+06	1.56581e+06	1.56014e+06	1.55447e+06	1.5488e+06	1.54313e+06	1.53746e+06	1.53126e+06	1.52506e+06	1.51886e+06	1.51265e+06	1.50645e+06	1.49991e+06	1.49337e+06	1.48683e+06	1.4803e+06
5120108	1.08863e+06	1.0982e+06	1.10776e+06	1.11732e+06	1.12689e+06	1.13464e+06	1.1424e+06	1.15016e+06	1.15791e+06	1.16567e+06	1.17037e+06	1.17507e+06	1.17977e+06	1.18447e+06	1.18918e+06	1.19363e+06	1.19809e+06	1.20255e+06	1.20701e+06	1.21147e+06	1.21573e+06	1.22e+06	1.22427e+06	1.22853e+06	1.2328e+06	1.23652e+06	1.24023e+06	1.24395e+06	1.24766e+06	1.25138e+06	1.25467e+06	1.25797e+06	1.26127e+06	1.26456e+06	1.26786e+06	1.26995e+06	1.27205e+06	1.27414e+06	1.27623e+06	1.27833e+06	1.27881e+06	1.2793e+06	1.27979e+06	1.28027e+06	1.28076e+06	1.28073e+06	1.2807e+06	1.28068e+06	1.28065e+06
5120109	4.25996e+06	4.27633e+06	4.29269e+06	4.30906e+06	4.32542e+06	4.33458e+06	4.34374e+06	4.3529e+06	4.36205e+06	4.37121e+06	4.37062e+06	4.37002e+06	4.36943e+06	4.36884e+06	4.36824e+06	4.36459e+06	4.36094e+06	4.35728e+06	4.35363e+06	4.34998e+06	4.34548e+06	4.34098e+06	4.33648e+06	4.33197e+06	4.32747e+06	4.32208e+06	4.31669e+06	4.3113e+06	4.30591e+06	4.30052e+06	4.29268e+06	4.28484e+06	4.27701e+06	4.26917e+06	4.26134e+06	4.24875e+06	4.23616e+06	4.22358e+06	4.21099e+06	4.1984e+06	4.18063e+06	4.16285e+06	4.14508e+06	4.1273e+06	4.10953e+06	4.09113e+06	4.07274e+06	4.05435e+06	4.03596e+06
5120110	1233.16	1232.55	1231.94	1231.33	1230.73	1229.45	1228.18	1226.91	1225.64	1224.36	1222.36	1220.36	1218.35	1216.35	1214.34	1210.86	1207.38	1203.89	1200.41	1196.93	1191.86	1186.8	1181.73	1176.67	1171.6	1165.29	1158.97	1152.65	1146.33	1140.02	1132.94	1125.86	1118.79	1111.71	1104.63	1097.19	1089.75	1082.3	1074.86	1067.42	1059.85	1052.28	1044.71	1037.15	1029.58	1021.88	1014.18	1006.49	998.791
5120111	158774	158483	158193	157902	157612	157170	156729	156287	155846	155404	154792	154179	153566	152953	152341	151591	150842	150092	149343	148594	147755	146917	146079	145241	144402	143488	142573	141659	140744	139829	138838	137846	136855	135863	134872	133814	132757	131700	130643	129586	128495	127404	126313	125223	124132	123039	121946	120853	119760
5120112	3.75442e+06	3.75021e+06	3.74601e+06	3.7418e+06	3.73759e+06	3.73011e+06	3.72264e+06	3.71516e+06	3.70768e+06	3.7002e+06	3.6829e+06	3.6656e+06	3.6483e+06	3.63099e+06	3.61369e+06	3.59544e+06	3.57719e+06	3.55893e+06	3.54068e+06	3.52243e+06	3.50679e+06	3.49115e+06	3.47551e+06	3.45987e+06	3.44423e+06	3.42289e+06	3.40155e+06	3.38021e+06	3.35887e+06	3.33753e+06	3.32031e+06	3.30309e+06	3.28587e+06	3.26865e+06	3.25143e+06	3.22806e+06	3.20468e+06	3.1813e+06	3.15792e+06	3.13455e+06	3.11158e+06	3.08862e+06	3.06566e+06	3.04269e+06	3.01973e+06	2.99313e+06	2.96653e+06	2.93993e+06	2.91334e+06
5120113	6.87307e+06	6.86252e+06	6.85196e+06	6.84141e+06	6.83086e+06	6.81583e+06	6.80081e+06	6.78578e+06	6.77076e+06	6.75573e+06	6.7338e+06	6.71186e+06	6.68992e+06	6.66798e+06	6.64604e+06	6.61736e+06	6.58868e+06	6.55999e+06	6.53131e+06	6.50263e+06	6.46952e+06	6.43641e+06	6.40331e+06	6.3702e+06	6.33709e+06	6.30087e+06	6.26464e+06	6.22842e+06	6.19219e+06	6.15597e+06	6.11694e+06	6.07792e+06	6.03889e+06	5.99987e+06	5.96084e+06	5.92564e+06	5.89044e+06	5.85524e+06	5.82004e+06	5.78484e+06	5.74181e+06	5.69877e+06	5.65573e+06	5.6127e+06	5.56966e+06	5.53313e+06	5.49659e+06	5.46005e+06	5.42352e+06
5120114	5.7358e+06	5.70015e+06	5.6645e+06	5.62885e+06	5.5932e+06	5.5585e+06	5.5238e+06	5.4891e+06	5.4544e+06	5.4197e+06	5.37941e+06	5.33912e+06	5.29884e+06	5.25855e+06	5.21826e+06	5.17706e+06	5.13587e+06	5.09468e+06	5.05348e+06	5.01229e+06	4.96924e+06	4.9262e+06	4.88316e+06	4.84012e+06	4.79708e+06	4.74834e+06	4.6996e+06	4.65086e+06	4.60213e+06	4.55339e+06	4.50751e+06	4.46163e+06	4.41575e+06	4.36988e+06	4.324e+06	4.27648e+06	4.22896e+06	4.18144e+06	4.13392e+06	4.08641e+06	4.03978e+06	3.99316e+06	3.94653e+06	3.89991e+06	3.85329e+06	3.8043e+06	3.75532e+06	3.70634e+06	3.65735e+06
5120115	2.23501e+06	2.22172e+06	2.20844e+06	2.19515e+06	2.18186e+06	2.16817e+06	2.15448e+06	2.14079e+06	2.12709e+06	2.1134e+06	2.09913e+06	2.08485e+06	2.07057e+06	2.05629e+06	2.04202e+06	2.02646e+06	2.01091e+06	1.99536e+06	1.97981e+06	1.96426e+06	1.94767e+06	1.93109e+06	1.9145e+06	1.89792e+06	1.88133e+06	1.86404e+06	1.84675e+06	1.82945e+06	1.81216e+06	1.79487e+06	1.77727e+06	1.75967e+06	1.74207e+06	1.72447e+06	1.70687e+06	1.68617e+06	1.66547e+06	1.64478e+06	1.62408e+06	1.60338e+06	1.58599e+06	1.56861e+06	1.55122e+06	1.53383e+06	1.51645e+06	1.49952e+06	1.48259e+06	1.46566e+06	1.44873e+06
5120201	6.6574e+07	6.71345e+07	6.7695e+07	6.82556e+07	6.88161e+07	6.93351e+07	6.98542e+07	7.03732e+07	7.08923e+07	7.14114e+07	7.19019e+07	7.23924e+07	7.28829e+07	7.33734e+07	7.38639e+07	7.42928e+07	7.47218e+07	7.51507e+07	7.55797e+07	7.60086e+07	7.63553e+07	7.6702e+07	7.70487e+07	7.73955e+07	7.77422e+07	7.79974e+07	7.82526e+07	7.85078e+07	7.8763e+07	7.90182e+07	7.91949e+07	7.93716e+07	7.95483e+07	7.97249e+07	7.99016e+07	8.00209e+07	8.01402e+07	8.02595e+07	8.03788e+07	8.04981e+07	8.05838e+07	8.06694e+07	8.07551e+07	8.08408e+07	8.09264e+07	8.09866e+07	8.10469e+07	8.11071e+07	8.11673e+07
5120202	6.18138e+06	6.22824e+06	6.2751e+06	6.32196e+06	6.36882e+06	6.40396e+06	6.4391e+06	6.47425e+06	6.50939e+06	6.54453e+06	6.56564e+06	6.58674e+06	6.60785e+06	6.62895e+06	6.65005e+06	6.664e+06	6.67794e+06	6.69188e+06	6.70582e+06	6.71976e+06	6.7331e+06	6.74644e+06	6.75978e+06	6.77313e+06	6.78647e+06	6.79909e+06	6.8117e+06	6.82432e+06	6.83694e+06	6.84955e+06	6.85867e+06	6.86778e+06	6.87689e+06	6.886e+06	6.89512e+06	6.89844e+06	6.90177e+06	6.90509e+06	6.90842e+06	6.91174e+06	6.90888e+06	6.90602e+06	6.90316e+06	6.9003e+06	6.89744e+06	6.89041e+06	6.88338e+06	6.87635e+06	6.86932e+06
5120203	0	0	0	0	0	0	0	0	0	0	0	0	0	0	0	0	0	0	0	0	0	0	0	0	0	0	0	0	0	0	0	0	0	0	0	0	0	0	0	0	0	0	0	0	0	0	0	0	0
5120204	6.25804e+06	6.28679e+06	6.31554e+06	6.34429e+06	6.37305e+06	6.39724e+06	6.42143e+06	6.44561e+06	6.4698e+06	6.49399e+06	6.51452e+06	6.53505e+06	6.55558e+06	6.57611e+06	6.59664e+06	6.61053e+06	6.62443e+06	6.63832e+06	6.65222e+06	6.66611e+06	6.67236e+06	6.67861e+06	6.68486e+06	6.69111e+06	6.69736e+06	6.69612e+06	6.69489e+06	6.69366e+06	6.69243e+06	6.69119e+06	6.6842e+06	6.6772e+06	6.6702e+06	6.66321e+06	6.65621e+06	6.64539e+06	6.63456e+06	6.62373e+06	6.61291e+06	6.60208e+06	6.58937e+06	6.57666e+06	6.56394e+06	6.55123e+06	6.53852e+06	6.52435e+06	6.51018e+06	6.49601e+06	6.48184e+06
5120205	45260.7	45089.1	44917.6	44746	44574.4	44385.3	44196.1	44006.9	43817.7	43628.5	43423.4	43218.2	43013.1	42808	42602.9	42352.6	42102.3	41851.9	41601.6	41351.3	41056.8	40762.3	40467.8	40173.3	39878.8	39551.3	39223.9	38896.4	38569	38241.5	37901.5	37561.4	37221.3	36881.2	36541.1	36204	35867	35530	35192.9	34855.9	34528.5	34201	33873.6	33546.2	33218.7	32900.4	32582.1	32263.8	31945.6
5120206	2.35211e+06	2.34803e+06	2.34395e+06	2.33987e+06	2.33579e+06	2.33038e+06	2.32497e+06	2.31955e+06	2.31414e+06	2.30873e+06	2.30265e+06	2.29658e+06	2.29051e+06	2.28443e+06	2.27836e+06	2.26995e+06	2.26153e+06	2.25312e+06	2.24471e+06	2.23629e+06	2.22499e+06	2.21368e+06	2.20238e+06	2.19107e+06	2.17976e+06	2.1659e+06	2.15203e+06	2.13816e+06	2.12429e+06	2.11042e+06	2.09503e+06	2.07965e+06	2.06426e+06	2.04887e+06	2.03348e+06	2.01767e+06	2.00185e+06	1.98604e+06	1.97022e+06	1.95441e+06	1.93866e+06	1.92292e+06	1.90718e+06	1.89144e+06	1.8757e+06	1.85994e+06	1.84418e+06	1.82842e+06	1.81265e+06
5120207	4.87819e+06	4.8689e+06	4.85961e+06	4.85033e+06	4.84104e+06	4.82702e+06	4.813e+06	4.79898e+06	4.78496e+06	4.77094e+06	4.75273e+06	4.73453e+06	4.71633e+06	4.69812e+06	4.67992e+06	4.65576e+06	4.63161e+06	4.60745e+06	4.5833e+06	4.55914e+06	4.52902e+06	4.49889e+06	4.46877e+06	4.43864e+06	4.40852e+06	4.37359e+06	4.33866e+06	4.30373e+06	4.2688e+06	4.23387e+06	4.19583e+06	4.15778e+06	4.11974e+06	4.0817e+06	4.04365e+06	4.00402e+06	3.96439e+06	3.92475e+06	3.88512e+06	3.84549e+06	3.80541e+06	3.76533e+06	3.72525e+06	3.68517e+06	3.64509e+06	3.60466e+06	3.56423e+06	3.52381e+06	3.48338e+06
5120208	1.20925e+07	1.21775e+07	1.22624e+07	1.23474e+07	1.24324e+07	1.24937e+07	1.2555e+07	1.26163e+07	1.26776e+07	1.27389e+07	1.27806e+07	1.28224e+07	1.28641e+07	1.29059e+07	1.29476e+07	1.29757e+07	1.30038e+07	1.30318e+07	1.30599e+07	1.3088e+07	1.31142e+07	1.31403e+07	1.31665e+07	1.31927e+07	1.32189e+07	1.32362e+07	1.32536e+07	1.3271e+07	1.32883e+07	1.33057e+07	1.33228e+07	1.334e+07	1.33571e+07	1.33743e+07	1.33914e+07	1.33967e+07	1.34021e+07	1.34074e+07	1.34128e+07	1.34181e+07	1.34128e+07	1.34074e+07	1.3402e+07	1.33966e+07	1.33912e+07	1.33798e+07	1.33683e+07	1.33569e+07	1.33455e+07
5120209	3.73212e+06	3.72036e+06	3.70861e+06	3.69685e+06	3.6851e+06	3.6722e+06	3.65929e+06	3.64639e+06	3.63348e+06	3.62058e+06	3.60554e+06	3.5905e+06	3.57546e+06	3.56041e+06	3.54537e+06	3.52579e+06	3.50621e+06	3.48663e+06	3.46704e+06	3.44746e+06	3.42348e+06	3.39949e+06	3.37551e+06	3.35152e+06	3.32754e+06	3.30043e+06	3.27332e+06	3.24621e+06	3.2191e+06	3.19199e+06	3.16341e+06	3.13483e+06	3.10625e+06	3.07767e+06	3.04909e+06	3.02602e+06	3.00296e+06	2.97989e+06	2.95682e+06	2.93376e+06	2.91037e+06	2.88698e+06	2.86358e+06	2.84019e+06	2.8168e+06	2.78715e+06	2.7575e+06	2.72785e+06	2.69819e+06
5130101	1.32073e+07	1.31679e+07	1.31285e+07	1.30891e+07	1.30496e+07	1.29929e+07	1.29362e+07	1.28794e+07	1.28227e+07	1.2766e+07	1.26967e+07	1.26274e+07	1.25581e+07	1.24888e+07	1.24195e+07	1.23387e+07	1.22579e+07	1.2177e+07	1.20962e+07	1.20153e+07	1.19253e+07	1.18352e+07	1.17451e+07	1.1655e+07	1.1565e+07	1.14678e+07	1.13707e+07	1.12735e+07	1.11764e+07	1.10792e+07	1.09768e+07	1.08745e+07	1.07721e+07	1.06697e+07	1.05673e+07	1.04625e+07	1.03577e+07	1.02529e+07	1.01481e+07	1.00433e+07	9.9391e+06	9.83493e+06	9.73075e+06	9.62658e+06	9.5224e+06	9.4195e+06	9.31659e+06	9.21369e+06	9.11079e+06
5130102	5.40025e+06	5.40337e+06	5.4065e+06	5.40962e+06	5.41275e+06	5.40805e+06	5.40336e+06	5.39866e+06	5.39397e+06	5.38928e+06	5.37923e+06	5.36919e+06	5.35914e+06	5.3491e+06	5.33906e+06	5.32361e+06	5.30817e+06	5.29273e+06	5.27729e+06	5.26185e+06	5.24105e+06	5.22026e+06	5.19946e+06	5.17866e+06	5.15787e+06	5.13184e+06	5.10581e+06	5.07978e+06	5.05376e+06	5.02773e+06	4.99721e+06	4.96668e+06	4.93616e+06	4.90564e+06	4.87512e+06	4.84161e+06	4.8081e+06	4.77459e+06	4.74108e+06	4.70758e+06	4.67307e+06	4.63855e+06	4.60404e+06	4.56953e+06	4.53502e+06	4.50001e+06	4.465e+06	4.42999e+06	4.39497e+06
5130103	1.08601e+07	1.08378e+07	1.08154e+07	1.0793e+07	1.07706e+07	1.07319e+07	1.06932e+07	1.06545e+07	1.06158e+07	1.0577e+07	1.05364e+07	1.04957e+07	1.0455e+07	1.04144e+07	1.03737e+07	1.03244e+07	1.02751e+07	1.02259e+07	1.01766e+07	1.01273e+07	1.00636e+07	9.99991e+06	9.93621e+06	9.87251e+06	9.80881e+06	9.74361e+06	9.6784e+06	9.61319e+06	9.54799e+06	9.48278e+06	9.41425e+06	9.34572e+06	9.27719e+06	9.20865e+06	9.14012e+06	9.06399e+06	8.98785e+06	8.91171e+06	8.83557e+06	8.75944e+06	8.68359e+06	8.60774e+06	8.5319e+06	8.45605e+06	8.38021e+06	8.30332e+06	8.22643e+06	8.14955e+06	8.07266e+06
5130104	6.65394e+06	6.62777e+06	6.60159e+06	6.57541e+06	6.54923e+06	6.51455e+06	6.47986e+06	6.44517e+06	6.41048e+06	6.3758e+06	6.33534e+06	6.29489e+06	6.25443e+06	6.21398e+06	6.17353e+06	6.1269e+06	6.08027e+06	6.03364e+06	5.98702e+06	5.94039e+06	5.88875e+06	5.83712e+06	5.78548e+06	5.73385e+06	5.68221e+06	5.62659e+06	5.57098e+06	5.51536e+06	5.45974e+06	5.40412e+06	5.34599e+06	5.28787e+06	5.22974e+06	5.17161e+06	5.11348e+06	5.05476e+06	4.99604e+06	4.93732e+06	4.8786e+06	4.81988e+06	4.76204e+06	4.7042e+06	4.64636e+06	4.58852e+06	4.53068e+06	4.47414e+06	4.4176e+06	4.36106e+06	4.30452e+06
5130105	4.26329e+06	4.24988e+06	4.23646e+06	4.22305e+06	4.20963e+06	4.1846e+06	4.15958e+06	4.13455e+06	4.10952e+06	4.08449e+06	4.06226e+06	4.04002e+06	4.01779e+06	3.99555e+06	3.97332e+06	3.94809e+06	3.92286e+06	3.89763e+06	3.8724e+06	3.84717e+06	3.81295e+06	3.77874e+06	3.74452e+06	3.7103e+06	3.67608e+06	3.64781e+06	3.61954e+06	3.59128e+06	3.56301e+06	3.53474e+06	3.50219e+06	3.46964e+06	3.43709e+06	3.40453e+06	3.37198e+06	3.34259e+06	3.31319e+06	3.2838e+06	3.2544e+06	3.22501e+06	3.18929e+06	3.15357e+06	3.11785e+06	3.08213e+06	3.04641e+06	3.01461e+06	2.9828e+06	2.95099e+06	2.91918e+06
5130106	4.52174e+06	4.51448e+06	4.50722e+06	4.49996e+06	4.4927e+06	4.47947e+06	4.46624e+06	4.45301e+06	4.43977e+06	4.42654e+06	4.40797e+06	4.38939e+06	4.37082e+06	4.35225e+06	4.33367e+06	4.31105e+06	4.28842e+06	4.2658e+06	4.24317e+06	4.22055e+06	4.19537e+06	4.17019e+06	4.14501e+06	4.11983e+06	4.09465e+06	4.06744e+06	4.04023e+06	4.01303e+06	3.98582e+06	3.95861e+06	3.93448e+06	3.91035e+06	3.88622e+06	3.86209e+06	3.83796e+06	3.8155e+06	3.79304e+06	3.77058e+06	3.74813e+06	3.72567e+06	3.69341e+06	3.66115e+06	3.6289e+06	3.59664e+06	3.56438e+06	3.53681e+06	3.50924e+06	3.48166e+06	3.45409e+06
5130107	5.97022e+06	5.95439e+06	5.93857e+06	5.92274e+06	5.90692e+06	5.88462e+06	5.86231e+06	5.84001e+06	5.81771e+06	5.79541e+06	5.77011e+06	5.74482e+06	5.71952e+06	5.69423e+06	5.66894e+06	5.63908e+06	5.60922e+06	5.57936e+06	5.54951e+06	5.51965e+06	5.48505e+06	5.45045e+06	5.41585e+06	5.38125e+06	5.34665e+06	5.30755e+06	5.26844e+06	5.22934e+06	5.19024e+06	5.15113e+06	5.10876e+06	5.06639e+06	5.02402e+06	4.98165e+06	4.93928e+06	4.89526e+06	4.85123e+06	4.80721e+06	4.76319e+06	4.71917e+06	4.67505e+06	4.63093e+06	4.58682e+06	4.5427e+06	4.49858e+06	4.45447e+06	4.41036e+06	4.36625e+06	4.32214e+06
5130108	1.36559e+07	1.36671e+07	1.36783e+07	1.36894e+07	1.37006e+07	1.36935e+07	1.36865e+07	1.36794e+07	1.36723e+07	1.36652e+07	1.36437e+07	1.36221e+07	1.36006e+07	1.3579e+07	1.35575e+07	1.35237e+07	1.349e+07	1.34563e+07	1.34226e+07	1.33889e+07	1.33456e+07	1.33023e+07	1.3259e+07	1.32157e+07	1.31724e+07	1.31199e+07	1.30674e+07	1.30149e+07	1.29623e+07	1.29098e+07	1.28483e+07	1.27868e+07	1.27253e+07	1.26638e+07	1.26023e+07	1.25334e+07	1.24644e+07	1.23955e+07	1.23266e+07	1.22577e+07	1.21877e+07	1.21178e+07	1.20479e+07	1.19779e+07	1.1908e+07	1.18355e+07	1.1763e+07	1.16905e+07	1.16181e+07
5130201	1.77659e+07	1.78756e+07	1.79854e+07	1.80951e+07	1.82048e+07	1.82983e+07	1.83918e+07	1.84854e+07	1.85789e+07	1.86724e+07	1.87483e+07	1.88243e+07	1.89002e+07	1.89761e+07	1.9052e+07	1.91039e+07	1.91558e+07	1.92077e+07	1.92596e+07	1.93115e+07	1.93385e+07	1.93655e+07	1.93925e+07	1.94196e+07	1.94466e+07	1.94505e+07	1.94544e+07	1.94583e+07	1.94622e+07	1.94661e+07	1.94511e+07	1.94361e+07	1.94211e+07	1.94061e+07	1.93911e+07	1.93624e+07	1.93337e+07	1.93049e+07	1.92762e+07	1.92474e+07	1.92019e+07	1.91563e+07	1.91108e+07	1.90652e+07	1.90197e+07	1.8978e+07	1.89363e+07	1.88946e+07	1.88529e+07
5130202	5.93278e+07	6.02504e+07	6.1173e+07	6.20956e+07	6.30182e+07	6.38543e+07	6.46904e+07	6.55264e+07	6.63625e+07	6.71986e+07	6.79884e+07	6.87782e+07	6.9568e+07	7.03578e+07	7.11476e+07	7.18893e+07	7.2631e+07	7.33726e+07	7.41143e+07	7.48559e+07	7.55377e+07	7.62194e+07	7.69012e+07	7.75829e+07	7.82647e+07	7.88675e+07	7.94704e+07	8.00733e+07	8.06762e+07	8.12791e+07	8.18059e+07	8.23326e+07	8.28594e+07	8.33862e+07	8.3913e+07	8.43831e+07	8.48533e+07	8.53234e+07	8.57935e+07	8.62636e+07	8.67021e+07	8.71405e+07	8.75789e+07	8.80173e+07	8.84557e+07	8.8876e+07	8.92962e+07	8.97165e+07	9.01368e+07
5130203	3.83459e+07	3.88895e+07	3.94331e+07	3.99767e+07	4.05203e+07	4.10214e+07	4.15224e+07	4.20234e+07	4.25244e+07	4.30255e+07	4.34935e+07	4.39616e+07	4.44297e+07	4.48977e+07	4.53658e+07	4.58051e+07	4.62444e+07	4.66837e+07	4.71231e+07	4.75624e+07	4.79699e+07	4.83774e+07	4.87848e+07	4.91923e+07	4.95998e+07	4.99573e+07	5.03148e+07	5.06723e+07	5.10299e+07	5.13874e+07	5.16863e+07	5.19853e+07	5.22842e+07	5.25831e+07	5.28821e+07	5.31253e+07	5.33686e+07	5.36119e+07	5.38551e+07	5.40984e+07	5.43016e+07	5.45049e+07	5.47081e+07	5.49114e+07	5.51146e+07	5.52899e+07	5.54652e+07	5.56405e+07	5.58158e+07
5130204	1.69886e+07	1.71954e+07	1.74022e+07	1.7609e+07	1.78158e+07	1.80106e+07	1.82053e+07	1.84001e+07	1.85948e+07	1.87896e+07	1.89686e+07	1.91475e+07	1.93265e+07	1.95054e+07	1.96844e+07	1.98394e+07	1.99943e+07	2.01493e+07	2.03042e+07	2.04592e+07	2.05876e+07	2.07161e+07	2.08446e+07	2.09731e+07	2.11015e+07	2.12041e+07	2.13067e+07	2.14093e+07	2.15118e+07	2.16144e+07	2.16951e+07	2.17758e+07	2.18565e+07	2.19372e+07	2.20179e+07	2.20812e+07	2.21444e+07	2.22077e+07	2.2271e+07	2.23342e+07	2.23877e+07	2.24412e+07	2.24947e+07	2.25481e+07	2.26016e+07	2.26492e+07	2.26967e+07	2.27442e+07	2.27918e+07
5130205	1.92618e+07	1.93675e+07	1.94732e+07	1.95788e+07	1.96845e+07	1.97799e+07	1.98752e+07	1.99705e+07	2.00659e+07	2.01612e+07	2.02447e+07	2.03282e+07	2.04116e+07	2.04951e+07	2.05785e+07	2.06457e+07	2.07129e+07	2.07801e+07	2.08473e+07	2.09145e+07	2.09573e+07	2.10002e+07	2.1043e+07	2.10858e+07	2.11287e+07	2.11468e+07	2.1165e+07	2.11832e+07	2.12014e+07	2.12196e+07	2.1223e+07	2.12265e+07	2.123e+07	2.12335e+07	2.1237e+07	2.12197e+07	2.12023e+07	2.11849e+07	2.11675e+07	2.11501e+07	2.11173e+07	2.10844e+07	2.10515e+07	2.10187e+07	2.09858e+07	2.09467e+07	2.09075e+07	2.08684e+07	2.08293e+07
5130206	1.81628e+07	1.82717e+07	1.83805e+07	1.84893e+07	1.85982e+07	1.86928e+07	1.87875e+07	1.88822e+07	1.89769e+07	1.90716e+07	1.91567e+07	1.92418e+07	1.9327e+07	1.94121e+07	1.94973e+07	1.9565e+07	1.96326e+07	1.97003e+07	1.9768e+07	1.98357e+07	1.9881e+07	1.99263e+07	1.99716e+07	2.00169e+07	2.00622e+07	2.00832e+07	2.01042e+07	2.01253e+07	2.01463e+07	2.01673e+07	2.01669e+07	2.01665e+07	2.0166e+07	2.01656e+07	2.01652e+07	2.01485e+07	2.01318e+07	2.01152e+07	2.00985e+07	2.00818e+07	2.00612e+07	2.00406e+07	2.002e+07	1.99994e+07	1.99788e+07	1.99406e+07	1.99023e+07	1.98641e+07	1.98259e+07
5140101	2.89651e+07	2.91256e+07	2.92861e+07	2.94465e+07	2.9607e+07	2.97425e+07	2.9878e+07	3.00136e+07	3.01491e+07	3.02846e+07	3.0397e+07	3.05095e+07	3.06219e+07	3.07343e+07	3.08468e+07	3.09281e+07	3.10094e+07	3.10907e+07	3.1172e+07	3.12533e+07	3.13052e+07	3.13572e+07	3.14092e+07	3.14612e+07	3.15132e+07	3.1532e+07	3.15509e+07	3.15698e+07	3.15886e+07	3.16075e+07	3.16038e+07	3.16001e+07	3.15964e+07	3.15928e+07	3.15891e+07	3.15661e+07	3.15431e+07	3.15201e+07	3.14971e+07	3.14742e+07	3.14482e+07	3.14223e+07	3.13963e+07	3.13704e+07	3.13445e+07	3.1318e+07	3.12915e+07	3.1265e+07	3.12386e+07
5140102	3.86961e+07	3.89601e+07	3.92241e+07	3.94881e+07	3.97521e+07	3.99803e+07	4.02084e+07	4.04366e+07	4.06647e+07	4.08928e+07	4.10903e+07	4.12878e+07	4.14853e+07	4.16829e+07	4.18804e+07	4.20362e+07	4.2192e+07	4.23479e+07	4.25037e+07	4.26595e+07	4.27699e+07	4.28803e+07	4.29907e+07	4.31011e+07	4.32115e+07	4.32763e+07	4.33412e+07	4.34061e+07	4.34709e+07	4.35358e+07	4.35638e+07	4.35918e+07	4.36198e+07	4.36479e+07	4.36759e+07	4.36781e+07	4.36804e+07	4.36826e+07	4.36849e+07	4.36872e+07	4.36778e+07	4.36684e+07	4.36591e+07	4.36497e+07	4.36403e+07	4.36245e+07	4.36088e+07	4.3593e+07	4.35772e+07
5140103	1.07172e+07	1.07079e+07	1.06986e+07	1.06893e+07	1.068e+07	1.06593e+07	1.06386e+07	1.06179e+07	1.05973e+07	1.05766e+07	1.05457e+07	1.05149e+07	1.04841e+07	1.04533e+07	1.04224e+07	1.03788e+07	1.03353e+07	1.02917e+07	1.02481e+07	1.02045e+07	1.0149e+07	1.00935e+07	1.00379e+07	9.9824e+06	9.92686e+06	9.87303e+06	9.8192e+06	9.76538e+06	9.71155e+06	9.65772e+06	9.59632e+06	9.53492e+06	9.47352e+06	9.41213e+06	9.35073e+06	9.27262e+06	9.19452e+06	9.11642e+06	9.03831e+06	8.96021e+06	8.89224e+06	8.82427e+06	8.7563e+06	8.68833e+06	8.62037e+06	8.55123e+06	8.4821e+06	8.41297e+06	8.34384e+06
5140104	2.78284e+06	2.78378e+06	2.78472e+06	2.78567e+06	2.78661e+06	2.78464e+06	2.78266e+06	2.78069e+06	2.77871e+06	2.77674e+06	2.77148e+06	2.76621e+06	2.76095e+06	2.75569e+06	2.75043e+06	2.74118e+06	2.73193e+06	2.72268e+06	2.71343e+06	2.70418e+06	2.69136e+06	2.67854e+06	2.66571e+06	2.65289e+06	2.64007e+06	2.62437e+06	2.60867e+06	2.59298e+06	2.57728e+06	2.56159e+06	2.54383e+06	2.52607e+06	2.50831e+06	2.49055e+06	2.4728e+06	2.45488e+06	2.43697e+06	2.41905e+06	2.40114e+06	2.38322e+06	2.36472e+06	2.34621e+06	2.32771e+06	2.3092e+06	2.2907e+06	2.27061e+06	2.25053e+06	2.23044e+06	2.21035e+06
5140201	819125	818776	818428	818080	817731	816812	815892	814973	814053	813134	810874	808615	806355	804096	801836	798477	795118	791759	788400	785041	781260	777480	773699	769918	766138	761085	756032	750979	745926	740873	735960	731046	726133	721219	716306	710678	705051	699423	693795	688168	683111	678055	672998	667941	662885	657251	651617	645984	640350
5140202	1.4997e+07	1.50167e+07	1.50365e+07	1.50563e+07	1.5076e+07	1.50823e+07	1.50886e+07	1.50949e+07	1.51012e+07	1.51075e+07	1.50971e+07	1.50868e+07	1.50764e+07	1.50661e+07	1.50557e+07	1.50299e+07	1.50041e+07	1.49783e+07	1.49525e+07	1.49267e+07	1.48894e+07	1.48521e+07	1.48148e+07	1.47775e+07	1.47402e+07	1.46924e+07	1.46445e+07	1.45967e+07	1.45489e+07	1.4501e+07	1.44428e+07	1.43846e+07	1.43264e+07	1.42682e+07	1.421e+07	1.41425e+07	1.40751e+07	1.40076e+07	1.39401e+07	1.38727e+07	1.38004e+07	1.37281e+07	1.36558e+07	1.35835e+07	1.35112e+07	1.34378e+07	1.33644e+07	1.3291e+07	1.32176e+07
5140203	1.27439e+06	1.26951e+06	1.26463e+06	1.25975e+06	1.25487e+06	1.25086e+06	1.24685e+06	1.24283e+06	1.23882e+06	1.23481e+06	1.22764e+06	1.22046e+06	1.21329e+06	1.20612e+06	1.19894e+06	1.19011e+06	1.18128e+06	1.17244e+06	1.16361e+06	1.15478e+06	1.14786e+06	1.14094e+06	1.13401e+06	1.12709e+06	1.12017e+06	1.11264e+06	1.10511e+06	1.09758e+06	1.09004e+06	1.08251e+06	1.0725e+06	1.0625e+06	1.05249e+06	1.04248e+06	1.03247e+06	1.02191e+06	1.01135e+06	1.00079e+06	990224	979662	971886	964109	956332	948556	940779	933155	925532	917908	910284
5140204	2.30037e+06	2.29118e+06	2.28199e+06	2.27281e+06	2.26362e+06	2.25312e+06	2.24261e+06	2.23211e+06	2.22161e+06	2.21111e+06	2.19957e+06	2.18804e+06	2.1765e+06	2.16497e+06	2.15343e+06	2.14081e+06	2.12819e+06	2.11557e+06	2.10294e+06	2.09032e+06	2.0768e+06	2.06328e+06	2.04976e+06	2.03624e+06	2.02272e+06	2.00831e+06	1.99389e+06	1.97947e+06	1.96506e+06	1.95064e+06	1.9354e+06	1.92016e+06	1.90493e+06	1.88969e+06	1.87445e+06	1.85632e+06	1.8382e+06	1.82007e+06	1.80194e+06	1.78381e+06	1.76785e+06	1.75189e+06	1.73593e+06	1.71997e+06	1.70401e+06	1.68812e+06	1.67223e+06	1.65634e+06	1.64045e+06
5140205	4.09946e+06	4.08412e+06	4.06878e+06	4.05343e+06	4.03809e+06	4.02028e+06	4.00247e+06	3.98466e+06	3.96685e+06	3.94904e+06	3.9298e+06	3.91057e+06	3.89133e+06	3.8721e+06	3.85286e+06	3.82825e+06	3.80364e+06	3.77902e+06	3.75441e+06	3.7298e+06	3.70423e+06	3.67865e+06	3.65308e+06	3.62751e+06	3.60194e+06	3.57344e+06	3.54495e+06	3.51646e+06	3.48796e+06	3.45947e+06	3.43438e+06	3.40929e+06	3.38419e+06	3.3591e+06	3.33401e+06	3.30572e+06	3.27744e+06	3.24915e+06	3.22086e+06	3.19258e+06	3.16165e+06	3.13072e+06	3.09979e+06	3.06886e+06	3.03793e+06	3.01212e+06	2.98632e+06	2.96051e+06	2.93471e+06
5140206	4.13874e+06	4.12714e+06	4.11554e+06	4.10394e+06	4.09233e+06	4.07876e+06	4.06519e+06	4.05162e+06	4.03804e+06	4.02447e+06	4.00865e+06	3.99282e+06	3.977e+06	3.96117e+06	3.94535e+06	3.92612e+06	3.90689e+06	3.88765e+06	3.86842e+06	3.84919e+06	3.82745e+06	3.8057e+06	3.78396e+06	3.76222e+06	3.74048e+06	3.71556e+06	3.69064e+06	3.66572e+06	3.6408e+06	3.61588e+06	3.5891e+06	3.56232e+06	3.53554e+06	3.50876e+06	3.48198e+06	3.45485e+06	3.42773e+06	3.40061e+06	3.37348e+06	3.34636e+06	3.31607e+06	3.28578e+06	3.25549e+06	3.22519e+06	3.1949e+06	3.16667e+06	3.13845e+06	3.11022e+06	3.08199e+06
6010101	2.72206e+06	2.70377e+06	2.68548e+06	2.66719e+06	2.6489e+06	2.62753e+06	2.60617e+06	2.5848e+06	2.56344e+06	2.54207e+06	2.51841e+06	2.49474e+06	2.47108e+06	2.44741e+06	2.42375e+06	2.39837e+06	2.37299e+06	2.34761e+06	2.32223e+06	2.29686e+06	2.27084e+06	2.24482e+06	2.2188e+06	2.19278e+06	2.16676e+06	2.14072e+06	2.11468e+06	2.08864e+06	2.0626e+06	2.03655e+06	2.01076e+06	1.98496e+06	1.95916e+06	1.93337e+06	1.90757e+06	1.88234e+06	1.8571e+06	1.83187e+06	1.80663e+06	1.7814e+06	1.75731e+06	1.73322e+06	1.70914e+06	1.68505e+06	1.66096e+06	1.63807e+06	1.61517e+06	1.59227e+06	1.56937e+06
6010102	1.93118e+07	1.92411e+07	1.91705e+07	1.90998e+07	1.90291e+07	1.89405e+07	1.88519e+07	1.87633e+07	1.86747e+07	1.85861e+07	1.84832e+07	1.83803e+07	1.82774e+07	1.81745e+07	1.80716e+07	1.79552e+07	1.78387e+07	1.77223e+07	1.76058e+07	1.74894e+07	1.73633e+07	1.72372e+07	1.71111e+07	1.6985e+07	1.6859e+07	1.6726e+07	1.65931e+07	1.64602e+07	1.63273e+07	1.61943e+07	1.60577e+07	1.59211e+07	1.57845e+07	1.56479e+07	1.55113e+07	1.53741e+07	1.5237e+07	1.50998e+07	1.49626e+07	1.48255e+07	1.46922e+07	1.4559e+07	1.44258e+07	1.42925e+07	1.41593e+07	1.40309e+07	1.39025e+07	1.3774e+07	1.36456e+07
6010103	4.82058e+06	4.81633e+06	4.81208e+06	4.80783e+06	4.80358e+06	4.78992e+06	4.77627e+06	4.76261e+06	4.74896e+06	4.7353e+06	4.71257e+06	4.68984e+06	4.66711e+06	4.64438e+06	4.62165e+06	4.59427e+06	4.56689e+06	4.53951e+06	4.51213e+06	4.48475e+06	4.45568e+06	4.4266e+06	4.39752e+06	4.36844e+06	4.33936e+06	4.30894e+06	4.27851e+06	4.24809e+06	4.21766e+06	4.18724e+06	4.15436e+06	4.12148e+06	4.0886e+06	4.05572e+06	4.02283e+06	3.98713e+06	3.95142e+06	3.91572e+06	3.88002e+06	3.84431e+06	3.80721e+06	3.77011e+06	3.73301e+06	3.69592e+06	3.65882e+06	3.62182e+06	3.58482e+06	3.54783e+06	3.51083e+06
6010104	1.76081e+07	1.77469e+07	1.78858e+07	1.80247e+07	1.81635e+07	1.82768e+07	1.83901e+07	1.85034e+07	1.86167e+07	1.873e+07	1.88232e+07	1.89164e+07	1.90097e+07	1.91029e+07	1.91961e+07	1.92726e+07	1.93492e+07	1.94257e+07	1.95022e+07	1.95788e+07	1.96414e+07	1.9704e+07	1.97666e+07	1.98292e+07	1.98918e+07	1.99409e+07	1.999e+07	2.00391e+07	2.00882e+07	2.01373e+07	2.01734e+07	2.02095e+07	2.02456e+07	2.02816e+07	2.03177e+07	2.03431e+07	2.03685e+07	2.03938e+07	2.04192e+07	2.04446e+07	2.04651e+07	2.04856e+07	2.05061e+07	2.05266e+07	2.05471e+07	2.05645e+07	2.05818e+07	2.05992e+07	2.06165e+07
6010105	6.67059e+07	6.68588e+07	6.70118e+07	6.71648e+07	6.73178e+07	6.74177e+07	6.75176e+07	6.76175e+07	6.77174e+07	6.78173e+07	6.78772e+07	6.7937e+07	6.79969e+07	6.80567e+07	6.81166e+07	6.81337e+07	6.81508e+07	6.8168e+07	6.81851e+07	6.82022e+07	6.81789e+07	6.81556e+07	6.81323e+07	6.81091e+07	6.80858e+07	6.80203e+07	6.79547e+07	6.78892e+07	6.78237e+07	6.77582e+07	6.76539e+07	6.75495e+07	6.74452e+07	6.73409e+07	6.72366e+07	6.71044e+07	6.69723e+07	6.68402e+07	6.6708e+07	6.65759e+07	6.6439e+07	6.63021e+07	6.61652e+07	6.60283e+07	6.58915e+07	6.5757e+07	6.56226e+07	6.54881e+07	6.53537e+07
6010106	4.3612e+06	4.33687e+06	4.31253e+06	4.28819e+06	4.26385e+06	4.23531e+06	4.20677e+06	4.17823e+06	4.14969e+06	4.12115e+06	4.0897e+06	4.05824e+06	4.02679e+06	3.99533e+06	3.96388e+06	3.92949e+06	3.8951e+06	3.86072e+06	3.82633e+06	3.79195e+06	3.7556e+06	3.71925e+06	3.6829e+06	3.64655e+06	3.6102e+06	3.57287e+06	3.53553e+06	3.4982e+06	3.46087e+06	3.42354e+06	3.38581e+06	3.34807e+06	3.31033e+06	3.27259e+06	3.23485e+06	3.19718e+06	3.15952e+06	3.12185e+06	3.08418e+06	3.04651e+06	3.00978e+06	2.97304e+06	2.93631e+06	2.89958e+06	2.86285e+06	2.82727e+06	2.79168e+06	2.7561e+06	2.72051e+06
6010107	1.01261e+07	1.01817e+07	1.02374e+07	1.0293e+07	1.03486e+07	1.03893e+07	1.04299e+07	1.04706e+07	1.05112e+07	1.05519e+07	1.05798e+07	1.06078e+07	1.06358e+07	1.06638e+07	1.06918e+07	1.07097e+07	1.07277e+07	1.07456e+07	1.07635e+07	1.07814e+07	1.07903e+07	1.07992e+07	1.0808e+07	1.08169e+07	1.08257e+07	1.08252e+07	1.08248e+07	1.08243e+07	1.08238e+07	1.08233e+07	1.08133e+07	1.08034e+07	1.07934e+07	1.07834e+07	1.07734e+07	1.07546e+07	1.07358e+07	1.0717e+07	1.06982e+07	1.06793e+07	1.06561e+07	1.06329e+07	1.06096e+07	1.05864e+07	1.05632e+07	1.05372e+07	1.05113e+07	1.04854e+07	1.04595e+07
6010108	1.66979e+07	1.67246e+07	1.67514e+07	1.67782e+07	1.6805e+07	1.68101e+07	1.68152e+07	1.68204e+07	1.68255e+07	1.68306e+07	1.68202e+07	1.68097e+07	1.67992e+07	1.67888e+07	1.67783e+07	1.67557e+07	1.6733e+07	1.67104e+07	1.66877e+07	1.66651e+07	1.66333e+07	1.66016e+07	1.65698e+07	1.65381e+07	1.65063e+07	1.6467e+07	1.64277e+07	1.63884e+07	1.63491e+07	1.63098e+07	1.62638e+07	1.62178e+07	1.61717e+07	1.61257e+07	1.60797e+07	1.60285e+07	1.59773e+07	1.5926e+07	1.58748e+07	1.58236e+07	1.57721e+07	1.57206e+07	1.56691e+07	1.56176e+07	1.55661e+07	1.55152e+07	1.54643e+07	1.54134e+07	1.53625e+07
6010201	3.28204e+07	3.29406e+07	3.30609e+07	3.31811e+07	3.33013e+07	3.33792e+07	3.3457e+07	3.35349e+07	3.36127e+07	3.36905e+07	3.37296e+07	3.37686e+07	3.38077e+07	3.38467e+07	3.38858e+07	3.3894e+07	3.39023e+07	3.39106e+07	3.39189e+07	3.39271e+07	3.39108e+07	3.38945e+07	3.38782e+07	3.38619e+07	3.38456e+07	3.38059e+07	3.37663e+07	3.37266e+07	3.3687e+07	3.36473e+07	3.35833e+07	3.35194e+07	3.34555e+07	3.33915e+07	3.33276e+07	3.32418e+07	3.3156e+07	3.30702e+07	3.29844e+07	3.28987e+07	3.28028e+07	3.2707e+07	3.26112e+07	3.25154e+07	3.24196e+07	3.23197e+07	3.22197e+07	3.21198e+07	3.20198e+07
6010202	1.28836e+06	1.28375e+06	1.27915e+06	1.27454e+06	1.26994e+06	1.26407e+06	1.2582e+06	1.25232e+06	1.24645e+06	1.24058e+06	1.23397e+06	1.22737e+06	1.22076e+06	1.21415e+06	1.20755e+06	1.20023e+06	1.19291e+06	1.1856e+06	1.17828e+06	1.17097e+06	1.16304e+06	1.15511e+06	1.14718e+06	1.13925e+06	1.13132e+06	1.12304e+06	1.11475e+06	1.10647e+06	1.09819e+06	1.0899e+06	1.08145e+06	1.07299e+06	1.06454e+06	1.05608e+06	1.04763e+06	1.03918e+06	1.03072e+06	1.02227e+06	1.01382e+06	1.00537e+06	997231	989090	980950	972809	964668	956017	947366	938715	930064
6010203	1.4046e+06	1.40838e+06	1.41217e+06	1.41595e+06	1.41973e+06	1.41991e+06	1.42009e+06	1.42027e+06	1.42045e+06	1.42063e+06	1.41661e+06	1.4126e+06	1.40859e+06	1.40458e+06	1.40056e+06	1.39466e+06	1.38877e+06	1.38287e+06	1.37697e+06	1.37107e+06	1.36519e+06	1.35932e+06	1.35345e+06	1.34757e+06	1.3417e+06	1.33598e+06	1.33027e+06	1.32456e+06	1.31885e+06	1.31314e+06	1.30664e+06	1.30013e+06	1.29363e+06	1.28713e+06	1.28062e+06	1.27285e+06	1.26509e+06	1.25732e+06	1.24955e+06	1.24178e+06	1.233e+06	1.22423e+06	1.21545e+06	1.20668e+06	1.19791e+06	1.18869e+06	1.17947e+06	1.17025e+06	1.16103e+06
6010204	8.43025e+06	8.44394e+06	8.45764e+06	8.47134e+06	8.48504e+06	8.48913e+06	8.49322e+06	8.49731e+06	8.5014e+06	8.50549e+06	8.50177e+06	8.49804e+06	8.49432e+06	8.49059e+06	8.48687e+06	8.47534e+06	8.4638e+06	8.45227e+06	8.44073e+06	8.4292e+06	8.41019e+06	8.39117e+06	8.37216e+06	8.35314e+06	8.33413e+06	8.30858e+06	8.28304e+06	8.25749e+06	8.23195e+06	8.2064e+06	8.17488e+06	8.14337e+06	8.11185e+06	8.08033e+06	8.04881e+06	8.01237e+06	7.97594e+06	7.9395e+06	7.90307e+06	7.86663e+06	7.82797e+06	7.7893e+06	7.75064e+06	7.71197e+06	7.67331e+06	7.62672e+06	7.58013e+06	7.53355e+06	7.48696e+06
6010205	7.54177e+06	7.50076e+06	7.45974e+06	7.41872e+06	7.3777e+06	7.32785e+06	7.278e+06	7.22815e+06	7.1783e+06	7.12845e+06	7.07191e+06	7.01536e+06	6.95881e+06	6.90226e+06	6.84571e+06	6.78382e+06	6.72192e+06	6.66002e+06	6.59813e+06	6.53623e+06	6.47094e+06	6.40565e+06	6.34035e+06	6.27506e+06	6.20977e+06	6.14292e+06	6.07608e+06	6.00923e+06	5.94238e+06	5.87554e+06	5.80831e+06	5.74108e+06	5.67385e+06	5.60663e+06	5.5394e+06	5.47298e+06	5.40657e+06	5.34015e+06	5.27374e+06	5.20732e+06	5.14357e+06	5.07981e+06	5.01605e+06	4.95229e+06	4.88853e+06	4.8274e+06	4.76626e+06	4.70513e+06	4.644e+06
6010206	4.70546e+06	4.68366e+06	4.66186e+06	4.64005e+06	4.61825e+06	4.59013e+06	4.56201e+06	4.53389e+06	4.50577e+06	4.47764e+06	4.44441e+06	4.41119e+06	4.37796e+06	4.34473e+06	4.3115e+06	4.27431e+06	4.23712e+06	4.19993e+06	4.16275e+06	4.12556e+06	4.08602e+06	4.04648e+06	4.00694e+06	3.9674e+06	3.92787e+06	3.8872e+06	3.84654e+06	3.80587e+06	3.76521e+06	3.72455e+06	3.68335e+06	3.64216e+06	3.60096e+06	3.55977e+06	3.51857e+06	3.47733e+06	3.4361e+06	3.39486e+06	3.35362e+06	3.31238e+06	3.27213e+06	3.23188e+06	3.19163e+06	3.15138e+06	3.11113e+06	3.07219e+06	3.03325e+06	2.99431e+06	2.95537e+06
6010207	2.15183e+07	2.15853e+07	2.16524e+07	2.17194e+07	2.17864e+07	2.18277e+07	2.18691e+07	2.19104e+07	2.19518e+07	2.19931e+07	2.20093e+07	2.20254e+07	2.20415e+07	2.20576e+07	2.20737e+07	2.20696e+07	2.20655e+07	2.20614e+07	2.20573e+07	2.20532e+07	2.20342e+07	2.20151e+07	2.19961e+07	2.19771e+07	2.19581e+07	2.1925e+07	2.18919e+07	2.18588e+07	2.18257e+07	2.17926e+07	2.17446e+07	2.16967e+07	2.16487e+07	2.16008e+07	2.15528e+07	2.14921e+07	2.14314e+07	2.13707e+07	2.131e+07	2.12493e+07	2.11827e+07	2.11162e+07	2.10496e+07	2.09831e+07	2.09165e+07	2.08491e+07	2.07817e+07	2.07142e+07	2.06468e+07
6010208	4.80266e+06	4.78553e+06	4.7684e+06	4.75128e+06	4.73415e+06	4.71215e+06	4.69015e+06	4.66815e+06	4.64615e+06	4.62415e+06	4.59893e+06	4.5737e+06	4.54848e+06	4.52326e+06	4.49804e+06	4.47006e+06	4.44208e+06	4.41409e+06	4.38611e+06	4.35813e+06	4.32854e+06	4.29895e+06	4.26936e+06	4.23978e+06	4.21019e+06	4.17966e+06	4.14914e+06	4.11862e+06	4.08809e+06	4.05757e+06	4.02644e+06	3.99532e+06	3.96419e+06	3.93306e+06	3.90193e+06	3.8699e+06	3.83787e+06	3.80585e+06	3.77382e+06	3.74179e+06	3.70967e+06	3.67755e+06	3.64543e+06	3.61331e+06	3.58119e+06	3.54902e+06	3.51685e+06	3.48468e+06	3.45251e+06
6020001	4.36018e+07	4.39281e+07	4.42544e+07	4.45807e+07	4.49071e+07	4.51829e+07	4.54588e+07	4.57347e+07	4.60106e+07	4.62865e+07	4.6517e+07	4.67475e+07	4.6978e+07	4.72085e+07	4.7439e+07	4.7626e+07	4.78131e+07	4.80002e+07	4.81873e+07	4.83744e+07	4.85273e+07	4.86802e+07	4.88331e+07	4.8986e+07	4.91389e+07	4.92609e+07	4.9383e+07	4.9505e+07	4.96271e+07	4.97491e+07	4.98436e+07	4.99381e+07	5.00326e+07	5.01271e+07	5.02216e+07	5.02943e+07	5.03671e+07	5.04398e+07	5.05125e+07	5.05853e+07	5.06514e+07	5.07175e+07	5.07836e+07	5.08497e+07	5.09158e+07	5.09773e+07	5.10388e+07	5.11002e+07	5.11617e+07
6020002	1.1694e+07	1.16919e+07	1.16899e+07	1.16878e+07	1.16857e+07	1.16676e+07	1.16495e+07	1.16315e+07	1.16134e+07	1.15953e+07	1.15667e+07	1.15381e+07	1.15095e+07	1.14809e+07	1.14523e+07	1.14147e+07	1.1377e+07	1.13394e+07	1.13017e+07	1.1264e+07	1.12199e+07	1.11757e+07	1.11315e+07	1.10873e+07	1.10431e+07	1.09933e+07	1.09435e+07	1.08937e+07	1.08439e+07	1.07941e+07	1.07384e+07	1.06827e+07	1.0627e+07	1.05713e+07	1.05156e+07	1.04529e+07	1.03903e+07	1.03276e+07	1.0265e+07	1.02023e+07	1.01396e+07	1.00768e+07	1.00141e+07	9.9513e+06	9.88855e+06	9.8241e+06	9.75965e+06	9.69519e+06	9.63074e+06
6020003	1.52578e+06	1.5198e+06	1.51383e+06	1.50785e+06	1.50188e+06	1.49383e+06	1.48578e+06	1.47774e+06	1.46969e+06	1.46164e+06	1.45251e+06	1.44337e+06	1.43424e+06	1.42511e+06	1.41597e+06	1.40606e+06	1.39615e+06	1.38623e+06	1.37632e+06	1.36641e+06	1.35588e+06	1.34535e+06	1.33482e+06	1.32429e+06	1.31376e+06	1.30271e+06	1.29167e+06	1.28062e+06	1.26958e+06	1.25853e+06	1.24701e+06	1.23549e+06	1.22396e+06	1.21244e+06	1.20092e+06	1.18922e+06	1.17753e+06	1.16584e+06	1.15414e+06	1.14245e+06	1.13106e+06	1.11967e+06	1.10828e+06	1.09689e+06	1.0855e+06	1.07437e+06	1.06325e+06	1.05212e+06	1.041e+06
6020004	1.71418e+06	1.70614e+06	1.69811e+06	1.69008e+06	1.68204e+06	1.67138e+06	1.66072e+06	1.65006e+06	1.6394e+06	1.62874e+06	1.61645e+06	1.60415e+06	1.59186e+06	1.57957e+06	1.56727e+06	1.55342e+06	1.53957e+06	1.52572e+06	1.51187e+06	1.49801e+06	1.48293e+06	1.46785e+06	1.45277e+06	1.43768e+06	1.4226e+06	1.4065e+06	1.39041e+06	1.37432e+06	1.35822e+06	1.34213e+06	1.32547e+06	1.30882e+06	1.29217e+06	1.27552e+06	1.25886e+06	1.24215e+06	1.22544e+06	1.20873e+06	1.19201e+06	1.1753e+06	1.16189e+06	1.14849e+06	1.13508e+06	1.12167e+06	1.10827e+06	1.09513e+06	1.08199e+06	1.06886e+06	1.05572e+06
6030001	1.08828e+07	1.09141e+07	1.09455e+07	1.09769e+07	1.10083e+07	1.10292e+07	1.10501e+07	1.1071e+07	1.10919e+07	1.11128e+07	1.11272e+07	1.11415e+07	1.11559e+07	1.11702e+07	1.11846e+07	1.11892e+07	1.11937e+07	1.11983e+07	1.12029e+07	1.12075e+07	1.12016e+07	1.11958e+07	1.119e+07	1.11841e+07	1.11783e+07	1.11636e+07	1.11489e+07	1.11342e+07	1.11195e+07	1.11048e+07	1.10836e+07	1.10624e+07	1.10413e+07	1.10201e+07	1.09989e+07	1.09743e+07	1.09497e+07	1.09251e+07	1.09005e+07	1.08759e+07	1.08499e+07	1.08239e+07	1.07979e+07	1.07719e+07	1.07459e+07	1.07181e+07	1.06902e+07	1.06623e+07	1.06344e+07
6030002	4.27618e+07	4.29931e+07	4.32244e+07	4.34556e+07	4.36869e+07	4.388e+07	4.40731e+07	4.42662e+07	4.44593e+07	4.46525e+07	4.48037e+07	4.49549e+07	4.51061e+07	4.52573e+07	4.54085e+07	4.55112e+07	4.56138e+07	4.57165e+07	4.58192e+07	4.59218e+07	4.59756e+07	4.60294e+07	4.60833e+07	4.61371e+07	4.61909e+07	4.62017e+07	4.62124e+07	4.62232e+07	4.6234e+07	4.62447e+07	4.62216e+07	4.61984e+07	4.61752e+07	4.61521e+07	4.61289e+07	4.60791e+07	4.60294e+07	4.59796e+07	4.59298e+07	4.588e+07	4.58164e+07	4.57528e+07	4.56891e+07	4.56255e+07	4.55619e+07	4.54867e+07	4.54115e+07	4.53364e+07	4.52612e+07
6030003	5.64982e+06	5.64956e+06	5.6493e+06	5.64903e+06	5.64877e+06	5.64195e+06	5.63514e+06	5.62832e+06	5.6215e+06	5.61468e+06	5.60172e+06	5.58875e+06	5.57578e+06	5.56281e+06	5.54984e+06	5.53146e+06	5.51307e+06	5.49468e+06	5.4763e+06	5.45791e+06	5.43567e+06	5.41342e+06	5.39117e+06	5.36892e+06	5.34668e+06	5.32164e+06	5.29661e+06	5.27157e+06	5.24654e+06	5.22151e+06	5.19402e+06	5.16653e+06	5.13905e+06	5.11156e+06	5.08407e+06	5.05479e+06	5.02551e+06	4.99623e+06	4.96695e+06	4.93767e+06	4.90743e+06	4.8772e+06	4.84697e+06	4.81674e+06	4.78651e+06	4.75612e+06	4.72573e+06	4.69534e+06	4.66495e+06
6030004	4.99516e+06	4.9991e+06	5.00304e+06	5.00698e+06	5.01092e+06	5.01028e+06	5.00964e+06	5.009e+06	5.00836e+06	5.00773e+06	5.00228e+06	4.99684e+06	4.99139e+06	4.98595e+06	4.98051e+06	4.96959e+06	4.95867e+06	4.94775e+06	4.93683e+06	4.92592e+06	4.91017e+06	4.89441e+06	4.87866e+06	4.86291e+06	4.84716e+06	4.8275e+06	4.80784e+06	4.78819e+06	4.76853e+06	4.74887e+06	4.72639e+06	4.7039e+06	4.68142e+06	4.65894e+06	4.63646e+06	4.61188e+06	4.5873e+06	4.56273e+06	4.53815e+06	4.51357e+06	4.48801e+06	4.46244e+06	4.43687e+06	4.4113e+06	4.38573e+06	4.35945e+06	4.33317e+06	4.30689e+06	4.28061e+06
6030005	1.2155e+07	1.21507e+07	1.21464e+07	1.21421e+07	1.21378e+07	1.21225e+07	1.21072e+07	1.20919e+07	1.20766e+07	1.20613e+07	1.20349e+07	1.20085e+07	1.1982e+07	1.19556e+07	1.19292e+07	1.18915e+07	1.18538e+07	1.18162e+07	1.17785e+07	1.17409e+07	1.16948e+07	1.16488e+07	1.16027e+07	1.15566e+07	1.15106e+07	1.14578e+07	1.1405e+07	1.13522e+07	1.12995e+07	1.12467e+07	1.11887e+07	1.11308e+07	1.10728e+07	1.10149e+07	1.09569e+07	1.08949e+07	1.08328e+07	1.07708e+07	1.07088e+07	1.06468e+07	1.05832e+07	1.05197e+07	1.04562e+07	1.03926e+07	1.03291e+07	1.02646e+07	1.02002e+07	1.01357e+07	1.00713e+07
6030006	4.43594e+06	4.44653e+06	4.45712e+06	4.46771e+06	4.4783e+06	4.48534e+06	4.49239e+06	4.49943e+06	4.50647e+06	4.51352e+06	4.51789e+06	4.52226e+06	4.52663e+06	4.531e+06	4.53537e+06	4.53609e+06	4.5368e+06	4.53751e+06	4.53823e+06	4.53894e+06	4.53632e+06	4.5337e+06	4.53108e+06	4.52847e+06	4.52585e+06	4.52057e+06	4.51529e+06	4.51001e+06	4.50472e+06	4.49944e+06	4.49257e+06	4.48569e+06	4.47881e+06	4.47193e+06	4.46505e+06	4.45734e+06	4.44963e+06	4.44192e+06	4.43421e+06	4.42649e+06	4.41862e+06	4.41075e+06	4.40288e+06	4.39501e+06	4.38714e+06	4.37893e+06	4.37072e+06	4.36251e+06	4.3543e+06
6040001	4.15804e+06	4.14473e+06	4.13142e+06	4.11811e+06	4.1048e+06	4.08704e+06	4.06928e+06	4.05152e+06	4.03376e+06	4.016e+06	3.99532e+06	3.97465e+06	3.95398e+06	3.9333e+06	3.91263e+06	3.88862e+06	3.86461e+06	3.84059e+06	3.81658e+06	3.79257e+06	3.76593e+06	3.73928e+06	3.71263e+06	3.68598e+06	3.65934e+06	3.63076e+06	3.60218e+06	3.5736e+06	3.54502e+06	3.51644e+06	3.48654e+06	3.45664e+06	3.42674e+06	3.39684e+06	3.36693e+06	3.33659e+06	3.30625e+06	3.2759e+06	3.24556e+06	3.21521e+06	3.18535e+06	3.15548e+06	3.12562e+06	3.09576e+06	3.06589e+06	3.03652e+06	3.00714e+06	2.97777e+06	2.9484e+06
6040002	1.38446e+07	1.38852e+07	1.39259e+07	1.39665e+07	1.40072e+07	1.40334e+07	1.40596e+07	1.40857e+07	1.41119e+07	1.41381e+07	1.41552e+07	1.41724e+07	1.41895e+07	1.42067e+07	1.42238e+07	1.42283e+07	1.42327e+07	1.42372e+07	1.42416e+07	1.42461e+07	1.42352e+07	1.42243e+07	1.42134e+07	1.42025e+07	1.41916e+07	1.4165e+07	1.41384e+07	1.41118e+07	1.40852e+07	1.40586e+07	1.40191e+07	1.39795e+07	1.39399e+07	1.39004e+07	1.38608e+07	1.38118e+07	1.37628e+07	1.37137e+07	1.36647e+07	1.36157e+07	1.35617e+07	1.35077e+07	1.34537e+07	1.33997e+07	1.33457e+07	1.32866e+07	1.32274e+07	1.31682e+07	1.31091e+07
6040003	1.08499e+07	1.08852e+07	1.09205e+07	1.09557e+07	1.0991e+07	1.10154e+07	1.10398e+07	1.10643e+07	1.10887e+07	1.11131e+07	1.11278e+07	1.11426e+07	1.11573e+07	1.11721e+07	1.11869e+07	1.11889e+07	1.1191e+07	1.1193e+07	1.11951e+07	1.11972e+07	1.11862e+07	1.11753e+07	1.11644e+07	1.11535e+07	1.11425e+07	1.11192e+07	1.10959e+07	1.10725e+07	1.10492e+07	1.10259e+07	1.09926e+07	1.09593e+07	1.09259e+07	1.08926e+07	1.08593e+07	1.08189e+07	1.07785e+07	1.0738e+07	1.06976e+07	1.06572e+07	1.06176e+07	1.05781e+07	1.05386e+07	1.04991e+07	1.04596e+07	1.04141e+07	1.03686e+07	1.03231e+07	1.02775e+07
6040004	1.07266e+06	1.06902e+06	1.06538e+06	1.06175e+06	1.05811e+06	1.05344e+06	1.04878e+06	1.04411e+06	1.03945e+06	1.03479e+06	1.02947e+06	1.02415e+06	1.01883e+06	1.01351e+06	1.00819e+06	1.00193e+06	995666	989402	983139	976875	969785	962695	955605	948515	941425	933673	925920	918167	910415	902662	894515	886368	878221	870073	861926	853661	845396	837131	828865	820600	814478	808356	802234	796112	789990	781813	773636	765459	757282
6040005	2.38129e+06	2.37519e+06	2.3691e+06	2.363e+06	2.3569e+06	2.34784e+06	2.33877e+06	2.3297e+06	2.32063e+06	2.31156e+06	2.29976e+06	2.28796e+06	2.27616e+06	2.26436e+06	2.25255e+06	2.23886e+06	2.22516e+06	2.21146e+06	2.19777e+06	2.18407e+06	2.1683e+06	2.15252e+06	2.13675e+06	2.12098e+06	2.1052e+06	2.0889e+06	2.0726e+06	2.05629e+06	2.03999e+06	2.02369e+06	2.00784e+06	1.992e+06	1.97615e+06	1.96031e+06	1.94446e+06	1.92687e+06	1.90929e+06	1.8917e+06	1.87411e+06	1.85652e+06	1.83872e+06	1.82091e+06	1.8031e+06	1.78529e+06	1.76748e+06	1.74972e+06	1.73196e+06	1.7142e+06	1.69644e+06
6040006	1.96308e+06	1.96219e+06	1.9613e+06	1.96041e+06	1.95952e+06	1.95644e+06	1.95336e+06	1.95028e+06	1.94719e+06	1.94411e+06	1.93815e+06	1.93219e+06	1.92623e+06	1.92027e+06	1.91431e+06	1.90677e+06	1.89924e+06	1.8917e+06	1.88417e+06	1.87663e+06	1.86819e+06	1.85974e+06	1.8513e+06	1.84285e+06	1.83441e+06	1.82534e+06	1.81627e+06	1.8072e+06	1.79813e+06	1.78906e+06	1.77882e+06	1.76859e+06	1.75836e+06	1.74813e+06	1.7379e+06	1.727e+06	1.71611e+06	1.70521e+06	1.69431e+06	1.68342e+06	1.67193e+06	1.66044e+06	1.64894e+06	1.63745e+06	1.62596e+06	1.61431e+06	1.60267e+06	1.59102e+06	1.57937e+06
7010101	0	0	0	0	0	0	0	0	0	0	0	0	0	0	0	0	0	0	0	0	0	0	0	0	0	0	0	0	0	0	0	0	0	0	0	0	0	0	0	0	0	0	0	0	0	0	0	0	0
7010102	0	0	0	0	0	0	0	0	0	0	0	0	0	0	0	0	0	0	0	0	0	0	0	0	0	0	0	0	0	0	0	0	0	0	0	0	0	0	0	0	0	0	0	0	0	0	0	0	0
7010103	95425.2	95050.2	94675.2	94300.2	93925.3	93498.3	93071.4	92644.4	92217.4	91790.5	91292.7	90795	90297.2	89799.5	89301.7	88743.4	88185	87626.7	87068.4	86510	85927.1	85344.2	84761.2	84178.3	83595.3	83017	82438.6	81860.2	81281.9	80703.5	80134.3	79565	78995.7	78426.5	77857.2	77294.5	76731.9	76169.2	75606.5	75043.8	74489.4	73934.9	73380.4	72825.9	72271.4	71737.1	71202.8	70668.6	70134.3
7010104	0	0	0	0	0	0	0	0	0	0	0	0	0	0	0	0	0	0	0	0	0	0	0	0	0	0	0	0	0	0	0	0	0	0	0	0	0	0	0	0	0	0	0	0	0	0	0	0	0
7010105	0	0	0	0	0	0	0	0	0	0	0	0	0	0	0	0	0	0	0	0	0	0	0	0	0	0	0	0	0	0	0	0	0	0	0	0	0	0	0	0	0	0	0	0	0	0	0	0	0
7010106	1349.51	1345.68	1341.84	1338	1334.17	1329.77	1325.38	1320.98	1316.59	1312.19	1307.19	1302.18	1297.18	1292.18	1287.17	1281.4	1275.62	1269.84	1264.07	1258.29	1252.03	1245.78	1239.52	1233.27	1227.01	1220.66	1214.31	1207.97	1201.62	1195.27	1188.71	1182.15	1175.58	1169.02	1162.46	1155.8	1149.14	1142.47	1135.81	1129.14	1122.24	1115.34	1108.44	1101.53	1094.63	1087.68	1080.72	1073.77	1066.82
7010107	107725	107447	107169	106891	106612	106369	106126	105883	105639	105396	105129	104862	104595	104328	104061	103714	103367	103021	102674	102328	101935	101542	101149	100756	100363	99957.4	99551.4	99145.3	98739.3	98333.3	97932.4	97531.4	97130.4	96729.5	96328.5	95924.9	95521.4	95117.8	94714.3	94310.7	93899	93487.3	93075.6	92663.8	92252.1	91836.6	91421.2	91005.7	90590.2
7010108	7521.7	7508.58	7495.47	7482.35	7469.24	7452.93	7436.63	7420.32	7404.02	7387.71	7366.59	7345.48	7324.36	7303.25	7282.13	7255.25	7228.37	7201.49	7174.61	7147.73	7117.28	7086.84	7056.4	7025.95	6995.51	6963.27	6931.03	6898.79	6866.55	6834.31	6800.5	6766.69	6732.88	6699.07	6665.26	6629.16	6593.07	6556.98	6520.89	6484.79	6446.6	6408.41	6370.21	6332.02	6293.83	6254.67	6215.51	6176.36	6137.2
7010201	1.15251e+06	1.15818e+06	1.16385e+06	1.16953e+06	1.1752e+06	1.17953e+06	1.18387e+06	1.18821e+06	1.19254e+06	1.19688e+06	1.1994e+06	1.20193e+06	1.20445e+06	1.20697e+06	1.2095e+06	1.21068e+06	1.21186e+06	1.21304e+06	1.21423e+06	1.21541e+06	1.21588e+06	1.21636e+06	1.21683e+06	1.21731e+06	1.21779e+06	1.21763e+06	1.21747e+06	1.21731e+06	1.21715e+06	1.217e+06	1.21589e+06	1.21479e+06	1.21368e+06	1.21258e+06	1.21148e+06	1.20912e+06	1.20677e+06	1.20441e+06	1.20206e+06	1.19971e+06	1.1963e+06	1.1929e+06	1.1895e+06	1.1861e+06	1.18269e+06	1.17863e+06	1.17457e+06	1.17051e+06	1.16645e+06
7010202	2.39619e+06	2.41177e+06	2.42736e+06	2.44295e+06	2.45853e+06	2.47115e+06	2.48378e+06	2.4964e+06	2.50903e+06	2.52165e+06	2.52951e+06	2.53736e+06	2.54522e+06	2.55307e+06	2.56093e+06	2.56564e+06	2.57034e+06	2.57505e+06	2.57976e+06	2.58447e+06	2.58801e+06	2.59155e+06	2.5951e+06	2.59864e+06	2.60218e+06	2.60511e+06	2.60803e+06	2.61095e+06	2.61388e+06	2.6168e+06	2.61779e+06	2.61879e+06	2.61978e+06	2.62077e+06	2.62177e+06	2.62013e+06	2.6185e+06	2.61687e+06	2.61524e+06	2.6136e+06	2.60921e+06	2.60481e+06	2.60041e+06	2.59602e+06	2.59162e+06	2.5858e+06	2.57997e+06	2.57414e+06	2.56832e+06
7010203	610532	616592	622651	628710	634770	640188	645606	651024	656442	661860	666714	671567	676421	681274	686128	690465	694803	699140	703478	707815	711593	715370	719148	722925	726703	729702	732700	735699	738698	741696	743761	745825	747890	749954	752019	753142	754265	755388	756511	757633	758060	758486	758912	759339	759765	759610	759455	759300	759145
7010204	869979	877343	884706	892069	899432	906035	912637	919240	925842	932445	938336	944228	950119	956011	961902	966842	971782	976722	981662	986602	990547	994491	998436	1.00238e+06	1.00633e+06	1.00923e+06	1.01213e+06	1.01503e+06	1.01793e+06	1.02083e+06	1.0227e+06	1.02458e+06	1.02646e+06	1.02833e+06	1.03021e+06	1.03129e+06	1.03237e+06	1.03346e+06	1.03454e+06	1.03562e+06	1.03618e+06	1.03674e+06	1.03729e+06	1.03785e+06	1.03841e+06	1.03863e+06	1.03886e+06	1.03909e+06	1.03931e+06
7010205	0	0	0	0	0	0	0	0	0	0	0	0	0	0	0	0	0	0	0	0	0	0	0	0	0	0	0	0	0	0	0	0	0	0	0	0	0	0	0	0	0	0	0	0	0	0	0	0	0
7010206	3.32417e+07	3.35874e+07	3.39332e+07	3.42789e+07	3.46247e+07	3.49467e+07	3.52687e+07	3.55906e+07	3.59126e+07	3.62346e+07	3.65327e+07	3.68307e+07	3.71288e+07	3.74268e+07	3.77249e+07	3.79827e+07	3.82405e+07	3.84984e+07	3.87562e+07	3.90141e+07	3.92281e+07	3.94421e+07	3.96561e+07	3.98701e+07	4.00842e+07	4.02555e+07	4.04268e+07	4.05982e+07	4.07695e+07	4.09408e+07	4.10771e+07	4.12133e+07	4.13496e+07	4.14859e+07	4.16221e+07	4.17337e+07	4.18452e+07	4.19568e+07	4.20684e+07	4.21799e+07	4.22797e+07	4.23794e+07	4.24792e+07	4.25789e+07	4.26786e+07	4.27717e+07	4.28648e+07	4.29578e+07	4.30509e+07
7010207	7.6605e+06	7.71166e+06	7.76282e+06	7.81398e+06	7.86514e+06	7.90933e+06	7.95351e+06	7.99769e+06	8.04187e+06	8.08605e+06	8.12205e+06	8.15804e+06	8.19403e+06	8.23002e+06	8.26602e+06	8.29117e+06	8.31632e+06	8.34147e+06	8.36662e+06	8.39177e+06	8.4061e+06	8.42042e+06	8.43475e+06	8.44907e+06	8.4634e+06	8.46786e+06	8.47232e+06	8.47678e+06	8.48124e+06	8.4857e+06	8.48136e+06	8.47703e+06	8.47269e+06	8.46836e+06	8.46402e+06	8.45222e+06	8.44042e+06	8.42862e+06	8.41682e+06	8.40501e+06	8.3883e+06	8.37158e+06	8.35486e+06	8.33814e+06	8.32143e+06	8.30078e+06	8.28012e+06	8.25947e+06	8.23882e+06
7020001	311797	310471	309144	307817	306491	305488	304485	303482	302480	301477	300606	299736	298865	297994	297124	295875	294626	293377	292129	290880	289473	288066	286660	285253	283846	282220	280593	278967	277340	275714	274203	272692	271180	269669	268158	266702	265246	263791	262335	260879	259358	257837	256316	254795	253274	251905	250535	249166	247797
7020002	41442.4	41366	41289.5	41213.1	41136.6	41055.9	40975.3	40894.6	40813.9	40733.3	40636.1	40538.9	40441.7	40344.5	40247.3	40077	39906.7	39736.5	39566.2	39395.9	39249.2	39102.5	38955.8	38809.1	38662.4	38481.1	38299.8	38118.6	37937.3	37756.1	37609	37461.9	37314.9	37167.8	37020.8	36857	36693.2	36529.4	36365.6	36201.8	35985.8	35769.8	35553.7	35337.7	35121.7	34932.7	34743.7	34554.7	34365.6
7020003	309948	308930	307912	306894	305876	305223	304571	303918	303265	302612	302590	302567	302545	302522	302499	301491	300483	299475	298467	297460	296919	296379	295839	295299	294759	293434	292108	290783	289458	288133	287514	286895	286275	285656	285037	283738	282439	281140	279841	278542	277874	277206	276537	275869	275201	273863	272524	271185	269847
7020004	0	0	0	0	0	0	0	0	0	0	0	0	0	0	0	0	0	0	0	0	0	0	0	0	0	0	0	0	0	0	0	0	0	0	0	0	0	0	0	0	0	0	0	0	0	0	0	0	0
7020005	7428.94	7393.84	7358.75	7323.65	7288.55	7255.22	7221.88	7188.55	7155.21	7121.88	7098.03	7074.18	7050.34	7026.49	7002.64	6962.72	6922.79	6882.87	6842.94	6803.01	6771.66	6740.31	6708.96	6677.61	6646.26	6614.04	6581.81	6549.58	6517.35	6485.13	6451.06	6416.99	6382.93	6348.86	6314.79	6290.91	6267.02	6243.13	6219.24	6195.35	6146.88	6098.41	6049.94	6001.47	5953.01	5927.32	5901.63	5875.94	5850.25
7020006	0	0	0	0	0	0	0	0	0	0	0	0	0	0	0	0	0	0	0	0	0	0	0	0	0	0	0	0	0	0	0	0	0	0	0	0	0	0	0	0	0	0	0	0	0	0	0	0	0
7020007	0	0	0	0	0	0	0	0	0	0	0	0	0	0	0	0	0	0	0	0	0	0	0	0	0	0	0	0	0	0	0	0	0	0	0	0	0	0	0	0	0	0	0	0	0	0	0	0	0
7020008	0	0	0	0	0	0	0	0	0	0	0	0	0	0	0	0	0	0	0	0	0	0	0	0	0	0	0	0	0	0	0	0	0	0	0	0	0	0	0	0	0	0	0	0	0	0	0	0	0
7020009	541118	537908	534698	531488	528278	525265	522251	519238	516225	513212	509937	506662	503387	500112	496837	493254	489670	486087	482504	478920	475375	471829	468284	464738	461193	457548	453903	450258	446614	442969	439483	435997	432511	429025	425539	421896	418253	414611	410968	407325	403788	400252	396715	393178	389642	386316	382991	379665	376340
7020010	88495.1	88204.7	87914.3	87624	87333.6	87072.7	86811.9	86551	86290.1	86029.3	85704.1	85378.8	85053.6	84728.4	84403.1	83994.6	83586.1	83177.6	82769.1	82360.5	81923.5	81486.4	81049.3	80612.3	80175.2	79835.2	79495.2	79155.2	78815.2	78475.2	78016.6	77558	77099.4	76640.8	76182.2	75796.7	75411.2	75025.6	74640.1	74254.6	73725.5	73196.3	72667.2	72138.1	71608.9	71162.1	70715.3	70268.4	69821.6
7020011	0	0	0	0	0	0	0	0	0	0	0	0	0	0	0	0	0	0	0	0	0	0	0	0	0	0	0	0	0	0	0	0	0	0	0	0	0	0	0	0	0	0	0	0	0	0	0	0	0
7020012	452730	457481	462233	466985	471737	476206	480675	485143	489612	494081	498308	502535	506762	510989	515216	518964	522711	526458	530206	533953	537067	540182	543296	546410	549525	551955	554386	556817	559248	561679	563504	565329	567153	568978	570803	572167	573532	574896	576260	577624	578711	579798	580886	581973	583060	583943	584825	585708	586591
7030001	0	0	0	0	0	0	0	0	0	0	0	0	0	0	0	0	0	0	0	0	0	0	0	0	0	0	0	0	0	0	0	0	0	0	0	0	0	0	0	0	0	0	0	0	0	0	0	0	0
7030002	0	0	0	0	0	0	0	0	0	0	0	0	0	0	0	0	0	0	0	0	0	0	0	0	0	0	0	0	0	0	0	0	0	0	0	0	0	0	0	0	0	0	0	0	0	0	0	0	0
7030003	0	0	0	0	0	0	0	0	0	0	0	0	0	0	0	0	0	0	0	0	0	0	0	0	0	0	0	0	0	0	0	0	0	0	0	0	0	0	0	0	0	0	0	0	0	0	0	0	0
7030004	0	0	0	0	0	0	0	0	0	0	0	0	0	0	0	0	0	0	0	0	0	0	0	0	0	0	0	0	0	0	0	0	0	0	0	0	0	0	0	0	0	0	0	0	0	0	0	0	0
7030005	3.15013e+06	3.17252e+06	3.19491e+06	3.2173e+06	3.23968e+06	3.2603e+06	3.28092e+06	3.30154e+06	3.32216e+06	3.34277e+06	3.36037e+06	3.37797e+06	3.39557e+06	3.41317e+06	3.43077e+06	3.44356e+06	3.45635e+06	3.46914e+06	3.48193e+06	3.49471e+06	3.50245e+06	3.51018e+06	3.51791e+06	3.52564e+06	3.53338e+06	3.53677e+06	3.54016e+06	3.54355e+06	3.54694e+06	3.55033e+06	3.55022e+06	3.5501e+06	3.54999e+06	3.54988e+06	3.54977e+06	3.54692e+06	3.54408e+06	3.54124e+06	3.5384e+06	3.53556e+06	3.53101e+06	3.52647e+06	3.52192e+06	3.51738e+06	3.51284e+06	3.50692e+06	3.501e+06	3.49508e+06	3.48917e+06
7040001	1.7586e+06	1.77404e+06	1.78949e+06	1.80493e+06	1.82037e+06	1.83501e+06	1.84965e+06	1.86429e+06	1.87893e+06	1.89357e+06	1.90654e+06	1.91952e+06	1.93249e+06	1.94547e+06	1.95844e+06	1.96874e+06	1.97904e+06	1.98933e+06	1.99963e+06	2.00993e+06	2.01735e+06	2.02477e+06	2.03218e+06	2.0396e+06	2.04702e+06	2.05182e+06	2.05662e+06	2.06142e+06	2.06622e+06	2.07102e+06	2.07362e+06	2.07623e+06	2.07883e+06	2.08143e+06	2.08403e+06	2.08486e+06	2.08569e+06	2.08652e+06	2.08735e+06	2.08818e+06	2.08793e+06	2.08768e+06	2.08743e+06	2.08718e+06	2.08692e+06	2.08584e+06	2.08476e+06	2.08368e+06	2.0826e+06
7040002	836289	842303	848318	854333	860348	865841	871335	876828	882321	887815	892343	896871	901399	905927	910455	913759	917062	920366	923670	926973	929184	931394	933605	935815	938026	939325	940623	941922	943221	944519	944995	945470	945945	946421	946896	946600	946305	946009	945713	945418	944567	943717	942866	942016	941165	939937	938708	937480	936252
7040003	0	0	0	0	0	0	0	0	0	0	0	0	0	0	0	0	0	0	0	0	0	0	0	0	0	0	0	0	0	0	0	0	0	0	0	0	0	0	0	0	0	0	0	0	0	0	0	0	0
7040004	0	0	0	0	0	0	0	0	0	0	0	0	0	0	0	0	0	0	0	0	0	0	0	0	0	0	0	0	0	0	0	0	0	0	0	0	0	0	0	0	0	0	0	0	0	0	0	0	0
7040005	0	0	0	0	0	0	0	0	0	0	0	0	0	0	0	0	0	0	0	0	0	0	0	0	0	0	0	0	0	0	0	0	0	0	0	0	0	0	0	0	0	0	0	0	0	0	0	0	0
7040006	0	0	0	0	0	0	0	0	0	0	0	0	0	0	0	0	0	0	0	0	0	0	0	0	0	0	0	0	0	0	0	0	0	0	0	0	0	0	0	0	0	0	0	0	0	0	0	0	0
7040007	0	0	0	0	0	0	0	0	0	0	0	0	0	0	0	0	0	0	0	0	0	0	0	0	0	0	0	0	0	0	0	0	0	0	0	0	0	0	0	0	0	0	0	0	0	0	0	0	0
7040008	0	0	0	0	0	0	0	0	0	0	0	0	0	0	0	0	0	0	0	0	0	0	0	0	0	0	0	0	0	0	0	0	0	0	0	0	0	0	0	0	0	0	0	0	0	0	0	0	0
7050001	133127	132582	132036	131491	130945	130338	129731	129124	128516	127909	127202	126494	125786	125079	124371	123548	122725	121901	121078	120255	119367	118480	117592	116705	115817	114902	113988	113073	112158	111243	110325	109407	108488	107570	106652	105727	104802	103877	102952	102027	101113	100198	99282.8	98367.9	97453.1	96558	95663	94768	93873
7050002	46743.6	46428.1	46112.7	45797.2	45481.8	45158.7	44835.7	44512.6	44189.6	43866.5	43524.9	43183.3	42841.7	42500.2	42158.6	41796.5	41434.5	41072.5	40710.5	40348.4	39988.7	39628.9	39269.1	38909.3	38549.6	38202.5	37855.4	37508.2	37161.1	36814	36481.6	36149.2	35816.8	35484.4	35152	34827.8	34503.7	34179.6	33855.4	33531.3	33216.8	32902.2	32587.6	32273.1	31958.5	31655.5	31352.6	31049.6	30746.6
7050003	171.726	170.02	168.313	166.606	164.899	163.262	161.624	159.986	158.349	156.711	155.049	153.387	151.726	150.064	148.402	146.638	144.874	143.11	141.346	139.583	137.783	135.984	134.185	132.386	130.587	128.84	127.093	125.347	123.6	121.853	120.204	118.554	116.905	115.256	113.606	112.057	110.507	108.957	107.408	105.858	104.41	102.961	101.513	100.064	98.6154	97.2675	95.9196	94.5717	93.2237
7050004	0	0	0	0	0	0	0	0	0	0	0	0	0	0	0	0	0	0	0	0	0	0	0	0	0	0	0	0	0	0	0	0	0	0	0	0	0	0	0	0	0	0	0	0	0	0	0	0	0
7050005	0	0	0	0	0	0	0	0	0	0	0	0	0	0	0	0	0	0	0	0	0	0	0	0	0	0	0	0	0	0	0	0	0	0	0	0	0	0	0	0	0	0	0	0	0	0	0	0	0
7050006	0	0	0	0	0	0	0	0	0	0	0	0	0	0	0	0	0	0	0	0	0	0	0	0	0	0	0	0	0	0	0	0	0	0	0	0	0	0	0	0	0	0	0	0	0	0	0	0	0
7050007	0	0	0	0	0	0	0	0	0	0	0	0	0	0	0	0	0	0	0	0	0	0	0	0	0	0	0	0	0	0	0	0	0	0	0	0	0	0	0	0	0	0	0	0	0	0	0	0	0
7060001	0	0	0	0	0	0	0	0	0	0	0	0	0	0	0	0	0	0	0	0	0	0	0	0	0	0	0	0	0	0	0	0	0	0	0	0	0	0	0	0	0	0	0	0	0	0	0	0	0
7060002	0	0	0	0	0	0	0	0	0	0	0	0	0	0	0	0	0	0	0	0	0	0	0	0	0	0	0	0	0	0	0	0	0	0	0	0	0	0	0	0	0	0	0	0	0	0	0	0	0
7060003	0	0	0	0	0	0	0	0	0	0	0	0	0	0	0	0	0	0	0	0	0	0	0	0	0	0	0	0	0	0	0	0	0	0	0	0	0	0	0	0	0	0	0	0	0	0	0	0	0
7060004	0	0	0	0	0	0	0	0	0	0	0	0	0	0	0	0	0	0	0	0	0	0	0	0	0	0	0	0	0	0	0	0	0	0	0	0	0	0	0	0	0	0	0	0	0	0	0	0	0
7060005	0	0	0	0	0	0	0	0	0	0	0	0	0	0	0	0	0	0	0	0	0	0	0	0	0	0	0	0	0	0	0	0	0	0	0	0	0	0	0	0	0	0	0	0	0	0	0	0	0
7060006	0	0	0	0	0	0	0	0	0	0	0	0	0	0	0	0	0	0	0	0	0	0	0	0	0	0	0	0	0	0	0	0	0	0	0	0	0	0	0	0	0	0	0	0	0	0	0	0	0
7070001	0	0	0	0	0	0	0	0	0	0	0	0	0	0	0	0	0	0	0	0	0	0	0	0	0	0	0	0	0	0	0	0	0	0	0	0	0	0	0	0	0	0	0	0	0	0	0	0	0
7070002	0	0	0	0	0	0	0	0	0	0	0	0	0	0	0	0	0	0	0	0	0	0	0	0	0	0	0	0	0	0	0	0	0	0	0	0	0	0	0	0	0	0	0	0	0	0	0	0	0
7070003	0	0	0	0	0	0	0	0	0	0	0	0	0	0	0	0	0	0	0	0	0	0	0	0	0	0	0	0	0	0	0	0	0	0	0	0	0	0	0	0	0	0	0	0	0	0	0	0	0
7070004	0	0	0	0	0	0	0	0	0	0	0	0	0	0	0	0	0	0	0	0	0	0	0	0	0	0	0	0	0	0	0	0	0	0	0	0	0	0	0	0	0	0	0	0	0	0	0	0	0
7070005	0	0	0	0	0	0	0	0	0	0	0	0	0	0	0	0	0	0	0	0	0	0	0	0	0	0	0	0	0	0	0	0	0	0	0	0	0	0	0	0	0	0	0	0	0	0	0	0	0
7070006	0	0	0	0	0	0	0	0	0	0	0	0	0	0	0	0	0	0	0	0	0	0	0	0	0	0	0	0	0	0	0	0	0	0	0	0	0	0	0	0	0	0	0	0	0	0	0	0	0
7080101	1.35051e+07	1.35497e+07	1.35944e+07	1.36391e+07	1.36838e+07	1.372e+07	1.37561e+07	1.37923e+07	1.38285e+07	1.38647e+07	1.389e+07	1.39153e+07	1.39406e+07	1.3966e+07	1.39913e+07	1.40031e+07	1.40149e+07	1.40267e+07	1.40385e+07	1.40503e+07	1.40516e+07	1.40529e+07	1.40542e+07	1.40555e+07	1.40568e+07	1.40491e+07	1.40414e+07	1.40337e+07	1.4026e+07	1.40183e+07	1.40031e+07	1.39879e+07	1.39728e+07	1.39576e+07	1.39424e+07	1.39212e+07	1.39e+07	1.38788e+07	1.38576e+07	1.38364e+07	1.38124e+07	1.37884e+07	1.37644e+07	1.37404e+07	1.37164e+07	1.36914e+07	1.36664e+07	1.36415e+07	1.36165e+07
7080102	0	0	0	0	0	0	0	0	0	0	0	0	0	0	0	0	0	0	0	0	0	0	0	0	0	0	0	0	0	0	0	0	0	0	0	0	0	0	0	0	0	0	0	0	0	0	0	0	0
7080103	6.75755e+06	6.77213e+06	6.78672e+06	6.8013e+06	6.81589e+06	6.82781e+06	6.83974e+06	6.85167e+06	6.86359e+06	6.87552e+06	6.88249e+06	6.88945e+06	6.89642e+06	6.90339e+06	6.91035e+06	6.90921e+06	6.90807e+06	6.90693e+06	6.90579e+06	6.90465e+06	6.89623e+06	6.88782e+06	6.8794e+06	6.87098e+06	6.86256e+06	6.84838e+06	6.83419e+06	6.82e+06	6.80581e+06	6.79163e+06	6.77366e+06	6.75569e+06	6.73772e+06	6.71975e+06	6.70178e+06	6.68158e+06	6.66138e+06	6.64117e+06	6.62097e+06	6.60076e+06	6.57987e+06	6.55897e+06	6.53807e+06	6.51717e+06	6.49627e+06	6.47534e+06	6.45441e+06	6.43348e+06	6.41255e+06
7080104	1.24985e+06	1.24317e+06	1.2365e+06	1.22982e+06	1.22315e+06	1.21639e+06	1.20962e+06	1.20286e+06	1.1961e+06	1.18933e+06	1.18191e+06	1.17449e+06	1.16707e+06	1.15965e+06	1.15223e+06	1.14372e+06	1.13521e+06	1.1267e+06	1.11819e+06	1.10968e+06	1.10039e+06	1.0911e+06	1.08181e+06	1.07252e+06	1.06323e+06	1.05358e+06	1.04393e+06	1.03428e+06	1.02462e+06	1.01497e+06	1.0053e+06	995623	985949	976275	966601	957091	947580	938070	928560	919050	909807	900564	891321	882078	872834	863891	854948	846004	837061
7080105	4.22655e+06	4.27594e+06	4.32534e+06	4.37474e+06	4.42414e+06	4.46693e+06	4.50972e+06	4.55251e+06	4.5953e+06	4.63809e+06	4.67346e+06	4.70883e+06	4.74421e+06	4.77958e+06	4.81495e+06	4.84591e+06	4.87687e+06	4.90783e+06	4.93879e+06	4.96975e+06	4.99921e+06	5.02867e+06	5.05814e+06	5.0876e+06	5.11706e+06	5.14395e+06	5.17084e+06	5.19773e+06	5.22462e+06	5.25151e+06	5.27518e+06	5.29886e+06	5.32253e+06	5.3462e+06	5.36987e+06	5.38878e+06	5.40769e+06	5.4266e+06	5.44551e+06	5.46442e+06	5.47906e+06	5.49371e+06	5.50835e+06	5.52299e+06	5.53764e+06	5.55055e+06	5.56347e+06	5.57638e+06	5.5893e+06
7080106	0	0	0	0	0	0	0	0	0	0	0	0	0	0	0	0	0	0	0	0	0	0	0	0	0	0	0	0	0	0	0	0	0	0	0	0	0	0	0	0	0	0	0	0	0	0	0	0	0
7080107	1.00422e+06	999591	994962	990332	985703	981008	976313	971618	966924	962229	957085	951941	946797	941653	936509	930398	924288	918177	912066	905956	899286	892617	885948	879279	872609	865075	857541	850006	842472	834937	827540	820143	812746	805349	797952	790557	783162	775766	768371	760976	753485	745994	738504	731013	723522	716638	709754	702870	695986
7080201	0	0	0	0	0	0	0	0	0	0	0	0	0	0	0	0	0	0	0	0	0	0	0	0	0	0	0	0	0	0	0	0	0	0	0	0	0	0	0	0	0	0	0	0	0	0	0	0	0
7080202	0	0	0	0	0	0	0	0	0	0	0	0	0	0	0	0	0	0	0	0	0	0	0	0	0	0	0	0	0	0	0	0	0	0	0	0	0	0	0	0	0	0	0	0	0	0	0	0	0
7080203	0	0	0	0	0	0	0	0	0	0	0	0	0	0	0	0	0	0	0	0	0	0	0	0	0	0	0	0	0	0	0	0	0	0	0	0	0	0	0	0	0	0	0	0	0	0	0	0	0
7080204	0	0	0	0	0	0	0	0	0	0	0	0	0	0	0	0	0	0	0	0	0	0	0	0	0	0	0	0	0	0	0	0	0	0	0	0	0	0	0	0	0	0	0	0	0	0	0	0	0
7080205	0	0	0	0	0	0	0	0	0	0	0	0	0	0	0	0	0	0	0	0	0	0	0	0	0	0	0	0	0	0	0	0	0	0	0	0	0	0	0	0	0	0	0	0	0	0	0	0	0
7080206	757559	762004	766449	770894	775339	779132	782925	786719	790512	794305	797353	800401	803449	806497	809545	811758	813971	816184	818397	820610	822123	823636	825149	826663	828176	829028	829881	830733	831586	832438	832672	832906	833140	833374	833607	833311	833015	832718	832422	832125	831515	830905	830295	829685	829075	828283	827492	826701	825910
7080207	0	0	0	0	0	0	0	0	0	0	0	0	0	0	0	0	0	0	0	0	0	0	0	0	0	0	0	0	0	0	0	0	0	0	0	0	0	0	0	0	0	0	0	0	0	0	0	0	0
7080208	20634.4	20776	20917.6	21059.2	21200.8	21319.9	21439	21558.1	21677.2	21796.3	21886.1	21975.9	22065.7	22155.5	22245.3	22313.8	22382.3	22450.8	22519.3	22587.8	22646.6	22705.4	22764.2	22823	22881.8	22932.6	22983.4	23034.2	23085	23135.8	23172.8	23209.7	23246.7	23283.6	23320.6	23339.7	23358.8	23378	23397.1	23416.2	23421.4	23426.5	23431.6	23436.7	23441.8	23439.5	23437.2	23434.9	23432.6
7080209	52057	52590.6	53124.2	53657.9	54191.5	54622.1	55052.7	55483.3	55913.9	56344.5	56644.3	56944.1	57243.9	57543.7	57843.5	58083	58322.6	58562.1	58801.7	59041.2	59286.8	59532.5	59778.1	60023.7	60269.3	60499.2	60729.2	60959.1	61189	61418.9	61605.8	61792.8	61979.7	62166.6	62353.5	62461.5	62569.5	62677.6	62785.6	62893.7	62926.3	62958.9	62991.5	63024.1	63056.7	63065.3	63074	63082.6	63091.3
7090001	0	0	0	0	0	0	0	0	0	0	0	0	0	0	0	0	0	0	0	0	0	0	0	0	0	0	0	0	0	0	0	0	0	0	0	0	0	0	0	0	0	0	0	0	0	0	0	0	0
7090002	0	0	0	0	0	0	0	0	0	0	0	0	0	0	0	0	0	0	0	0	0	0	0	0	0	0	0	0	0	0	0	0	0	0	0	0	0	0	0	0	0	0	0	0	0	0	0	0	0
7090003	0	0	0	0	0	0	0	0	0	0	0	0	0	0	0	0	0	0	0	0	0	0	0	0	0	0	0	0	0	0	0	0	0	0	0	0	0	0	0	0	0	0	0	0	0	0	0	0	0
7090004	0	0	0	0	0	0	0	0	0	0	0	0	0	0	0	0	0	0	0	0	0	0	0	0	0	0	0	0	0	0	0	0	0	0	0	0	0	0	0	0	0	0	0	0	0	0	0	0	0
7090005	5.90228e+06	5.92116e+06	5.94003e+06	5.9589e+06	5.97777e+06	5.99304e+06	6.00831e+06	6.02358e+06	6.03885e+06	6.05411e+06	6.06486e+06	6.0756e+06	6.08634e+06	6.09709e+06	6.10783e+06	6.11274e+06	6.11766e+06	6.12257e+06	6.12749e+06	6.1324e+06	6.13258e+06	6.13276e+06	6.13293e+06	6.13311e+06	6.13329e+06	6.12944e+06	6.1256e+06	6.12176e+06	6.11791e+06	6.11407e+06	6.10672e+06	6.09938e+06	6.09203e+06	6.08469e+06	6.07734e+06	6.06696e+06	6.05658e+06	6.0462e+06	6.03582e+06	6.02543e+06	6.01334e+06	6.00124e+06	5.98914e+06	5.97704e+06	5.96494e+06	5.95171e+06	5.93848e+06	5.92526e+06	5.91203e+06
7090006	6.47888e+06	6.57175e+06	6.66461e+06	6.75747e+06	6.85033e+06	6.93852e+06	7.02671e+06	7.1149e+06	7.20309e+06	7.29128e+06	7.3736e+06	7.45591e+06	7.53822e+06	7.62053e+06	7.70284e+06	7.77786e+06	7.85287e+06	7.92789e+06	8.0029e+06	8.07792e+06	8.14542e+06	8.21291e+06	8.2804e+06	8.3479e+06	8.41539e+06	8.47565e+06	8.53591e+06	8.59617e+06	8.65643e+06	8.71669e+06	8.76988e+06	8.82308e+06	8.87627e+06	8.92946e+06	8.98265e+06	9.0292e+06	9.07575e+06	9.1223e+06	9.16885e+06	9.2154e+06	9.25684e+06	9.29828e+06	9.33972e+06	9.38117e+06	9.42261e+06	9.45951e+06	9.49642e+06	9.53332e+06	9.57023e+06
7090007	0	0	0	0	0	0	0	0	0	0	0	0	0	0	0	0	0	0	0	0	0	0	0	0	0	0	0	0	0	0	0	0	0	0	0	0	0	0	0	0	0	0	0	0	0	0	0	0	0
7100001	0	0	0	0	0	0	0	0	0	0	0	0	0	0	0	0	0	0	0	0	0	0	0	0	0	0	0	0	0	0	0	0	0	0	0	0	0	0	0	0	0	0	0	0	0	0	0	0	0
7100002	80494	80070.7	79647.4	79224.1	78800.8	78211.3	77621.8	77032.4	76442.9	75853.4	75502.7	75151.9	74801.2	74450.5	74099.7	73673.8	73247.9	72822	72396.2	71970.3	71570	71169.7	70769.4	70369.1	69968.9	69496.2	69023.5	68550.8	68078.2	67605.5	66825.1	66044.7	65264.4	64484	63703.6	63627.9	63552.2	63476.5	63400.7	63325	62458.9	61592.8	60726.7	59860.6	58994.5	58798.2	58601.9	58405.6	58209.3
7100003	181401	179482	177562	175643	173723	172320	170917	169514	168110	166707	165061	163414	161767	160121	158474	157267	156060	154854	153647	152440	150667	148895	147122	145350	143577	142318	141059	139800	138541	137282	135628	133973	132319	130665	129011	127900	126790	125679	124569	123458	121950	120443	118935	117428	115920	114891	113862	112833	111804
7100004	6.39988e+06	6.45732e+06	6.51476e+06	6.5722e+06	6.62964e+06	6.68374e+06	6.73783e+06	6.79193e+06	6.84602e+06	6.90012e+06	6.95086e+06	7.0016e+06	7.05235e+06	7.10309e+06	7.15383e+06	7.19984e+06	7.24585e+06	7.29187e+06	7.33788e+06	7.38389e+06	7.42298e+06	7.46207e+06	7.50116e+06	7.54025e+06	7.57934e+06	7.61171e+06	7.64408e+06	7.67645e+06	7.70882e+06	7.74119e+06	7.76676e+06	7.79233e+06	7.81791e+06	7.84348e+06	7.86905e+06	7.89139e+06	7.91373e+06	7.93607e+06	7.95841e+06	7.98075e+06	7.9986e+06	8.01646e+06	8.03431e+06	8.05216e+06	8.07001e+06	8.08832e+06	8.10663e+06	8.12493e+06	8.14324e+06
7100005	0	0	0	0	0	0	0	0	0	0	0	0	0	0	0	0	0	0	0	0	0	0	0	0	0	0	0	0	0	0	0	0	0	0	0	0	0	0	0	0	0	0	0	0	0	0	0	0	0
7100006	3.02097e+06	3.03852e+06	3.05608e+06	3.07364e+06	3.0912e+06	3.11057e+06	3.12994e+06	3.14931e+06	3.16867e+06	3.18804e+06	3.20538e+06	3.22271e+06	3.24005e+06	3.25739e+06	3.27472e+06	3.29015e+06	3.30558e+06	3.32101e+06	3.33644e+06	3.35187e+06	3.36543e+06	3.37899e+06	3.39256e+06	3.40612e+06	3.41968e+06	3.42759e+06	3.4355e+06	3.44341e+06	3.45132e+06	3.45922e+06	3.46406e+06	3.46889e+06	3.47373e+06	3.47856e+06	3.4834e+06	3.48959e+06	3.49579e+06	3.50198e+06	3.50817e+06	3.51437e+06	3.51719e+06	3.52001e+06	3.52283e+06	3.52565e+06	3.52847e+06	3.5274e+06	3.52632e+06	3.52525e+06	3.52417e+06
7100007	64759.9	64660.2	64560.5	64460.9	64361.2	64234.8	64108.4	63982.1	63855.7	63729.3	63548.3	63367.3	63186.2	63005.2	62824.2	62615.7	62407.3	62198.9	61990.4	61782	61519.9	61257.7	60995.6	60733.5	60471.4	60279.2	60087	59894.9	59702.7	59510.5	59245	58979.6	58714.1	58448.6	58183.1	57777.8	57372.4	56967	56561.7	56156.3	55843.6	55530.9	55218.2	54905.5	54592.8	54240.6	53888.5	53536.3	53184.1
7100008	1.05558e+07	1.06661e+07	1.07763e+07	1.08866e+07	1.09969e+07	1.10952e+07	1.11935e+07	1.12919e+07	1.13902e+07	1.14885e+07	1.15845e+07	1.16805e+07	1.17764e+07	1.18724e+07	1.19684e+07	1.20516e+07	1.21348e+07	1.2218e+07	1.23012e+07	1.23844e+07	1.24567e+07	1.2529e+07	1.26013e+07	1.26737e+07	1.2746e+07	1.28062e+07	1.28664e+07	1.29266e+07	1.29868e+07	1.3047e+07	1.30977e+07	1.31484e+07	1.31991e+07	1.32499e+07	1.33006e+07	1.33428e+07	1.3385e+07	1.34272e+07	1.34694e+07	1.35116e+07	1.3553e+07	1.35943e+07	1.36356e+07	1.3677e+07	1.37183e+07	1.37551e+07	1.37919e+07	1.38286e+07	1.38654e+07
7100009	2.57004e+06	2.56377e+06	2.5575e+06	2.55123e+06	2.54496e+06	2.53797e+06	2.53098e+06	2.524e+06	2.51701e+06	2.51002e+06	2.50303e+06	2.49605e+06	2.48906e+06	2.48207e+06	2.47509e+06	2.46449e+06	2.45389e+06	2.4433e+06	2.4327e+06	2.4221e+06	2.41e+06	2.3979e+06	2.38579e+06	2.37369e+06	2.36159e+06	2.34897e+06	2.33636e+06	2.32374e+06	2.31113e+06	2.29852e+06	2.28281e+06	2.2671e+06	2.25138e+06	2.23567e+06	2.21996e+06	2.20633e+06	2.1927e+06	2.17907e+06	2.16545e+06	2.15182e+06	2.13289e+06	2.11396e+06	2.09504e+06	2.07611e+06	2.05719e+06	2.0428e+06	2.02841e+06	2.01403e+06	1.99964e+06
7110001	3.0456e+06	3.03816e+06	3.03071e+06	3.02327e+06	3.01583e+06	3.00848e+06	3.00113e+06	2.99378e+06	2.98643e+06	2.97908e+06	2.9703e+06	2.96152e+06	2.95274e+06	2.94396e+06	2.93518e+06	2.92118e+06	2.90718e+06	2.89318e+06	2.87917e+06	2.86517e+06	2.85165e+06	2.83812e+06	2.82459e+06	2.81106e+06	2.79754e+06	2.78463e+06	2.77172e+06	2.75882e+06	2.74591e+06	2.73301e+06	2.71458e+06	2.69616e+06	2.67774e+06	2.65932e+06	2.64089e+06	2.62419e+06	2.60749e+06	2.59079e+06	2.57408e+06	2.55738e+06	2.5396e+06	2.52183e+06	2.50405e+06	2.48627e+06	2.4685e+06	2.45099e+06	2.43349e+06	2.41599e+06	2.39849e+06
7110002	335134	334558	333982	333406	332831	332288	331746	331203	330661	330118	329419	328720	328021	327322	326623	325149	323674	322199	320724	319250	318006	316763	315520	314277	313033	312548	312063	311578	311093	310608	308611	306614	304617	302620	300623	299067	297511	295955	294399	292844	291553	290262	288971	287680	286389	284616	282844	281071	279298
7110003	1.43036e+06	1.42804e+06	1.42573e+06	1.42341e+06	1.4211e+06	1.4181e+06	1.4151e+06	1.4121e+06	1.40911e+06	1.40611e+06	1.40152e+06	1.39694e+06	1.39235e+06	1.38776e+06	1.38317e+06	1.37711e+06	1.37105e+06	1.365e+06	1.35894e+06	1.35288e+06	1.34588e+06	1.33889e+06	1.3319e+06	1.32491e+06	1.31792e+06	1.31272e+06	1.30753e+06	1.30233e+06	1.29714e+06	1.29194e+06	1.28384e+06	1.27573e+06	1.26763e+06	1.25952e+06	1.25142e+06	1.24266e+06	1.23391e+06	1.22515e+06	1.21639e+06	1.20763e+06	1.2006e+06	1.19357e+06	1.18654e+06	1.17951e+06	1.17248e+06	1.16287e+06	1.15327e+06	1.14366e+06	1.13406e+06
7110004	4.67937e+06	4.67802e+06	4.67668e+06	4.67533e+06	4.67399e+06	4.67114e+06	4.66829e+06	4.66544e+06	4.66258e+06	4.65973e+06	4.65414e+06	4.64855e+06	4.64297e+06	4.63738e+06	4.63179e+06	4.62247e+06	4.61315e+06	4.60383e+06	4.59451e+06	4.5852e+06	4.57183e+06	4.55847e+06	4.54511e+06	4.53174e+06	4.51838e+06	4.50131e+06	4.48424e+06	4.46718e+06	4.45011e+06	4.43304e+06	4.41377e+06	4.39449e+06	4.37522e+06	4.35594e+06	4.33667e+06	4.31493e+06	4.2932e+06	4.27146e+06	4.24973e+06	4.22799e+06	4.2038e+06	4.1796e+06	4.15541e+06	4.13121e+06	4.10702e+06	4.08237e+06	4.05772e+06	4.03307e+06	4.00842e+06
7110005	1.90437e+06	1.91003e+06	1.9157e+06	1.92137e+06	1.92703e+06	1.92988e+06	1.93273e+06	1.93558e+06	1.93843e+06	1.94129e+06	1.93665e+06	1.93201e+06	1.92737e+06	1.92273e+06	1.91809e+06	1.9139e+06	1.90971e+06	1.90552e+06	1.90133e+06	1.89713e+06	1.88982e+06	1.8825e+06	1.87519e+06	1.86787e+06	1.86056e+06	1.85626e+06	1.85196e+06	1.84766e+06	1.84336e+06	1.83906e+06	1.83107e+06	1.82308e+06	1.81509e+06	1.80709e+06	1.7991e+06	1.79224e+06	1.78538e+06	1.77852e+06	1.77166e+06	1.76481e+06	1.75351e+06	1.74222e+06	1.73093e+06	1.71964e+06	1.70834e+06	1.69884e+06	1.68933e+06	1.67983e+06	1.67032e+06
7110006	3.20361e+06	3.20453e+06	3.20545e+06	3.20637e+06	3.20729e+06	3.20524e+06	3.20319e+06	3.20114e+06	3.19909e+06	3.19704e+06	3.18835e+06	3.17966e+06	3.17097e+06	3.16228e+06	3.15359e+06	3.14661e+06	3.13962e+06	3.13264e+06	3.12565e+06	3.11867e+06	3.10581e+06	3.09295e+06	3.0801e+06	3.06724e+06	3.05438e+06	3.04367e+06	3.03297e+06	3.02227e+06	3.01156e+06	3.00086e+06	2.98373e+06	2.9666e+06	2.94947e+06	2.93234e+06	2.91522e+06	2.90018e+06	2.88515e+06	2.87012e+06	2.85509e+06	2.84006e+06	2.81973e+06	2.7994e+06	2.77907e+06	2.75874e+06	2.73841e+06	2.72165e+06	2.7049e+06	2.68815e+06	2.6714e+06
7110007	714524	711866	709209	706552	703894	700625	697357	694088	690819	687550	683263	678976	674689	670403	666116	664141	662166	660191	658216	656242	653142	650043	646943	643844	640744	634943	629141	623340	617538	611736	607917	604098	600279	596460	592640	589132	585624	582116	578608	575100	568468	561835	555202	548569	541936	538485	535033	531581	528130
7110008	656476	662325	668173	674022	679870	685305	690739	696174	701608	707043	711935	716828	721721	726614	731507	735667	739827	743987	748147	752307	755664	759021	762378	765735	769092	771651	774210	776769	779328	781887	783630	785373	787116	788858	790601	791603	792605	793607	794609	795612	796028	796445	796861	797278	797695	797674	797653	797633	797612
7110009	3.94105e+06	3.98472e+06	4.02839e+06	4.07206e+06	4.11573e+06	4.15731e+06	4.19888e+06	4.24046e+06	4.28203e+06	4.32361e+06	4.36176e+06	4.39991e+06	4.43807e+06	4.47622e+06	4.51438e+06	4.54799e+06	4.5816e+06	4.61521e+06	4.64882e+06	4.68243e+06	4.7113e+06	4.74018e+06	4.76905e+06	4.79792e+06	4.82679e+06	4.85077e+06	4.87475e+06	4.89873e+06	4.92271e+06	4.94669e+06	4.96571e+06	4.98473e+06	5.00374e+06	5.02276e+06	5.04178e+06	5.05622e+06	5.07066e+06	5.0851e+06	5.09954e+06	5.11397e+06	5.12513e+06	5.13629e+06	5.14744e+06	5.1586e+06	5.16975e+06	5.17856e+06	5.18737e+06	5.19618e+06	5.20499e+06
7120001	3.70444e+07	3.73191e+07	3.75938e+07	3.78684e+07	3.81431e+07	3.83941e+07	3.86451e+07	3.88962e+07	3.91472e+07	3.93982e+07	3.96172e+07	3.98362e+07	4.00552e+07	4.02742e+07	4.04933e+07	4.06711e+07	4.08489e+07	4.10267e+07	4.12046e+07	4.13824e+07	4.15227e+07	4.16631e+07	4.18034e+07	4.19438e+07	4.20841e+07	4.21887e+07	4.22933e+07	4.23979e+07	4.25025e+07	4.2607e+07	4.26787e+07	4.27503e+07	4.28219e+07	4.28935e+07	4.29652e+07	4.3009e+07	4.30528e+07	4.30967e+07	4.31405e+07	4.31844e+07	4.32097e+07	4.32351e+07	4.32605e+07	4.32859e+07	4.33112e+07	4.33231e+07	4.33349e+07	4.33468e+07	4.33586e+07
7120002	1.50211e+06	1.4965e+06	1.49089e+06	1.48528e+06	1.47967e+06	1.47336e+06	1.46706e+06	1.46075e+06	1.45444e+06	1.44814e+06	1.43974e+06	1.43134e+06	1.42294e+06	1.41454e+06	1.40614e+06	1.39768e+06	1.38922e+06	1.38076e+06	1.37231e+06	1.36385e+06	1.35437e+06	1.34489e+06	1.33541e+06	1.32594e+06	1.31646e+06	1.30507e+06	1.29369e+06	1.2823e+06	1.27092e+06	1.25953e+06	1.249e+06	1.23846e+06	1.22792e+06	1.21739e+06	1.20685e+06	1.19609e+06	1.18533e+06	1.17456e+06	1.1638e+06	1.15304e+06	1.14223e+06	1.13143e+06	1.12063e+06	1.10982e+06	1.09902e+06	1.08734e+06	1.07566e+06	1.06398e+06	1.05231e+06
7120003	2.99882e+08	3.01454e+08	3.03026e+08	3.04598e+08	3.0617e+08	3.0747e+08	3.0877e+08	3.10069e+08	3.11369e+08	3.12668e+08	3.13733e+08	3.14799e+08	3.15864e+08	3.16929e+08	3.17994e+08	3.18799e+08	3.19604e+08	3.20409e+08	3.21214e+08	3.22019e+08	3.22563e+08	3.23108e+08	3.23652e+08	3.24196e+08	3.2474e+08	3.24975e+08	3.25211e+08	3.25446e+08	3.25681e+08	3.25916e+08	3.25849e+08	3.25781e+08	3.25714e+08	3.25647e+08	3.2558e+08	3.25245e+08	3.2491e+08	3.24576e+08	3.24241e+08	3.23907e+08	3.23416e+08	3.22925e+08	3.22435e+08	3.21944e+08	3.21454e+08	3.20853e+08	3.20252e+08	3.19651e+08	3.1905e+08
7120004	2.73728e+08	2.7562e+08	2.77513e+08	2.79405e+08	2.81298e+08	2.83e+08	2.84702e+08	2.86404e+08	2.88105e+08	2.89807e+08	2.91311e+08	2.92814e+08	2.94317e+08	2.9582e+08	2.97324e+08	2.98544e+08	2.99764e+08	3.00985e+08	3.02205e+08	3.03426e+08	3.04337e+08	3.05248e+08	3.06159e+08	3.0707e+08	3.07981e+08	3.08563e+08	3.09145e+08	3.09726e+08	3.10308e+08	3.1089e+08	3.11184e+08	3.11477e+08	3.11771e+08	3.12064e+08	3.12358e+08	3.12422e+08	3.12487e+08	3.12551e+08	3.12615e+08	3.1268e+08	3.12613e+08	3.12547e+08	3.12481e+08	3.12415e+08	3.12348e+08	3.12183e+08	3.12018e+08	3.11853e+08	3.11688e+08
7120005	2.12116e+06	2.13342e+06	2.14568e+06	2.15794e+06	2.1702e+06	2.17992e+06	2.18964e+06	2.19936e+06	2.20908e+06	2.2188e+06	2.22634e+06	2.23388e+06	2.24141e+06	2.24895e+06	2.25649e+06	2.26196e+06	2.26744e+06	2.27291e+06	2.27839e+06	2.28386e+06	2.28727e+06	2.29068e+06	2.29409e+06	2.29751e+06	2.30092e+06	2.30194e+06	2.30297e+06	2.30399e+06	2.30502e+06	2.30604e+06	2.30448e+06	2.30292e+06	2.30136e+06	2.2998e+06	2.29825e+06	2.29431e+06	2.29037e+06	2.28643e+06	2.2825e+06	2.27856e+06	2.273e+06	2.26743e+06	2.26187e+06	2.25631e+06	2.25074e+06	2.24409e+06	2.23743e+06	2.23077e+06	2.22411e+06
7120006	8.03685e+07	8.11378e+07	8.19072e+07	8.26766e+07	8.3446e+07	8.41783e+07	8.49106e+07	8.56429e+07	8.63752e+07	8.71075e+07	8.77823e+07	8.84571e+07	8.9132e+07	8.98068e+07	9.04816e+07	9.10606e+07	9.16397e+07	9.22187e+07	9.27977e+07	9.33767e+07	9.38554e+07	9.43342e+07	9.4813e+07	9.52917e+07	9.57705e+07	9.61556e+07	9.65407e+07	9.69258e+07	9.73109e+07	9.7696e+07	9.80051e+07	9.83143e+07	9.86234e+07	9.89326e+07	9.92417e+07	9.94915e+07	9.97413e+07	9.99912e+07	1.00241e+08	1.00491e+08	1.00704e+08	1.00917e+08	1.01129e+08	1.01342e+08	1.01555e+08	1.01738e+08	1.01922e+08	1.02105e+08	1.02288e+08
7120007	1.69007e+07	1.7114e+07	1.73273e+07	1.75406e+07	1.77539e+07	1.79554e+07	1.8157e+07	1.83585e+07	1.85601e+07	1.87616e+07	1.8952e+07	1.91423e+07	1.93327e+07	1.95231e+07	1.97134e+07	1.98868e+07	2.00602e+07	2.02336e+07	2.0407e+07	2.05804e+07	2.07338e+07	2.08872e+07	2.10405e+07	2.11939e+07	2.13472e+07	2.14794e+07	2.16116e+07	2.17438e+07	2.1876e+07	2.20082e+07	2.21211e+07	2.2234e+07	2.23469e+07	2.24598e+07	2.25727e+07	2.26697e+07	2.27666e+07	2.28636e+07	2.29606e+07	2.30575e+07	2.31435e+07	2.32295e+07	2.33154e+07	2.34014e+07	2.34873e+07	2.35635e+07	2.36397e+07	2.37158e+07	2.3792e+07
7130001	1.59277e+06	1.5915e+06	1.59022e+06	1.58895e+06	1.58768e+06	1.58578e+06	1.58388e+06	1.58199e+06	1.58009e+06	1.57819e+06	1.57531e+06	1.57243e+06	1.56956e+06	1.56668e+06	1.5638e+06	1.55951e+06	1.55523e+06	1.55094e+06	1.54666e+06	1.54237e+06	1.53693e+06	1.5315e+06	1.52606e+06	1.52063e+06	1.51519e+06	1.50888e+06	1.50257e+06	1.49626e+06	1.48996e+06	1.48365e+06	1.47669e+06	1.46973e+06	1.46277e+06	1.45581e+06	1.44886e+06	1.44272e+06	1.43657e+06	1.43043e+06	1.42429e+06	1.41815e+06	1.41042e+06	1.40269e+06	1.39496e+06	1.38723e+06	1.3795e+06	1.37296e+06	1.36642e+06	1.35989e+06	1.35335e+06
7130002	9.49535e+06	9.49781e+06	9.50027e+06	9.50273e+06	9.50519e+06	9.50259e+06	9.5e+06	9.49741e+06	9.49482e+06	9.49223e+06	9.48277e+06	9.47331e+06	9.46385e+06	9.4544e+06	9.44494e+06	9.42623e+06	9.40753e+06	9.38883e+06	9.37012e+06	9.35142e+06	9.32605e+06	9.30067e+06	9.2753e+06	9.24993e+06	9.22456e+06	9.19366e+06	9.16277e+06	9.13187e+06	9.10097e+06	9.07008e+06	9.03448e+06	8.99887e+06	8.96327e+06	8.92767e+06	8.89206e+06	8.85231e+06	8.81255e+06	8.77279e+06	8.73303e+06	8.69327e+06	8.6506e+06	8.60793e+06	8.56526e+06	8.52259e+06	8.47992e+06	8.44039e+06	8.40086e+06	8.36134e+06	8.32181e+06
7130003	5.396e+06	5.40882e+06	5.42165e+06	5.43447e+06	5.4473e+06	5.4564e+06	5.46551e+06	5.47461e+06	5.48372e+06	5.49282e+06	5.49797e+06	5.50311e+06	5.50826e+06	5.5134e+06	5.51855e+06	5.51923e+06	5.51991e+06	5.5206e+06	5.52128e+06	5.52196e+06	5.51917e+06	5.51638e+06	5.5136e+06	5.51081e+06	5.50802e+06	5.50195e+06	5.49588e+06	5.48981e+06	5.48374e+06	5.47767e+06	5.46839e+06	5.45911e+06	5.44983e+06	5.44055e+06	5.43127e+06	5.41925e+06	5.40723e+06	5.3952e+06	5.38318e+06	5.37116e+06	5.35781e+06	5.34446e+06	5.33111e+06	5.31776e+06	5.30441e+06	5.29038e+06	5.27635e+06	5.26232e+06	5.2483e+06
7130004	8.7522e+06	8.81485e+06	8.87749e+06	8.94014e+06	9.00278e+06	9.0529e+06	9.10303e+06	9.15315e+06	9.20327e+06	9.25339e+06	9.28813e+06	9.32287e+06	9.35761e+06	9.39235e+06	9.42708e+06	9.4518e+06	9.47651e+06	9.50122e+06	9.52593e+06	9.55064e+06	9.57116e+06	9.59168e+06	9.61219e+06	9.63271e+06	9.65323e+06	9.67007e+06	9.68691e+06	9.70375e+06	9.7206e+06	9.73744e+06	9.74719e+06	9.75694e+06	9.76668e+06	9.77643e+06	9.78618e+06	9.78678e+06	9.78738e+06	9.78798e+06	9.78858e+06	9.78918e+06	9.78274e+06	9.7763e+06	9.76986e+06	9.76342e+06	9.75698e+06	9.74713e+06	9.73729e+06	9.72744e+06	9.7176e+06
7130005	2.61082e+06	2.60595e+06	2.60108e+06	2.59621e+06	2.59133e+06	2.58525e+06	2.57916e+06	2.57307e+06	2.56698e+06	2.56089e+06	2.55308e+06	2.54526e+06	2.53745e+06	2.52963e+06	2.52181e+06	2.5121e+06	2.50239e+06	2.49268e+06	2.48297e+06	2.47326e+06	2.46223e+06	2.45121e+06	2.44018e+06	2.42916e+06	2.41813e+06	2.40618e+06	2.39423e+06	2.38228e+06	2.37033e+06	2.35838e+06	2.34561e+06	2.33284e+06	2.32007e+06	2.3073e+06	2.29453e+06	2.28116e+06	2.2678e+06	2.25443e+06	2.24107e+06	2.2277e+06	2.21396e+06	2.20023e+06	2.18649e+06	2.17275e+06	2.15901e+06	2.14551e+06	2.132e+06	2.11849e+06	2.10498e+06
7130006	1.84378e+07	1.84992e+07	1.85607e+07	1.86221e+07	1.86835e+07	1.87217e+07	1.87599e+07	1.87981e+07	1.88363e+07	1.88745e+07	1.88829e+07	1.88912e+07	1.88995e+07	1.89079e+07	1.89162e+07	1.89048e+07	1.88934e+07	1.88821e+07	1.88707e+07	1.88593e+07	1.88403e+07	1.88212e+07	1.88022e+07	1.87831e+07	1.87641e+07	1.87396e+07	1.8715e+07	1.86905e+07	1.8666e+07	1.86415e+07	1.86067e+07	1.85719e+07	1.85371e+07	1.85024e+07	1.84676e+07	1.84179e+07	1.83681e+07	1.83184e+07	1.82687e+07	1.8219e+07	1.81579e+07	1.80968e+07	1.80356e+07	1.79745e+07	1.79134e+07	1.78485e+07	1.77836e+07	1.77188e+07	1.76539e+07
7130007	9.16363e+06	9.16522e+06	9.16682e+06	9.16841e+06	9.17e+06	9.16547e+06	9.16094e+06	9.15641e+06	9.15187e+06	9.14734e+06	9.13721e+06	9.12708e+06	9.11695e+06	9.10682e+06	9.09669e+06	9.07789e+06	9.0591e+06	9.04031e+06	9.02151e+06	9.00272e+06	8.97585e+06	8.94898e+06	8.92211e+06	8.89523e+06	8.86836e+06	8.83383e+06	8.7993e+06	8.76477e+06	8.73024e+06	8.69571e+06	8.65513e+06	8.61455e+06	8.57397e+06	8.53339e+06	8.49281e+06	8.44763e+06	8.40245e+06	8.35727e+06	8.31208e+06	8.2669e+06	8.22065e+06	8.1744e+06	8.12815e+06	8.08189e+06	8.03564e+06	7.98979e+06	7.94393e+06	7.89808e+06	7.85222e+06
7130008	7.04503e+06	7.05105e+06	7.05706e+06	7.06308e+06	7.0691e+06	7.06984e+06	7.07059e+06	7.07134e+06	7.07208e+06	7.07283e+06	7.06903e+06	7.06524e+06	7.06144e+06	7.05765e+06	7.05385e+06	7.04313e+06	7.0324e+06	7.02168e+06	7.01096e+06	7.00023e+06	6.98284e+06	6.96545e+06	6.94805e+06	6.93066e+06	6.91327e+06	6.88955e+06	6.86583e+06	6.84211e+06	6.81839e+06	6.79467e+06	6.7661e+06	6.73754e+06	6.70897e+06	6.68041e+06	6.65184e+06	6.61969e+06	6.58753e+06	6.55537e+06	6.52321e+06	6.49105e+06	6.45833e+06	6.42562e+06	6.3929e+06	6.36018e+06	6.32746e+06	6.29515e+06	6.26283e+06	6.23051e+06	6.1982e+06
7130009	9.70001e+06	9.76621e+06	9.83241e+06	9.89861e+06	9.96481e+06	1.00162e+07	1.00675e+07	1.01188e+07	1.01702e+07	1.02215e+07	1.02544e+07	1.02873e+07	1.03202e+07	1.03531e+07	1.0386e+07	1.04081e+07	1.04302e+07	1.04523e+07	1.04744e+07	1.04965e+07	1.05151e+07	1.05337e+07	1.05523e+07	1.05709e+07	1.05895e+07	1.06051e+07	1.06208e+07	1.06365e+07	1.06521e+07	1.06678e+07	1.06765e+07	1.06852e+07	1.06939e+07	1.07026e+07	1.07113e+07	1.07102e+07	1.07092e+07	1.07081e+07	1.07071e+07	1.07061e+07	1.06974e+07	1.06887e+07	1.068e+07	1.06714e+07	1.06627e+07	1.06501e+07	1.06374e+07	1.06248e+07	1.06121e+07
7130010	2.5358e+06	2.54841e+06	2.56103e+06	2.57365e+06	2.58627e+06	2.59346e+06	2.60066e+06	2.60786e+06	2.61506e+06	2.62226e+06	2.62127e+06	2.62028e+06	2.6193e+06	2.61831e+06	2.61732e+06	2.61321e+06	2.60911e+06	2.605e+06	2.6009e+06	2.59679e+06	2.5925e+06	2.5882e+06	2.58391e+06	2.57962e+06	2.57533e+06	2.57181e+06	2.56828e+06	2.56476e+06	2.56124e+06	2.55771e+06	2.55311e+06	2.54851e+06	2.54391e+06	2.5393e+06	2.5347e+06	2.52724e+06	2.51979e+06	2.51233e+06	2.50487e+06	2.49741e+06	2.48726e+06	2.47711e+06	2.46696e+06	2.4568e+06	2.44665e+06	2.43497e+06	2.42329e+06	2.41161e+06	2.39993e+06
7130011	2.06964e+06	2.06362e+06	2.05759e+06	2.05157e+06	2.04554e+06	2.03845e+06	2.03136e+06	2.02427e+06	2.01718e+06	2.01009e+06	2.00131e+06	1.99252e+06	1.98373e+06	1.97494e+06	1.96616e+06	1.95547e+06	1.94479e+06	1.93411e+06	1.92343e+06	1.91275e+06	1.9008e+06	1.88886e+06	1.87691e+06	1.86497e+06	1.85302e+06	1.84023e+06	1.82744e+06	1.81465e+06	1.80187e+06	1.78908e+06	1.77561e+06	1.76214e+06	1.74867e+06	1.7352e+06	1.72173e+06	1.70766e+06	1.69359e+06	1.67952e+06	1.66545e+06	1.65138e+06	1.63703e+06	1.62267e+06	1.60831e+06	1.59396e+06	1.5796e+06	1.56523e+06	1.55086e+06	1.53649e+06	1.52212e+06
7130012	3.70698e+06	3.69328e+06	3.67957e+06	3.66587e+06	3.65217e+06	3.63604e+06	3.61992e+06	3.60379e+06	3.58766e+06	3.57154e+06	3.55218e+06	3.53282e+06	3.51346e+06	3.49411e+06	3.47475e+06	3.45205e+06	3.42936e+06	3.40666e+06	3.38397e+06	3.36127e+06	3.33653e+06	3.31178e+06	3.28704e+06	3.2623e+06	3.23756e+06	3.21149e+06	3.18542e+06	3.15935e+06	3.13328e+06	3.10721e+06	3.07984e+06	3.05247e+06	3.0251e+06	2.99773e+06	2.97037e+06	2.94182e+06	2.91327e+06	2.88473e+06	2.85618e+06	2.82763e+06	2.79848e+06	2.76933e+06	2.74018e+06	2.71103e+06	2.68188e+06	2.65293e+06	2.62398e+06	2.59503e+06	2.56608e+06
7140101	1.08224e+08	1.0874e+08	1.09256e+08	1.09772e+08	1.10288e+08	1.10715e+08	1.11142e+08	1.1157e+08	1.11997e+08	1.12424e+08	1.12755e+08	1.13086e+08	1.13416e+08	1.13747e+08	1.14078e+08	1.14293e+08	1.14509e+08	1.14724e+08	1.1494e+08	1.15155e+08	1.15269e+08	1.15383e+08	1.15497e+08	1.15611e+08	1.15725e+08	1.15741e+08	1.15756e+08	1.15772e+08	1.15787e+08	1.15803e+08	1.15725e+08	1.15646e+08	1.15568e+08	1.1549e+08	1.15412e+08	1.15254e+08	1.15097e+08	1.14939e+08	1.14782e+08	1.14624e+08	1.14422e+08	1.14219e+08	1.14016e+08	1.13813e+08	1.1361e+08	1.13384e+08	1.13158e+08	1.12931e+08	1.12705e+08
7140102	3.87176e+07	3.88685e+07	3.90194e+07	3.91703e+07	3.93211e+07	3.94523e+07	3.95834e+07	3.97145e+07	3.98456e+07	3.99767e+07	4.00759e+07	4.01751e+07	4.02743e+07	4.03735e+07	4.04727e+07	4.05254e+07	4.05782e+07	4.06309e+07	4.06837e+07	4.07364e+07	4.07482e+07	4.076e+07	4.07718e+07	4.07836e+07	4.07954e+07	4.07726e+07	4.07498e+07	4.0727e+07	4.07042e+07	4.06814e+07	4.06324e+07	4.05834e+07	4.05344e+07	4.04855e+07	4.04365e+07	4.03726e+07	4.03087e+07	4.02448e+07	4.0181e+07	4.01171e+07	4.00477e+07	3.99783e+07	3.99089e+07	3.98395e+07	3.97701e+07	3.96968e+07	3.96234e+07	3.955e+07	3.94766e+07
7140103	0	0	0	0	0	0	0	0	0	0	0	0	0	0	0	0	0	0	0	0	0	0	0	0	0	0	0	0	0	0	0	0	0	0	0	0	0	0	0	0	0	0	0	0	0	0	0	0	0
7140104	5.97468e+06	6.00755e+06	6.04042e+06	6.07328e+06	6.10615e+06	6.13233e+06	6.15851e+06	6.18469e+06	6.21087e+06	6.23705e+06	6.25716e+06	6.27726e+06	6.29737e+06	6.31747e+06	6.33757e+06	6.34942e+06	6.36127e+06	6.37311e+06	6.38496e+06	6.3968e+06	6.40146e+06	6.40611e+06	6.41076e+06	6.41542e+06	6.42007e+06	6.41702e+06	6.41396e+06	6.41091e+06	6.40785e+06	6.4048e+06	6.39405e+06	6.3833e+06	6.37255e+06	6.3618e+06	6.35105e+06	6.33499e+06	6.31893e+06	6.30287e+06	6.28682e+06	6.27076e+06	6.25089e+06	6.23103e+06	6.21116e+06	6.1913e+06	6.17143e+06	6.14847e+06	6.12552e+06	6.10256e+06	6.0796e+06
7140105	5.55354e+06	5.55429e+06	5.55505e+06	5.5558e+06	5.55655e+06	5.55083e+06	5.54511e+06	5.53939e+06	5.53367e+06	5.52795e+06	5.51499e+06	5.50204e+06	5.48908e+06	5.47613e+06	5.46317e+06	5.44142e+06	5.41966e+06	5.3979e+06	5.37614e+06	5.35438e+06	5.3323e+06	5.31021e+06	5.28812e+06	5.26604e+06	5.24395e+06	5.2158e+06	5.18766e+06	5.15952e+06	5.13137e+06	5.10323e+06	5.07435e+06	5.04547e+06	5.0166e+06	4.98772e+06	4.95885e+06	4.92585e+06	4.89285e+06	4.85985e+06	4.82685e+06	4.79385e+06	4.75493e+06	4.71601e+06	4.6771e+06	4.63818e+06	4.59927e+06	4.56236e+06	4.52546e+06	4.48856e+06	4.45165e+06
7140106	1.45857e+07	1.45826e+07	1.45795e+07	1.45764e+07	1.45733e+07	1.4547e+07	1.45206e+07	1.44942e+07	1.44678e+07	1.44414e+07	1.43932e+07	1.4345e+07	1.42967e+07	1.42485e+07	1.42002e+07	1.41417e+07	1.40831e+07	1.40245e+07	1.39659e+07	1.39073e+07	1.38447e+07	1.37821e+07	1.37195e+07	1.36569e+07	1.35943e+07	1.35269e+07	1.34596e+07	1.33923e+07	1.3325e+07	1.32577e+07	1.31801e+07	1.31025e+07	1.30249e+07	1.29473e+07	1.28698e+07	1.27788e+07	1.26879e+07	1.25969e+07	1.2506e+07	1.24151e+07	1.2316e+07	1.22169e+07	1.21179e+07	1.20188e+07	1.19197e+07	1.18168e+07	1.17139e+07	1.1611e+07	1.15081e+07
7140107	1.84517e+06	1.84744e+06	1.84971e+06	1.85198e+06	1.85425e+06	1.85421e+06	1.85417e+06	1.85413e+06	1.85409e+06	1.85405e+06	1.8514e+06	1.84874e+06	1.84609e+06	1.84343e+06	1.84078e+06	1.8361e+06	1.83142e+06	1.82674e+06	1.82206e+06	1.81738e+06	1.81159e+06	1.80579e+06	1.8e+06	1.79421e+06	1.78842e+06	1.78173e+06	1.77504e+06	1.76835e+06	1.76166e+06	1.75497e+06	1.74697e+06	1.73897e+06	1.73098e+06	1.72298e+06	1.71499e+06	1.70555e+06	1.69611e+06	1.68668e+06	1.67724e+06	1.6678e+06	1.65732e+06	1.64684e+06	1.63636e+06	1.62588e+06	1.6154e+06	1.60448e+06	1.59355e+06	1.58263e+06	1.57171e+06
7140108	209474	209283	209092	208901	208710	208456	208202	207948	207693	207439	207090	206741	206392	206044	205695	204278	202862	201445	200029	198612	197967	197322	196676	196031	195385	193777	192168	190560	188951	187342	186561	185779	184997	184215	183433	182569	181705	180841	179977	179112	177363	175614	173865	172116	170366	168337	166309	164280	162251
7140201	2.67934e+06	2.68176e+06	2.68417e+06	2.68659e+06	2.689e+06	2.68735e+06	2.68569e+06	2.68403e+06	2.68237e+06	2.68071e+06	2.67376e+06	2.6668e+06	2.65985e+06	2.65289e+06	2.64594e+06	2.63633e+06	2.62672e+06	2.61711e+06	2.60751e+06	2.5979e+06	2.58783e+06	2.57775e+06	2.56768e+06	2.55761e+06	2.54754e+06	2.53742e+06	2.5273e+06	2.51718e+06	2.50706e+06	2.49695e+06	2.48561e+06	2.47427e+06	2.46293e+06	2.45159e+06	2.44025e+06	2.4266e+06	2.41295e+06	2.3993e+06	2.38565e+06	2.372e+06	2.35631e+06	2.34062e+06	2.32493e+06	2.30924e+06	2.29355e+06	2.27686e+06	2.26017e+06	2.24349e+06	2.2268e+06
7140202	6.17826e+06	6.1495e+06	6.12074e+06	6.09197e+06	6.06321e+06	6.03209e+06	6.00096e+06	5.96984e+06	5.93872e+06	5.90759e+06	5.87303e+06	5.83847e+06	5.80392e+06	5.76936e+06	5.7348e+06	5.6946e+06	5.65439e+06	5.61419e+06	5.57399e+06	5.53379e+06	5.48892e+06	5.44405e+06	5.39918e+06	5.35431e+06	5.30944e+06	5.26091e+06	5.21238e+06	5.16385e+06	5.11532e+06	5.06679e+06	5.01604e+06	4.96529e+06	4.91454e+06	4.86379e+06	4.81304e+06	4.76092e+06	4.70881e+06	4.6567e+06	4.60459e+06	4.55247e+06	4.49996e+06	4.44744e+06	4.39492e+06	4.3424e+06	4.28989e+06	4.23786e+06	4.18584e+06	4.13381e+06	4.08179e+06
7140203	4.30161e+06	4.28492e+06	4.26824e+06	4.25155e+06	4.23486e+06	4.21534e+06	4.19582e+06	4.17631e+06	4.15679e+06	4.13727e+06	4.11413e+06	4.091e+06	4.06786e+06	4.04472e+06	4.02159e+06	3.99437e+06	3.96716e+06	3.93995e+06	3.91273e+06	3.88552e+06	3.85527e+06	3.82503e+06	3.79478e+06	3.76454e+06	3.73429e+06	3.7015e+06	3.66871e+06	3.63591e+06	3.60312e+06	3.57033e+06	3.53548e+06	3.50063e+06	3.46579e+06	3.43094e+06	3.39609e+06	3.35939e+06	3.3227e+06	3.286e+06	3.24931e+06	3.21261e+06	3.17517e+06	3.13773e+06	3.10029e+06	3.06285e+06	3.0254e+06	2.98841e+06	2.95142e+06	2.91442e+06	2.87743e+06
7140204	2.95621e+07	2.96779e+07	2.97937e+07	2.99095e+07	3.00253e+07	3.01143e+07	3.02032e+07	3.02922e+07	3.03811e+07	3.04701e+07	3.053e+07	3.059e+07	3.06499e+07	3.07099e+07	3.07698e+07	3.07998e+07	3.08299e+07	3.08599e+07	3.08899e+07	3.09199e+07	3.09267e+07	3.09335e+07	3.09403e+07	3.0947e+07	3.09538e+07	3.09372e+07	3.09206e+07	3.09039e+07	3.08873e+07	3.08706e+07	3.08283e+07	3.07859e+07	3.07435e+07	3.07011e+07	3.06588e+07	3.05911e+07	3.05234e+07	3.04558e+07	3.03881e+07	3.03204e+07	3.02363e+07	3.01522e+07	3.00681e+07	2.99839e+07	2.98998e+07	2.98075e+07	2.97151e+07	2.96228e+07	2.95305e+07
8010100	0	0	0	0	0	0	0	0	0	0	0	0	0	0	0	0	0	0	0	0	0	0	0	0	0	0	0	0	0	0	0	0	0	0	0	0	0	0	0	0	0	0	0	0	0	0	0	0	0
8010201	455368	455110	454851	454593	454335	453890	453445	453001	452556	452111	451495	450878	450262	449645	449029	448104	447179	446255	445330	444405	443147	441890	440632	439374	438116	436538	434961	433383	431805	430227	428448	426669	424889	423110	421331	419471	417612	415752	413892	412033	410013	407993	405972	403952	401932	400094	398256	396417	394579
8010202	10696.6	10684	10671.4	10658.9	10646.3	10623.7	10601.1	10578.5	10555.9	10533.3	10501.7	10470	10438.3	10406.6	10375	10333.8	10292.7	10251.6	10210.4	10169.3	10119.9	10070.5	10021.2	9971.79	9922.42	9866.79	9811.15	9755.52	9699.89	9644.25	9584.09	9523.92	9463.76	9403.59	9343.43	9280.19	9216.94	9153.7	9090.46	9027.22	8963.32	8899.43	8835.54	8771.65	8707.76	8643.2	8578.64	8514.09	8449.53
8010203	34888.9	34809.3	34729.7	34650	34570.4	34454.7	34339.1	34223.5	34107.9	33992.3	33842.2	33692.2	33542.2	33392.2	33242.1	33065.3	32888.4	32711.5	32534.6	32357.7	32165	31972.4	31779.7	31587.1	31394.4	31190.5	30986.7	30782.8	30579	30375.1	30159.8	29944.5	29729.1	29513.8	29298.5	29071.5	28844.6	28617.6	28390.6	28163.7	27932.5	27701.4	27470.2	27239.1	27007.9	26773.4	26539	26304.5	26070.1
8010204	363905	364344	364783	365222	365661	365832	366003	366174	366346	366517	366445	366374	366303	366232	366160	365746	365331	364917	364502	364087	363364	362641	361918	361195	360472	359482	358492	357502	356512	355522	354316	353109	351903	350697	349490	348131	346771	345412	344052	342693	341274	339856	338437	337019	335600	334116	332631	331146	329662
8010205	381227	382445	383663	384881	386099	386937	387776	388614	389452	390290	390742	391194	391646	392098	392550	392588	392626	392664	392702	392739	392449	392158	391867	391576	391285	390679	390074	389468	388863	388257	387350	386442	385534	384626	383718	382550	381382	380215	379047	377879	376556	375234	373911	372588	371266	369817	368368	366919	365470
8010206	0	0	0	0	0	0	0	0	0	0	0	0	0	0	0	0	0	0	0	0	0	0	0	0	0	0	0	0	0	0	0	0	0	0	0	0	0	0	0	0	0	0	0	0	0	0	0	0	0
8010207	0	0	0	0	0	0	0	0	0	0	0	0	0	0	0	0	0	0	0	0	0	0	0	0	0	0	0	0	0	0	0	0	0	0	0	0	0	0	0	0	0	0	0	0	0	0	0	0	0
8010208	0	0	0	0	0	0	0	0	0	0	0	0	0	0	0	0	0	0	0	0	0	0	0	0	0	0	0	0	0	0	0	0	0	0	0	0	0	0	0	0	0	0	0	0	0	0	0	0	0
8010209	0	0	0	0	0	0	0	0	0	0	0	0	0	0	0	0	0	0	0	0	0	0	0	0	0	0	0	0	0	0	0	0	0	0	0	0	0	0	0	0	0	0	0	0	0	0	0	0	0
8010210	0	0	0	0	0	0	0	0	0	0	0	0	0	0	0	0	0	0	0	0	0	0	0	0	0	0	0	0	0	0	0	0	0	0	0	0	0	0	0	0	0	0	0	0	0	0	0	0	0
8010211	0	0	0	0	0	0	0	0	0	0	0	0	0	0	0	0	0	0	0	0	0	0	0	0	0	0	0	0	0	0	0	0	0	0	0	0	0	0	0	0	0	0	0	0	0	0	0	0	0
8020100	0	0	0	0	0	0	0	0	0	0	0	0	0	0	0	0	0	0	0	0	0	0	0	0	0	0	0	0	0	0	0	0	0	0	0	0	0	0	0	0	0	0	0	0	0	0	0	0	0
8020201	0	0	0	0	0	0	0	0	0	0	0	0	0	0	0	0	0	0	0	0	0	0	0	0	0	0	0	0	0	0	0	0	0	0	0	0	0	0	0	0	0	0	0	0	0	0	0	0	0
8020202	465308	464621	463933	463246	462558	461336	460114	458892	457670	456448	455345	454242	453139	452036	450933	449049	447165	445282	443398	441515	439818	438122	436426	434729	433033	430964	428896	426827	424758	422689	419770	416851	413931	411012	408093	405327	402562	399797	397031	394266	391325	388384	385443	382502	379561	376081	372601	369120	365640
8020203	60787.4	60836.6	60885.8	60935.1	60984.3	60985.5	60986.7	60987.9	60989.1	60990.3	60941.1	60891.8	60842.5	60793.3	60744	60628	60512	60395.9	60279.9	60163.9	59993.5	59823	59652.6	59482.2	59311.8	59092.3	58872.8	58653.3	58433.9	58214.4	57953.7	57692.9	57432.2	57171.5	56910.7	56618.4	56326.1	56033.7	55741.4	55449	55145	54841	54536.9	54232.9	53928.8	53596.7	53264.6	52932.5	52600.4
8020204	333566	332874	332183	331491	330800	329957	329115	328273	327430	326588	325563	324539	323514	322490	321465	320127	318789	317451	316112	314774	313181	311588	309994	308401	306808	305011	303215	301419	299622	297826	295878	293931	291984	290036	288089	286052	284015	281978	279940	277903	275813	273723	271633	269543	267452	265324	263195	261066	258937
8020205	0	0	0	0	0	0	0	0	0	0	0	0	0	0	0	0	0	0	0	0	0	0	0	0	0	0	0	0	0	0	0	0	0	0	0	0	0	0	0	0	0	0	0	0	0	0	0	0	0
8020301	9.14085e+06	9.20007e+06	9.25929e+06	9.31851e+06	9.37773e+06	9.42759e+06	9.47746e+06	9.52732e+06	9.57718e+06	9.62704e+06	9.66419e+06	9.70134e+06	9.7385e+06	9.77565e+06	9.8128e+06	9.83362e+06	9.85444e+06	9.87526e+06	9.89608e+06	9.9169e+06	9.93753e+06	9.95815e+06	9.97878e+06	9.99941e+06	1.002e+07	1.00345e+07	1.0049e+07	1.00635e+07	1.0078e+07	1.00925e+07	1.00982e+07	1.01039e+07	1.01097e+07	1.01154e+07	1.01211e+07	1.01116e+07	1.01021e+07	1.00926e+07	1.00831e+07	1.00736e+07	1.00634e+07	1.00531e+07	1.00428e+07	1.00325e+07	1.00223e+07	1.00062e+07	9.99019e+06	9.97415e+06	9.95812e+06
8020302	1.57318e+06	1.5742e+06	1.57521e+06	1.57623e+06	1.57725e+06	1.57716e+06	1.57708e+06	1.577e+06	1.57692e+06	1.57683e+06	1.57487e+06	1.57291e+06	1.57095e+06	1.56899e+06	1.56703e+06	1.56407e+06	1.5611e+06	1.55814e+06	1.55518e+06	1.55222e+06	1.54792e+06	1.54362e+06	1.53932e+06	1.53502e+06	1.53073e+06	1.52589e+06	1.52105e+06	1.51621e+06	1.51137e+06	1.50653e+06	1.4986e+06	1.49067e+06	1.48274e+06	1.47481e+06	1.46688e+06	1.45998e+06	1.45308e+06	1.44618e+06	1.43928e+06	1.43238e+06	1.4246e+06	1.41682e+06	1.40904e+06	1.40126e+06	1.39348e+06	1.38388e+06	1.37429e+06	1.36469e+06	1.35509e+06
8020303	0	0	0	0	0	0	0	0	0	0	0	0	0	0	0	0	0	0	0	0	0	0	0	0	0	0	0	0	0	0	0	0	0	0	0	0	0	0	0	0	0	0	0	0	0	0	0	0	0
8020304	0	0	0	0	0	0	0	0	0	0	0	0	0	0	0	0	0	0	0	0	0	0	0	0	0	0	0	0	0	0	0	0	0	0	0	0	0	0	0	0	0	0	0	0	0	0	0	0	0
8020401	50464.9	50651	50837.1	51023.3	51209.4	51354.9	51500.5	51646	51791.5	51937.1	52039.1	52141.1	52243.1	52345	52447	52496.3	52545.5	52594.8	52644	52693.3	52694.5	52695.8	52697.1	52698.4	52699.6	52655.4	52611.2	52566.9	52522.7	52478.5	52396.6	52314.6	52232.7	52150.7	52068.8	51956.8	51844.9	51732.9	51620.9	51508.9	51377.6	51246.3	51115	50983.7	50852.4	50705.8	50559.3	50412.7	50266.1
8020402	1.4482e+07	1.45591e+07	1.46361e+07	1.47132e+07	1.47903e+07	1.48563e+07	1.49223e+07	1.49883e+07	1.50543e+07	1.51203e+07	1.51774e+07	1.52345e+07	1.52915e+07	1.53486e+07	1.54056e+07	1.54485e+07	1.54913e+07	1.55341e+07	1.55769e+07	1.56197e+07	1.56479e+07	1.5676e+07	1.57041e+07	1.57323e+07	1.57604e+07	1.57716e+07	1.57828e+07	1.57941e+07	1.58053e+07	1.58165e+07	1.58138e+07	1.58111e+07	1.58084e+07	1.58056e+07	1.58029e+07	1.57896e+07	1.57763e+07	1.57631e+07	1.57498e+07	1.57365e+07	1.57198e+07	1.57032e+07	1.56865e+07	1.56698e+07	1.56532e+07	1.56337e+07	1.56143e+07	1.55949e+07	1.55755e+07
8030100	0	0	0	0	0	0	0	0	0	0	0	0	0	0	0	0	0	0	0	0	0	0	0	0	0	0	0	0	0	0	0	0	0	0	0	0	0	0	0	0	0	0	0	0	0	0	0	0	0
8030201	0	0	0	0	0	0	0	0	0	0	0	0	0	0	0	0	0	0	0	0	0	0	0	0	0	0	0	0	0	0	0	0	0	0	0	0	0	0	0	0	0	0	0	0	0	0	0	0	0
8030202	0	0	0	0	0	0	0	0	0	0	0	0	0	0	0	0	0	0	0	0	0	0	0	0	0	0	0	0	0	0	0	0	0	0	0	0	0	0	0	0	0	0	0	0	0	0	0	0	0
8030203	0	0	0	0	0	0	0	0	0	0	0	0	0	0	0	0	0	0	0	0	0	0	0	0	0	0	0	0	0	0	0	0	0	0	0	0	0	0	0	0	0	0	0	0	0	0	0	0	0
8030204	0	0	0	0	0	0	0	0	0	0	0	0	0	0	0	0	0	0	0	0	0	0	0	0	0	0	0	0	0	0	0	0	0	0	0	0	0	0	0	0	0	0	0	0	0	0	0	0	0
8030205	0	0	0	0	0	0	0	0	0	0	0	0	0	0	0	0	0	0	0	0	0	0	0	0	0	0	0	0	0	0	0	0	0	0	0	0	0	0	0	0	0	0	0	0	0	0	0	0	0
8030206	0	0	0	0	0	0	0	0	0	0	0	0	0	0	0	0	0	0	0	0	0	0	0	0	0	0	0	0	0	0	0	0	0	0	0	0	0	0	0	0	0	0	0	0	0	0	0	0	0
8030207	0	0	0	0	0	0	0	0	0	0	0	0	0	0	0	0	0	0	0	0	0	0	0	0	0	0	0	0	0	0	0	0	0	0	0	0	0	0	0	0	0	0	0	0	0	0	0	0	0
8030208	0	0	0	0	0	0	0	0	0	0	0	0	0	0	0	0	0	0	0	0	0	0	0	0	0	0	0	0	0	0	0	0	0	0	0	0	0	0	0	0	0	0	0	0	0	0	0	0	0
8030209	0	0	0	0	0	0	0	0	0	0	0	0	0	0	0	0	0	0	0	0	0	0	0	0	0	0	0	0	0	0	0	0	0	0	0	0	0	0	0	0	0	0	0	0	0	0	0	0	0
8040101	1.2116e+07	1.21055e+07	1.20951e+07	1.20846e+07	1.20742e+07	1.2058e+07	1.20418e+07	1.20256e+07	1.20094e+07	1.19932e+07	1.19739e+07	1.19546e+07	1.19353e+07	1.1916e+07	1.18967e+07	1.18737e+07	1.18508e+07	1.18278e+07	1.18048e+07	1.17818e+07	1.17555e+07	1.17291e+07	1.17027e+07	1.16763e+07	1.16499e+07	1.16198e+07	1.15897e+07	1.15596e+07	1.15295e+07	1.14994e+07	1.14659e+07	1.14324e+07	1.1399e+07	1.13655e+07	1.1332e+07	1.12956e+07	1.12591e+07	1.12227e+07	1.11863e+07	1.11499e+07	1.11133e+07	1.10768e+07	1.10402e+07	1.10036e+07	1.09671e+07	1.09298e+07	1.08925e+07	1.08553e+07	1.0818e+07
8040102	6.24165e+06	6.23768e+06	6.23372e+06	6.22975e+06	6.22579e+06	6.21731e+06	6.20884e+06	6.20037e+06	6.1919e+06	6.18343e+06	6.16838e+06	6.15332e+06	6.13827e+06	6.12322e+06	6.10816e+06	6.08696e+06	6.06576e+06	6.04455e+06	6.02335e+06	6.00215e+06	5.96959e+06	5.93704e+06	5.90449e+06	5.87193e+06	5.83938e+06	5.8126e+06	5.78582e+06	5.75905e+06	5.73227e+06	5.70549e+06	5.66883e+06	5.63218e+06	5.59552e+06	5.55887e+06	5.52221e+06	5.49144e+06	5.46068e+06	5.42991e+06	5.39914e+06	5.36837e+06	5.3288e+06	5.28923e+06	5.24966e+06	5.21009e+06	5.17052e+06	5.13797e+06	5.10543e+06	5.07288e+06	5.04034e+06
8040103	4.68483e+06	4.68733e+06	4.68983e+06	4.69233e+06	4.69483e+06	4.69311e+06	4.69139e+06	4.68968e+06	4.68796e+06	4.68624e+06	4.67901e+06	4.67177e+06	4.66454e+06	4.65731e+06	4.65007e+06	4.63842e+06	4.62677e+06	4.61512e+06	4.60346e+06	4.59181e+06	4.5846e+06	4.57739e+06	4.57019e+06	4.56298e+06	4.55577e+06	4.53984e+06	4.52392e+06	4.50799e+06	4.49206e+06	4.47614e+06	4.45871e+06	4.44129e+06	4.42386e+06	4.40644e+06	4.38901e+06	4.36981e+06	4.3506e+06	4.33139e+06	4.31218e+06	4.29298e+06	4.27208e+06	4.25118e+06	4.23029e+06	4.20939e+06	4.1885e+06	4.16642e+06	4.14434e+06	4.12227e+06	4.10019e+06
8040201	1.25761e+06	1.25475e+06	1.25189e+06	1.24903e+06	1.24618e+06	1.24251e+06	1.23884e+06	1.23516e+06	1.23149e+06	1.22782e+06	1.22343e+06	1.21904e+06	1.21465e+06	1.21026e+06	1.20587e+06	1.20074e+06	1.1956e+06	1.19047e+06	1.18533e+06	1.1802e+06	1.17336e+06	1.16652e+06	1.15968e+06	1.15284e+06	1.14601e+06	1.13971e+06	1.13342e+06	1.12713e+06	1.12084e+06	1.11454e+06	1.10674e+06	1.09894e+06	1.09114e+06	1.08334e+06	1.07554e+06	1.06849e+06	1.06143e+06	1.05438e+06	1.04732e+06	1.04027e+06	1.03241e+06	1.02455e+06	1.01669e+06	1.00884e+06	1.00098e+06	993905	986830	979755	972679
8040202	289224	288821	288417	288014	287611	287021	286432	285842	285253	284664	283929	283193	282458	281723	280988	280040	279092	278145	277197	276250	275109	273968	272827	271686	270545	269223	267900	266578	265255	263933	262475	261018	259560	258102	256645	255095	253545	251995	250445	248895	247309	245723	244137	242551	240965	239359	237753	236148	234542
8040203	1.26988e+07	1.27373e+07	1.27758e+07	1.28143e+07	1.28527e+07	1.28781e+07	1.29036e+07	1.2929e+07	1.29544e+07	1.29798e+07	1.29931e+07	1.30064e+07	1.30197e+07	1.3033e+07	1.30463e+07	1.30475e+07	1.30487e+07	1.30499e+07	1.3051e+07	1.30522e+07	1.30382e+07	1.30243e+07	1.30103e+07	1.29963e+07	1.29824e+07	1.29606e+07	1.29389e+07	1.29171e+07	1.28954e+07	1.28737e+07	1.28412e+07	1.28087e+07	1.27762e+07	1.27437e+07	1.27112e+07	1.2672e+07	1.26329e+07	1.25937e+07	1.25546e+07	1.25154e+07	1.24725e+07	1.24296e+07	1.23867e+07	1.23438e+07	1.23009e+07	1.22535e+07	1.22061e+07	1.21588e+07	1.21114e+07
8040204	0	0	0	0	0	0	0	0	0	0	0	0	0	0	0	0	0	0	0	0	0	0	0	0	0	0	0	0	0	0	0	0	0	0	0	0	0	0	0	0	0	0	0	0	0	0	0	0	0
8040205	4066.79	4064.9	4063.01	4061.13	4059.24	4053.66	4048.08	4042.5	4036.92	4031.34	4021.97	4012.61	4003.25	3993.89	3984.53	3971.24	3957.95	3944.66	3931.37	3918.08	3901.49	3884.91	3868.33	3851.75	3835.17	3816.12	3797.06	3778.01	3758.95	3739.9	3718.63	3697.37	3676.11	3654.84	3633.58	3610.77	3587.96	3565.15	3542.34	3519.53	3496.08	3472.64	3449.19	3425.75	3402.3	3378.27	3354.23	3330.2	3306.16
8040206	1.73221e+06	1.73784e+06	1.74347e+06	1.74911e+06	1.75474e+06	1.7576e+06	1.76047e+06	1.76333e+06	1.7662e+06	1.76906e+06	1.76885e+06	1.76864e+06	1.76843e+06	1.76822e+06	1.768e+06	1.76647e+06	1.76494e+06	1.76341e+06	1.76187e+06	1.76034e+06	1.75831e+06	1.75627e+06	1.75424e+06	1.75221e+06	1.75017e+06	1.74744e+06	1.74471e+06	1.74197e+06	1.73924e+06	1.7365e+06	1.73243e+06	1.72836e+06	1.72429e+06	1.72022e+06	1.71615e+06	1.71044e+06	1.70474e+06	1.69903e+06	1.69332e+06	1.68761e+06	1.68063e+06	1.67365e+06	1.66667e+06	1.65969e+06	1.65271e+06	1.64484e+06	1.63697e+06	1.6291e+06	1.62122e+06
8040207	6.98349e+06	7.02217e+06	7.06086e+06	7.09954e+06	7.13823e+06	7.16877e+06	7.19931e+06	7.22986e+06	7.2604e+06	7.29095e+06	7.31311e+06	7.33528e+06	7.35745e+06	7.37962e+06	7.40179e+06	7.41673e+06	7.43167e+06	7.4466e+06	7.46154e+06	7.47647e+06	7.48638e+06	7.49629e+06	7.5062e+06	7.51611e+06	7.52602e+06	7.53077e+06	7.53551e+06	7.54025e+06	7.545e+06	7.54974e+06	7.55076e+06	7.55177e+06	7.55278e+06	7.5538e+06	7.55481e+06	7.54766e+06	7.5405e+06	7.53335e+06	7.52619e+06	7.51904e+06	7.50842e+06	7.4978e+06	7.48718e+06	7.47656e+06	7.46595e+06	7.44976e+06	7.43358e+06	7.41739e+06	7.4012e+06
8040301	119299	119432	119566	119699	119832	119861	119889	119918	119946	119975	119914	119854	119794	119734	119674	119497	119319	119141	118964	118786	118511	118236	117960	117685	117410	117039	116668	116298	115927	115556	115173	114789	114406	114022	113638	113122	112606	112089	111573	111057	110564	110072	109579	109087	108594	108008	107422	106836	106250
8040302	31205.3	31038.1	30870.9	30703.7	30536.5	30343.8	30151.1	29958.4	29765.8	29573.1	29361.2	29149.3	28937.4	28725.5	28513.6	28277.4	28041.3	27805.2	27569.1	27333	27077.6	26822.1	26566.7	26311.2	26055.8	25786.5	25517.3	25248.1	24978.8	24709.6	24431.3	24153.1	23874.8	23596.5	23318.3	23099.6	22881	22662.3	22443.6	22225	21941.7	21658.5	21375.2	21092	20808.7	20591.5	20374.2	20156.9	19939.6
8040303	17108.7	17088.1	17067.5	17046.9	17026.4	16984.1	16941.8	16899.5	16857.3	16815	16749	16682.9	16616.9	16550.9	16484.9	16406	16327.2	16248.3	16169.4	16090.5	16005.9	15921.3	15836.6	15752	15667.4	15577.4	15487.5	15397.6	15307.6	15217.7	15118.7	15019.7	14920.6	14821.6	14722.6	14613.8	14505.1	14396.3	14287.5	14178.7	14062.9	13947	13831.2	13715.3	13599.5	13479.9	13360.3	13240.7	13121.1
8040304	895735	894935	894134	893334	892533	890999	889464	887930	886395	884861	882621	880380	878140	875899	873659	870509	867359	864209	861060	857910	853974	850038	846102	842167	838231	833651	829071	824492	819912	815333	810764	806195	801626	797057	792488	787169	781851	776532	771213	765895	760870	755846	750822	745797	740773	735188	729602	724017	718431
8040305	55112.7	54818.8	54524.8	54230.8	53936.8	53612.4	53288	52963.7	52639.3	52314.9	51951.3	51587.6	51224	50860.4	50496.7	50080.9	49665.1	49249.2	48833.4	48417.6	47970.7	47523.8	47076.9	46630	46183.1	45722.8	45262.5	44802.2	44341.9	43881.6	43640.9	43400.2	43159.4	42918.7	42678	42190.4	41702.7	41215.1	40727.4	40239.8	39976.7	39713.5	39450.4	39187.3	38924.2	38436.3	37948.4	37460.5	36972.6
8040306	1.1272e+06	1.12217e+06	1.11715e+06	1.11212e+06	1.10709e+06	1.10181e+06	1.09653e+06	1.09125e+06	1.08597e+06	1.08068e+06	1.07487e+06	1.06905e+06	1.06323e+06	1.05741e+06	1.0516e+06	1.04459e+06	1.03758e+06	1.03057e+06	1.02356e+06	1.01655e+06	1.0088e+06	1.00106e+06	993315	985570	977826	969729	961632	953534	945437	937340	929025	920710	912395	904080	895765	887299	878832	870365	861898	853431	844884	836338	827791	819244	810698	802210	793722	785234	776746
8050001	3.6208e+06	3.6206e+06	3.6204e+06	3.6202e+06	3.62e+06	3.61704e+06	3.61409e+06	3.61114e+06	3.60818e+06	3.60523e+06	3.59967e+06	3.59411e+06	3.58855e+06	3.58299e+06	3.57743e+06	3.5687e+06	3.55997e+06	3.55125e+06	3.54252e+06	3.53379e+06	3.52265e+06	3.5115e+06	3.50036e+06	3.48922e+06	3.47807e+06	3.46474e+06	3.4514e+06	3.43806e+06	3.42473e+06	3.41139e+06	3.39609e+06	3.38079e+06	3.36549e+06	3.35018e+06	3.33488e+06	3.31829e+06	3.3017e+06	3.28511e+06	3.26852e+06	3.25193e+06	3.23341e+06	3.2149e+06	3.19638e+06	3.17786e+06	3.15934e+06	3.1405e+06	3.12166e+06	3.10283e+06	3.08399e+06
8050002	0	0	0	0	0	0	0	0	0	0	0	0	0	0	0	0	0	0	0	0	0	0	0	0	0	0	0	0	0	0	0	0	0	0	0	0	0	0	0	0	0	0	0	0	0	0	0	0	0
8050003	464644	464747	464851	464954	465057	464222	463387	462552	461717	460882	459761	458640	457520	456399	455278	453597	451916	450235	448554	446873	444784	442695	440605	438516	436427	434055	431683	429311	426939	424567	422935	421304	419672	418040	416409	413583	410758	407932	405107	402282	399445	396609	393773	390936	388100	385914	383728	381542	379356
8060100	307233	306857	306481	306105	305729	305213	304696	304179	303663	303146	302428	301711	300993	300275	299558	298521	297484	296448	295411	294375	293094	291813	290532	289250	287969	286509	285048	283588	282128	280667	279149	277631	276113	274594	273076	271447	269818	268189	266560	264932	263302	261673	260044	258414	256785	255126	253467	251807	250148
8060201	0	0	0	0	0	0	0	0	0	0	0	0	0	0	0	0	0	0	0	0	0	0	0	0	0	0	0	0	0	0	0	0	0	0	0	0	0	0	0	0	0	0	0	0	0	0	0	0	0
8060202	1.37479e+07	1.38266e+07	1.39054e+07	1.39842e+07	1.40629e+07	1.41325e+07	1.42021e+07	1.42717e+07	1.43413e+07	1.44109e+07	1.44688e+07	1.45268e+07	1.45847e+07	1.46427e+07	1.47006e+07	1.47434e+07	1.47862e+07	1.4829e+07	1.48718e+07	1.49146e+07	1.49433e+07	1.4972e+07	1.50007e+07	1.50294e+07	1.50581e+07	1.50718e+07	1.50855e+07	1.50993e+07	1.5113e+07	1.51268e+07	1.5127e+07	1.51273e+07	1.51276e+07	1.51279e+07	1.51282e+07	1.51163e+07	1.51044e+07	1.50925e+07	1.50806e+07	1.50687e+07	1.50486e+07	1.50285e+07	1.50084e+07	1.49884e+07	1.49683e+07	1.49426e+07	1.49169e+07	1.48913e+07	1.48656e+07
8060203	3.23898e+06	3.24892e+06	3.25886e+06	3.26879e+06	3.27873e+06	3.28483e+06	3.29094e+06	3.29704e+06	3.30315e+06	3.30925e+06	3.31152e+06	3.3138e+06	3.31607e+06	3.31835e+06	3.32062e+06	3.31989e+06	3.31915e+06	3.31841e+06	3.31768e+06	3.31694e+06	3.31369e+06	3.31044e+06	3.30718e+06	3.30393e+06	3.30068e+06	3.29458e+06	3.28849e+06	3.28239e+06	3.2763e+06	3.2702e+06	3.26144e+06	3.25269e+06	3.24393e+06	3.23517e+06	3.22641e+06	3.21513e+06	3.20384e+06	3.19255e+06	3.18127e+06	3.16998e+06	3.15701e+06	3.14405e+06	3.13108e+06	3.11812e+06	3.10515e+06	3.09103e+06	3.07692e+06	3.0628e+06	3.04869e+06
8060204	4312.02	4303.34	4294.67	4286	4277.33	4265.07	4252.81	4240.56	4228.3	4216.05	4199.28	4182.52	4165.76	4148.99	4132.23	4110.89	4089.55	4068.2	4046.86	4025.52	4000.01	3974.5	3949	3923.49	3897.98	3871.67	3845.35	3819.04	3792.72	3766.41	3736.9	3707.39	3677.89	3648.38	3618.87	3587.77	3556.67	3525.56	3494.46	3463.35	3432.67	3401.99	3371.31	3340.63	3309.95	3278.08	3246.21	3214.34	3182.48
8060205	0	0	0	0	0	0	0	0	0	0	0	0	0	0	0	0	0	0	0	0	0	0	0	0	0	0	0	0	0	0	0	0	0	0	0	0	0	0	0	0	0	0	0	0	0	0	0	0	0
8060206	2540.55	2527.83	2515.1	2502.37	2489.64	2475.2	2460.75	2446.3	2431.85	2417.4	2401.8	2386.2	2370.61	2355.01	2339.41	2321.68	2303.95	2286.22	2268.49	2250.76	2230.96	2211.15	2191.35	2171.55	2151.75	2130.65	2109.55	2088.45	2067.35	2046.24	2040.75	2035.26	2029.77	2024.28	2018.79	1995.44	1972.1	1948.75	1925.4	1902.05	1894.34	1886.63	1878.92	1871.21	1863.5	1839.18	1814.86	1790.54	1766.22
8070100	1.0163e+06	1.02094e+06	1.02558e+06	1.03022e+06	1.03486e+06	1.03828e+06	1.0417e+06	1.04512e+06	1.04854e+06	1.05196e+06	1.05399e+06	1.05602e+06	1.05805e+06	1.06007e+06	1.0621e+06	1.06285e+06	1.0636e+06	1.06435e+06	1.0651e+06	1.06584e+06	1.0656e+06	1.06536e+06	1.06512e+06	1.06488e+06	1.06464e+06	1.06342e+06	1.06221e+06	1.061e+06	1.05979e+06	1.05858e+06	1.05641e+06	1.05425e+06	1.05208e+06	1.04992e+06	1.04775e+06	1.04472e+06	1.04169e+06	1.03865e+06	1.03562e+06	1.03259e+06	1.02895e+06	1.02532e+06	1.02169e+06	1.01805e+06	1.01442e+06	1.01045e+06	1.00649e+06	1.00252e+06	998551
8070201	0	0	0	0	0	0	0	0	0	0	0	0	0	0	0	0	0	0	0	0	0	0	0	0	0	0	0	0	0	0	0	0	0	0	0	0	0	0	0	0	0	0	0	0	0	0	0	0	0
8070202	1.01795e+06	1.02463e+06	1.03131e+06	1.03798e+06	1.04466e+06	1.04999e+06	1.05532e+06	1.06065e+06	1.06598e+06	1.0713e+06	1.07499e+06	1.07868e+06	1.08237e+06	1.08606e+06	1.08975e+06	1.09224e+06	1.09473e+06	1.09722e+06	1.09971e+06	1.10219e+06	1.1039e+06	1.10561e+06	1.10732e+06	1.10903e+06	1.11074e+06	1.11163e+06	1.11252e+06	1.11341e+06	1.1143e+06	1.11519e+06	1.11509e+06	1.11499e+06	1.11489e+06	1.11479e+06	1.11468e+06	1.11353e+06	1.11237e+06	1.11121e+06	1.11006e+06	1.1089e+06	1.10698e+06	1.10506e+06	1.10315e+06	1.10123e+06	1.09931e+06	1.0969e+06	1.09448e+06	1.09206e+06	1.08965e+06
8070203	0	0	0	0	0	0	0	0	0	0	0	0	0	0	0	0	0	0	0	0	0	0	0	0	0	0	0	0	0	0	0	0	0	0	0	0	0	0	0	0	0	0	0	0	0	0	0	0	0
8070204	5.03696e+06	5.07787e+06	5.11879e+06	5.1597e+06	5.20061e+06	5.23531e+06	5.27001e+06	5.30472e+06	5.33942e+06	5.37412e+06	5.40307e+06	5.43203e+06	5.46098e+06	5.48994e+06	5.51889e+06	5.54175e+06	5.56461e+06	5.58747e+06	5.61033e+06	5.63319e+06	5.65014e+06	5.6671e+06	5.68406e+06	5.70101e+06	5.71797e+06	5.72836e+06	5.73875e+06	5.74915e+06	5.75954e+06	5.76993e+06	5.77393e+06	5.77792e+06	5.78192e+06	5.78591e+06	5.78991e+06	5.78817e+06	5.78643e+06	5.7847e+06	5.78296e+06	5.78122e+06	5.77536e+06	5.76949e+06	5.76362e+06	5.75776e+06	5.75189e+06	5.74307e+06	5.73424e+06	5.72542e+06	5.71659e+06
8070205	0	0	0	0	0	0	0	0	0	0	0	0	0	0	0	0	0	0	0	0	0	0	0	0	0	0	0	0	0	0	0	0	0	0	0	0	0	0	0	0	0	0	0	0	0	0	0	0	0
8070300	649881	650080	650278	650476	650675	650107	649540	648973	648405	647838	646596	645354	644112	642871	641629	639659	637688	635718	633748	631777	629148	626518	623888	621259	618629	615378	612126	608875	605623	602371	598640	594909	591178	587446	583715	579638	575561	571484	567407	563330	559046	554761	550477	546192	541908	537564	533219	528875	524531
8080100	1.01959e+07	1.02259e+07	1.02559e+07	1.02859e+07	1.03159e+07	1.03375e+07	1.03591e+07	1.03807e+07	1.04023e+07	1.04239e+07	1.04364e+07	1.04488e+07	1.04612e+07	1.04737e+07	1.04861e+07	1.04867e+07	1.04873e+07	1.04879e+07	1.04885e+07	1.04891e+07	1.04795e+07	1.047e+07	1.04604e+07	1.04509e+07	1.04414e+07	1.04226e+07	1.04038e+07	1.0385e+07	1.03662e+07	1.03474e+07	1.0321e+07	1.02947e+07	1.02684e+07	1.02421e+07	1.02158e+07	1.01831e+07	1.01504e+07	1.01178e+07	1.00851e+07	1.00525e+07	1.00151e+07	9.97772e+06	9.94034e+06	9.90296e+06	9.86558e+06	9.82459e+06	9.78359e+06	9.7426e+06	9.70161e+06
8080102	2.64444e+06	2.65319e+06	2.66195e+06	2.67071e+06	2.67946e+06	2.6864e+06	2.69334e+06	2.70028e+06	2.70722e+06	2.71416e+06	2.719e+06	2.72384e+06	2.72868e+06	2.73352e+06	2.73836e+06	2.74025e+06	2.74214e+06	2.74403e+06	2.74593e+06	2.74782e+06	2.74721e+06	2.74661e+06	2.746e+06	2.7454e+06	2.7448e+06	2.7419e+06	2.739e+06	2.7361e+06	2.7332e+06	2.7303e+06	2.72553e+06	2.72075e+06	2.71598e+06	2.7112e+06	2.70643e+06	2.69999e+06	2.69356e+06	2.68713e+06	2.68069e+06	2.67426e+06	2.66663e+06	2.659e+06	2.65138e+06	2.64375e+06	2.63612e+06	2.62747e+06	2.61882e+06	2.61018e+06	2.60153e+06
8080103	1.35537e+06	1.36451e+06	1.37366e+06	1.3828e+06	1.39194e+06	1.39966e+06	1.40737e+06	1.41508e+06	1.4228e+06	1.43051e+06	1.43666e+06	1.44281e+06	1.44896e+06	1.45511e+06	1.46126e+06	1.46577e+06	1.47029e+06	1.4748e+06	1.47932e+06	1.48384e+06	1.48701e+06	1.49018e+06	1.49335e+06	1.49652e+06	1.49969e+06	1.50149e+06	1.50329e+06	1.50508e+06	1.50688e+06	1.50868e+06	1.50909e+06	1.50949e+06	1.5099e+06	1.51031e+06	1.51071e+06	1.50974e+06	1.50878e+06	1.50781e+06	1.50684e+06	1.50587e+06	1.50398e+06	1.50208e+06	1.50019e+06	1.49829e+06	1.4964e+06	1.49386e+06	1.49131e+06	1.48877e+06	1.48623e+06
8080201	0	0	0	0	0	0	0	0	0	0	0	0	0	0	0	0	0	0	0	0	0	0	0	0	0	0	0	0	0	0	0	0	0	0	0	0	0	0	0	0	0	0	0	0	0	0	0	0	0
8080202	28610.8	28736.4	28862.1	28987.7	29113.4	29211.6	29309.8	29408	29506.2	29604.4	29675	29745.6	29816.2	29886.8	29957.4	29995.9	30034.4	30072.9	30111.3	30149.8	30161	30172.2	30183.4	30194.5	30205.7	30189.8	30173.9	30158	30142.1	30126.2	30084.6	30043.1	30001.6	29960	29918.5	29853	29787.5	29722	29656.4	29590.9	29509.3	29427.7	29346.1	29264.5	29182.9	29096.1	29009.3	28922.5	28835.7
8080203	149531	149985	150440	150894	151348	151684	152021	152357	152693	153029	153254	153479	153704	153929	154154	154216	154278	154340	154402	154463	154372	154280	154189	154097	154006	153769	153532	153295	153058	152821	152460	152100	151739	151379	151018	150557	150095	149634	149172	148711	148175	147638	147102	146566	146030	145436	144842	144248	143653
8080204	0	0	0	0	0	0	0	0	0	0	0	0	0	0	0	0	0	0	0	0	0	0	0	0	0	0	0	0	0	0	0	0	0	0	0	0	0	0	0	0	0	0	0	0	0	0	0	0	0
8080205	102516	102846	103177	103507	103838	104068	104298	104528	104758	104989	105118	105247	105377	105506	105636	105651	105666	105681	105697	105712	105629	105547	105464	105382	105299	105128	104957	104786	104614	104443	104192	103940	103689	103437	103186	102860	102535	102210	101885	101560	101184	100809	100434	100059	99684	99277.1	98870.1	98463.1	98056.2
8080206	175973	176629	177284	177940	178596	179080	179565	180049	180533	181018	181326	181634	181942	182250	182558	182674	182790	182906	183021	183137	183095	183053	183011	182969	182927	182733	182538	182344	182149	181955	181617	181280	180943	180606	180268	179797	179326	178855	178384	177913	177351	176788	176226	175664	175102	174529	173955	173382	172808
8090100	6.60105e+06	6.64074e+06	6.68043e+06	6.72011e+06	6.7598e+06	6.79165e+06	6.82351e+06	6.85536e+06	6.88722e+06	6.91908e+06	6.94376e+06	6.96845e+06	6.99314e+06	7.01783e+06	7.04252e+06	7.06048e+06	7.07844e+06	7.09639e+06	7.11435e+06	7.13231e+06	7.14481e+06	7.15731e+06	7.16981e+06	7.18231e+06	7.19481e+06	7.20132e+06	7.20784e+06	7.21436e+06	7.22087e+06	7.22739e+06	7.22808e+06	7.22877e+06	7.22946e+06	7.23015e+06	7.23084e+06	7.22676e+06	7.22267e+06	7.21859e+06	7.21451e+06	7.21043e+06	7.20363e+06	7.19683e+06	7.19004e+06	7.18324e+06	7.17645e+06	7.1681e+06	7.15975e+06	7.1514e+06	7.14305e+06
8090201	0	0	0	0	0	0	0	0	0	0	0	0	0	0	0	0	0	0	0	0	0	0	0	0	0	0	0	0	0	0	0	0	0	0	0	0	0	0	0	0	0	0	0	0	0	0	0	0	0
8090202	7.94767e+06	8.00471e+06	8.06176e+06	8.11881e+06	8.17585e+06	8.22341e+06	8.27096e+06	8.31851e+06	8.36606e+06	8.41361e+06	8.45251e+06	8.49141e+06	8.53031e+06	8.56921e+06	8.6081e+06	8.63957e+06	8.67103e+06	8.7025e+06	8.73396e+06	8.76543e+06	8.79132e+06	8.81721e+06	8.84311e+06	8.869e+06	8.8949e+06	8.91437e+06	8.93384e+06	8.95331e+06	8.97277e+06	8.99224e+06	9.0049e+06	9.01755e+06	9.0302e+06	9.04286e+06	9.05551e+06	9.062e+06	9.06848e+06	9.07497e+06	9.08146e+06	9.08794e+06	9.09099e+06	9.09403e+06	9.09707e+06	9.10012e+06	9.10316e+06	9.10434e+06	9.10552e+06	9.1067e+06	9.10788e+06
8090203	5.84707e+07	5.88677e+07	5.92647e+07	5.96616e+07	6.00586e+07	6.03837e+07	6.07088e+07	6.1034e+07	6.13591e+07	6.16842e+07	6.19434e+07	6.22025e+07	6.24617e+07	6.27209e+07	6.29801e+07	6.31846e+07	6.3389e+07	6.35935e+07	6.3798e+07	6.40025e+07	6.41673e+07	6.4332e+07	6.44968e+07	6.46616e+07	6.48264e+07	6.49456e+07	6.50649e+07	6.51842e+07	6.53035e+07	6.54228e+07	6.54923e+07	6.55618e+07	6.56314e+07	6.57009e+07	6.57704e+07	6.57931e+07	6.58157e+07	6.58384e+07	6.5861e+07	6.58837e+07	6.58798e+07	6.5876e+07	6.58722e+07	6.58684e+07	6.58646e+07	6.58458e+07	6.58271e+07	6.58083e+07	6.57895e+07
8090301	8.6623e+07	8.71239e+07	8.76248e+07	8.81257e+07	8.86266e+07	8.90406e+07	8.94545e+07	8.98685e+07	9.02825e+07	9.06964e+07	9.1021e+07	9.13457e+07	9.16703e+07	9.1995e+07	9.23196e+07	9.25498e+07	9.278e+07	9.30102e+07	9.32404e+07	9.34706e+07	9.36201e+07	9.37696e+07	9.39192e+07	9.40687e+07	9.42182e+07	9.42854e+07	9.43527e+07	9.442e+07	9.44872e+07	9.45545e+07	9.45496e+07	9.45448e+07	9.45399e+07	9.45351e+07	9.45302e+07	9.44732e+07	9.44162e+07	9.43593e+07	9.43023e+07	9.42453e+07	9.41628e+07	9.40804e+07	9.3998e+07	9.39155e+07	9.38331e+07	9.37378e+07	9.36425e+07	9.35473e+07	9.3452e+07
8090302	1.78692e+07	1.79691e+07	1.80689e+07	1.81687e+07	1.82686e+07	1.83479e+07	1.84273e+07	1.85067e+07	1.8586e+07	1.86654e+07	1.87256e+07	1.87857e+07	1.88459e+07	1.8906e+07	1.89662e+07	1.90048e+07	1.90435e+07	1.90821e+07	1.91208e+07	1.91594e+07	1.91792e+07	1.9199e+07	1.92187e+07	1.92385e+07	1.92583e+07	1.92592e+07	1.926e+07	1.92609e+07	1.92618e+07	1.92626e+07	1.92461e+07	1.92296e+07	1.92131e+07	1.91966e+07	1.91801e+07	1.91484e+07	1.91168e+07	1.90851e+07	1.90534e+07	1.90218e+07	1.89795e+07	1.89373e+07	1.8895e+07	1.88528e+07	1.88105e+07	1.87605e+07	1.87105e+07	1.86605e+07	1.86105e+07
9010001	422226	422968	423710	424452	425193	425886	426578	427270	427962	428655	429162	429670	430177	430685	431193	431324	431455	431586	431716	431847	431589	431330	431072	430813	430554	429922	429289	428656	428023	427391	426458	425525	424592	423659	422726	421557	420387	419217	418047	416877	415544	414210	412877	411544	410211	408783	407354	405926	404497
9010002	242203	242755	243306	243857	244408	244911	245413	245916	246419	246921	247308	247694	248081	248467	248854	249020	249185	249351	249517	249682	249615	249548	249480	249413	249345	249049	248753	248458	248162	247866	247384	246901	246419	245937	245454	244828	244203	243577	242951	242325	241598	240870	240143	239415	238687	237891	237095	236299	235503
9010003	454070	452606	451143	449679	448215	447145	446074	445004	443933	442863	441638	440413	439188	437964	436739	435005	433271	431537	429803	428069	426046	424024	422001	419979	417956	415885	413813	411742	409670	407599	405577	403556	401535	399513	397492	395587	393683	391778	389873	387968	386151	384333	382516	380698	378880	377271	375661	374051	372442
9010004	0	0	0	0	0	0	0	0	0	0	0	0	0	0	0	0	0	0	0	0	0	0	0	0	0	0	0	0	0	0	0	0	0	0	0	0	0	0	0	0	0	0	0	0	0	0	0	0	0
9010005	0	0	0	0	0	0	0	0	0	0	0	0	0	0	0	0	0	0	0	0	0	0	0	0	0	0	0	0	0	0	0	0	0	0	0	0	0	0	0	0	0	0	0	0	0	0	0	0	0
9020101	7512.73	7490.81	7468.89	7446.96	7425.04	7408.58	7392.12	7375.66	7359.2	7342.74	7324.17	7305.6	7287.04	7268.47	7249.9	7223.94	7197.98	7172.03	7146.07	7120.11	7087.82	7055.54	7023.25	6990.96	6958.67	6923.9	6889.13	6854.36	6819.59	6784.82	6748.94	6713.07	6677.19	6641.31	6605.44	6569.32	6533.2	6497.08	6460.96	6424.84	6387.32	6349.8	6312.28	6274.76	6237.24	6199.27	6161.3	6123.33	6085.35
9020102	5852.15	5833.65	5815.15	5796.65	5778.15	5764.49	5750.83	5737.17	5723.51	5709.85	5693.69	5677.53	5661.37	5645.21	5629.05	5609.32	5589.58	5569.85	5550.11	5530.38	5509.1	5487.82	5466.54	5445.27	5423.99	5403.68	5383.37	5363.06	5342.75	5322.43	5302.17	5281.91	5261.64	5241.38	5221.12	5199.66	5178.2	5156.75	5135.29	5113.83	5090.54	5067.25	5043.96	5020.68	4997.39	4973.22	4949.05	4924.88	4900.71
9020103	258000	257869	257739	257608	257478	257343	257208	257074	256939	256804	256535	256265	255995	255725	255455	254946	254437	253928	253419	252910	252260	251609	250959	250308	249658	248980	248301	247622	246944	246265	245570	244875	244180	243484	242789	242072	241355	240638	239921	239204	238450	237697	236943	236189	235436	234661	233886	233110	232335
9020104	1.11003e+06	1.11676e+06	1.1235e+06	1.13024e+06	1.13697e+06	1.14228e+06	1.14759e+06	1.1529e+06	1.15821e+06	1.16352e+06	1.16638e+06	1.16925e+06	1.17211e+06	1.17497e+06	1.17784e+06	1.17922e+06	1.1806e+06	1.18198e+06	1.18335e+06	1.18473e+06	1.18558e+06	1.18642e+06	1.18726e+06	1.1881e+06	1.18895e+06	1.18941e+06	1.18987e+06	1.19033e+06	1.19079e+06	1.19125e+06	1.19084e+06	1.19043e+06	1.19002e+06	1.18961e+06	1.1892e+06	1.18743e+06	1.18566e+06	1.18389e+06	1.18212e+06	1.18035e+06	1.17739e+06	1.17443e+06	1.17146e+06	1.1685e+06	1.16553e+06	1.1619e+06	1.15828e+06	1.15465e+06	1.15102e+06
9020105	306246	305831	305416	305001	304587	304262	303938	303613	303289	302964	302396	301827	301259	300690	300122	299183	298245	297307	296369	295431	294184	292938	291691	290445	289198	287756	286313	284871	283429	281986	280449	278912	277374	275837	274299	272691	271084	269476	267868	266260	264533	262806	261079	259352	257625	255892	254159	252427	250694
9020106	1.46849e+06	1.47495e+06	1.4814e+06	1.48786e+06	1.49432e+06	1.49902e+06	1.50371e+06	1.50841e+06	1.51311e+06	1.5178e+06	1.51852e+06	1.51923e+06	1.51995e+06	1.52066e+06	1.52138e+06	1.51979e+06	1.5182e+06	1.51661e+06	1.51502e+06	1.51343e+06	1.51139e+06	1.50934e+06	1.5073e+06	1.50526e+06	1.50321e+06	1.50129e+06	1.49936e+06	1.49744e+06	1.49551e+06	1.49358e+06	1.49102e+06	1.48846e+06	1.4859e+06	1.48334e+06	1.48077e+06	1.4766e+06	1.47243e+06	1.46826e+06	1.46409e+06	1.45992e+06	1.45412e+06	1.44833e+06	1.44253e+06	1.43674e+06	1.43094e+06	1.42423e+06	1.41752e+06	1.41081e+06	1.4041e+06
9020107	2.64549e+06	2.66534e+06	2.68518e+06	2.70503e+06	2.72487e+06	2.74063e+06	2.75639e+06	2.77215e+06	2.78791e+06	2.80368e+06	2.81505e+06	2.82642e+06	2.83779e+06	2.84916e+06	2.86053e+06	2.86945e+06	2.87837e+06	2.8873e+06	2.89622e+06	2.90515e+06	2.91034e+06	2.91554e+06	2.92074e+06	2.92594e+06	2.93113e+06	2.93736e+06	2.94358e+06	2.94981e+06	2.95603e+06	2.96226e+06	2.96283e+06	2.96341e+06	2.96399e+06	2.96457e+06	2.96514e+06	2.96489e+06	2.96464e+06	2.96439e+06	2.96414e+06	2.96389e+06	2.95833e+06	2.95277e+06	2.94721e+06	2.94165e+06	2.93609e+06	2.92907e+06	2.92206e+06	2.91504e+06	2.90802e+06
9020108	500656	502026	503395	504764	506133	507266	508399	509532	510665	511798	512186	512573	512960	513348	513735	513481	513226	512972	512718	512463	511660	510857	510054	509251	508448	507874	507301	506728	506154	505581	504539	503497	502455	501413	500371	499329	498288	497246	496204	495162	493519	491876	490233	488590	486947	484153	481360	478566	475773
9020109	1.33809e+06	1.34493e+06	1.35176e+06	1.35859e+06	1.36542e+06	1.3707e+06	1.37599e+06	1.38127e+06	1.38655e+06	1.39183e+06	1.3941e+06	1.39637e+06	1.39863e+06	1.4009e+06	1.40316e+06	1.40357e+06	1.40398e+06	1.4044e+06	1.40481e+06	1.40522e+06	1.40269e+06	1.40017e+06	1.39765e+06	1.39513e+06	1.3926e+06	1.39197e+06	1.39134e+06	1.39071e+06	1.39008e+06	1.38945e+06	1.38588e+06	1.38231e+06	1.37873e+06	1.37516e+06	1.37159e+06	1.36888e+06	1.36618e+06	1.36347e+06	1.36077e+06	1.35806e+06	1.35188e+06	1.34569e+06	1.33951e+06	1.33332e+06	1.32714e+06	1.32235e+06	1.31756e+06	1.31276e+06	1.30797e+06
9020201	116707	116345	115984	115622	115260	115028	114796	114564	114332	114100	113907	113715	113522	113329	113137	112833	112529	112226	111922	111618	111039	110460	109880	109301	108721	108092	107462	106832	106203	105573	104942	104311	103680	103048	102417	101808	101199	100590	99981.3	99372.3	98761.4	98150.5	97539.6	96928.6	96317.7	95715.1	95112.5	94509.9	93907.3
9020202	466731	466376	466021	465667	465312	465683	466053	466423	466794	467164	467836	468507	469178	469849	470520	470734	470948	471161	471375	471589	469427	467266	465104	462942	460781	458428	456074	453721	451368	449014	446699	444384	442069	439754	437439	435277	433115	430953	428792	426630	424481	422332	420183	418035	415886	413789	411691	409594	407496
9020203	94683.9	94112.9	93541.8	92970.7	92399.6	91952.6	91505.6	91058.6	90611.6	90164.6	89723.4	89282.3	88841.1	88400	87958.8	87454	86949.2	86444.3	85939.5	85434.7	84876.6	84318.4	83760.3	83202.2	82644	82090.8	81537.6	80984.3	80431.1	79877.9	79360	78842.2	78324.3	77806.4	77288.6	76791.3	76294.1	75796.8	75299.6	74802.3	74327.2	73852.2	73377.1	72902	72427	72108.5	71790.1	71471.6	71153.1
9020204	2.93863e+06	2.95519e+06	2.97176e+06	2.98833e+06	3.00489e+06	3.01734e+06	3.02979e+06	3.04224e+06	3.05468e+06	3.06713e+06	3.07525e+06	3.08337e+06	3.09149e+06	3.09961e+06	3.10773e+06	3.11348e+06	3.11923e+06	3.12498e+06	3.13073e+06	3.13648e+06	3.14104e+06	3.1456e+06	3.15015e+06	3.15471e+06	3.15927e+06	3.16201e+06	3.16474e+06	3.16748e+06	3.17022e+06	3.17295e+06	3.17255e+06	3.17216e+06	3.17176e+06	3.17136e+06	3.17096e+06	3.16691e+06	3.16287e+06	3.15882e+06	3.15477e+06	3.15073e+06	3.14393e+06	3.13714e+06	3.13034e+06	3.12355e+06	3.11675e+06	3.11126e+06	3.10577e+06	3.10029e+06	3.0948e+06
9020205	6.04932e+06	6.09857e+06	6.14781e+06	6.19706e+06	6.2463e+06	6.28403e+06	6.32177e+06	6.3595e+06	6.39723e+06	6.43497e+06	6.46204e+06	6.48912e+06	6.51619e+06	6.54327e+06	6.57034e+06	6.5924e+06	6.61446e+06	6.63652e+06	6.65858e+06	6.68064e+06	6.70053e+06	6.72042e+06	6.74032e+06	6.76021e+06	6.7801e+06	6.79563e+06	6.81116e+06	6.82669e+06	6.84222e+06	6.85775e+06	6.86555e+06	6.87335e+06	6.88115e+06	6.88894e+06	6.89674e+06	6.89519e+06	6.89364e+06	6.89209e+06	6.89054e+06	6.88899e+06	6.88069e+06	6.8724e+06	6.8641e+06	6.85581e+06	6.84751e+06	6.83776e+06	6.82801e+06	6.81826e+06	6.8085e+06
9020301	1.83404e+06	1.84158e+06	1.84911e+06	1.85664e+06	1.86417e+06	1.86986e+06	1.87554e+06	1.88122e+06	1.8869e+06	1.89258e+06	1.89461e+06	1.89665e+06	1.89868e+06	1.90071e+06	1.90275e+06	1.90242e+06	1.90209e+06	1.90176e+06	1.90144e+06	1.90111e+06	1.89823e+06	1.89535e+06	1.89247e+06	1.88959e+06	1.88671e+06	1.88495e+06	1.88318e+06	1.88142e+06	1.87966e+06	1.8779e+06	1.87362e+06	1.86935e+06	1.86507e+06	1.8608e+06	1.85652e+06	1.85215e+06	1.84777e+06	1.84339e+06	1.83901e+06	1.83463e+06	1.82705e+06	1.81947e+06	1.8119e+06	1.80432e+06	1.79674e+06	1.7891e+06	1.78146e+06	1.77382e+06	1.76618e+06
9020302	53640.4	53969.2	54298	54626.8	54955.6	55202.7	55449.9	55697.1	55944.2	56191.4	56340	56488.5	56637.1	56785.7	56934.2	57026.4	57118.5	57210.7	57302.8	57394.9	57472.8	57550.6	57628.5	57706.3	57784.2	57861.1	57938	58015	58091.9	58168.8	58210	58251.3	58292.5	58333.7	58375	58360.1	58345.3	58330.5	58315.7	58300.8	58226.9	58153	58079.1	58005.2	57931.3	57823.9	57716.5	57609.2	57501.8
9020303	675260	674740	674219	673698	673178	672461	671744	671026	670309	669592	668484	667375	666267	665159	664051	662426	660801	659176	657550	655925	653785	651645	649505	647365	645225	643081	640936	638792	636648	634504	631948	629393	626838	624283	621728	619188	616648	614107	611567	609027	606085	603144	600202	597261	594320	591329	588338	585347	582356
9020304	66601.2	66670.4	66739.6	66808.8	66878	66910.4	66942.9	66975.3	67007.7	67040.2	67011.8	66983.4	66955	66926.6	66898.3	66822.3	66746.4	66670.4	66594.5	66518.6	66429	66339.4	66249.8	66160.2	66070.6	65971.8	65872.9	65774.1	65675.2	65576.4	65459.5	65342.6	65225.7	65108.8	64991.9	64838.1	64684.3	64530.6	64376.8	64223	64035.6	63848.2	63660.8	63473.5	63286.1	63082.4	62878.7	62675	62471.3
9020305	353185	353175	353164	353154	353144	353076	353009	352941	352873	352805	352537	352269	352000	351732	351463	350896	350329	349761	349194	348627	347052	345478	343903	342329	340755	339912	339069	338227	337384	336542	334779	333017	331254	329492	327729	326715	325701	324687	323672	322658	320728	318798	316868	314938	313008	311105	309202	307300	305397
9020306	447975	447621	447268	446914	446560	446202	445844	445486	445128	444770	444081	443392	442703	442014	441325	440235	439145	438055	436965	435875	434536	433197	431859	430520	429181	427741	426301	424861	423422	421982	420470	418959	417448	415936	414425	412779	411134	409488	407842	406197	404399	402601	400803	399005	397207	395365	393523	391681	389839
9020307	2.50608e+06	2.52306e+06	2.54004e+06	2.55701e+06	2.57399e+06	2.58647e+06	2.59895e+06	2.61143e+06	2.62391e+06	2.63639e+06	2.6417e+06	2.64701e+06	2.65232e+06	2.65764e+06	2.66295e+06	2.66459e+06	2.66622e+06	2.66786e+06	2.6695e+06	2.67113e+06	2.67146e+06	2.67178e+06	2.67211e+06	2.67243e+06	2.67276e+06	2.67247e+06	2.67219e+06	2.6719e+06	2.67162e+06	2.67134e+06	2.66917e+06	2.66701e+06	2.66485e+06	2.66269e+06	2.66053e+06	2.65493e+06	2.64933e+06	2.64374e+06	2.63814e+06	2.63254e+06	2.62364e+06	2.61473e+06	2.60583e+06	2.59692e+06	2.58802e+06	2.57714e+06	2.56626e+06	2.55538e+06	2.5445e+06
9020308	980746	981970	983194	984418	985642	986178	986713	987249	987785	988321	987262	986204	985146	984088	983030	980964	978898	976832	974766	972700	970164	967627	965090	962553	960016	957295	954574	951854	949133	946412	943331	940250	937169	934089	931008	927216	923423	919631	915839	912047	907567	903087	898607	894127	889647	884818	879988	875158	870329
9020309	80573.5	80107	79640.4	79173.9	78707.3	78314	77920.7	77527.3	77134	76740.7	76370.1	75999.5	75628.9	75258.3	74887.7	74494.5	74101.2	73708	73314.8	72921.6	72509	72096.3	71683.7	71271	70858.4	70442.5	70026.6	69610.7	69194.8	68778.9	68383.3	67987.7	67592.1	67196.5	66800.9	66427.5	66054.2	65680.9	65307.6	64934.3	64574.7	64215.2	63855.7	63496.2	63136.7	62800.9	62465.1	62129.3	61793.6
9020310	123138	122166	121194	120222	119249	118460	117672	116883	116094	115305	114589	113874	113158	112442	111727	110943	110160	109376	108592	107809	106952	106095	105239	104382	103525	102646	101767	100887	100008	99129.1	98298.1	97467.1	96636.1	95805.1	94974.1	94205.1	93436.1	92667	91898	91129	90426.1	89723.2	89020.3	88317.4	87614.5	86980.9	86347.3	85713.6	85080
9020311	88609.8	88194.7	87779.5	87364.4	86949.3	86670.8	86392.3	86113.9	85835.4	85556.9	85307.4	85057.8	84808.3	84558.7	84309.1	83982.6	83656	83329.4	83002.8	82676.2	82281	81885.7	81490.4	81095.2	80699.9	80274.2	79848.6	79422.9	78997.2	78571.5	78172.1	77772.7	77373.3	76973.9	76574.4	76204.8	75835.2	75465.5	75095.9	74726.3	74389.8	74053.3	73716.8	73380.3	73043.9	72745.7	72447.5	72149.3	71851.1
9020312	0	0	0	0	0	0	0	0	0	0	0	0	0	0	0	0	0	0	0	0	0	0	0	0	0	0	0	0	0	0	0	0	0	0	0	0	0	0	0	0	0	0	0	0	0	0	0	0	0
9020313	317468	316610	315752	314894	314036	313589	313142	312695	312247	311800	311366	310932	310498	310064	309630	308765	307901	307036	306171	305306	304116	302925	301735	300545	299354	298051	296747	295444	294140	292837	291621	290405	289189	287973	286757	285638	284518	283398	282279	281159	280124	279090	278055	277021	275986	275068	274151	273233	272315
9020314	0	0	0	0	0	0	0	0	0	0	0	0	0	0	0	0	0	0	0	0	0	0	0	0	0	0	0	0	0	0	0	0	0	0	0	0	0	0	0	0	0	0	0	0	0	0	0	0	0
9030001	1.65297e+06	1.65026e+06	1.64755e+06	1.64485e+06	1.64214e+06	1.63837e+06	1.63459e+06	1.63082e+06	1.62705e+06	1.62327e+06	1.61728e+06	1.61128e+06	1.60529e+06	1.59929e+06	1.5933e+06	1.58562e+06	1.57794e+06	1.57026e+06	1.56258e+06	1.5549e+06	1.54971e+06	1.54453e+06	1.53934e+06	1.53416e+06	1.52898e+06	1.52364e+06	1.5183e+06	1.51296e+06	1.50762e+06	1.50228e+06	1.49362e+06	1.48495e+06	1.47629e+06	1.46762e+06	1.45896e+06	1.4527e+06	1.44644e+06	1.44018e+06	1.43392e+06	1.42767e+06	1.41804e+06	1.40842e+06	1.3988e+06	1.38918e+06	1.37956e+06	1.37302e+06	1.36647e+06	1.35992e+06	1.35338e+06
9030002	1.42453e+06	1.42546e+06	1.4264e+06	1.42733e+06	1.42826e+06	1.42808e+06	1.42789e+06	1.4277e+06	1.42751e+06	1.42732e+06	1.42477e+06	1.42222e+06	1.41967e+06	1.41712e+06	1.41457e+06	1.4103e+06	1.40603e+06	1.40176e+06	1.39749e+06	1.39322e+06	1.38841e+06	1.3836e+06	1.37879e+06	1.37398e+06	1.36917e+06	1.36424e+06	1.3593e+06	1.35436e+06	1.34942e+06	1.34449e+06	1.33919e+06	1.3339e+06	1.32861e+06	1.32332e+06	1.31802e+06	1.312e+06	1.30598e+06	1.29996e+06	1.29394e+06	1.28792e+06	1.28138e+06	1.27484e+06	1.2683e+06	1.26176e+06	1.25523e+06	1.24878e+06	1.24234e+06	1.2359e+06	1.22945e+06
9030003	854407	854490	854573	854656	854739	854229	853719	853209	852699	852190	850379	848568	846757	844946	843135	840351	837568	834784	832000	829217	826124	823031	819939	816846	813753	810603	807453	804302	801152	798002	794682	791362	788042	784722	781402	777714	774026	770338	766650	762962	759017	755071	751126	747181	743235	739368	735501	731633	727766
9030004	88819.1	88220.7	87622.2	87023.7	86425.2	85866.9	85308.6	84750.3	84192	83633.7	83088.7	82543.8	81998.9	81453.9	80909	80336	79762.9	79189.8	78616.8	78043.7	77457.3	76870.8	76284.4	75697.9	75111.4	74543.7	73976	73408.3	72840.6	72272.9	71742.7	71212.5	70682.3	70152	69621.8	69141.2	68660.5	68179.8	67699.1	67218.5	66778	66337.5	65896.9	65456.4	65015.9	64610.2	64204.6	63798.9	63393.2
9030005	1.37248e+06	1.37193e+06	1.37137e+06	1.37082e+06	1.37027e+06	1.36883e+06	1.3674e+06	1.36596e+06	1.36452e+06	1.36309e+06	1.35972e+06	1.35636e+06	1.353e+06	1.34963e+06	1.34627e+06	1.34143e+06	1.33659e+06	1.33175e+06	1.32692e+06	1.32208e+06	1.31674e+06	1.31141e+06	1.30607e+06	1.30074e+06	1.29541e+06	1.28999e+06	1.28457e+06	1.27915e+06	1.27373e+06	1.26831e+06	1.26268e+06	1.25705e+06	1.25142e+06	1.24579e+06	1.24015e+06	1.23405e+06	1.22794e+06	1.22184e+06	1.21573e+06	1.20963e+06	1.2032e+06	1.19677e+06	1.19034e+06	1.18391e+06	1.17748e+06	1.17121e+06	1.16495e+06	1.15868e+06	1.15242e+06
9030006	180403	179736	179069	178402	177735	177011	176287	175562	174838	174114	173279	172444	171610	170775	169940	168987	168033	167080	166127	165173	164156	163140	162123	161106	160089	159068	158047	157026	156005	154984	153987	152990	151994	150997	150000	149042	148085	147127	146169	145211	144287	143364	142440	141517	140593	139727	138860	137993	137127
9030007	40768.3	40956.7	41145.1	41333.5	41521.9	41669.4	41816.8	41964.3	42111.7	42259.2	42349	42438.9	42528.7	42618.6	42708.4	42753.8	42799.3	42844.7	42890.2	42935.6	42969.2	43002.8	43036.4	43070	43103.6	43135.2	43166.7	43198.3	43229.9	43261.4	43283.5	43305.7	43327.8	43350	43372.1	43368.5	43364.9	43361.3	43357.7	43354	43323.4	43292.7	43262	43231.3	43200.6	43160.7	43120.8	43080.8	43040.9
9030008	7.26596	7.31565	7.36535	7.41504	7.46473	7.51124	7.55775	7.60426	7.65076	7.69727	7.73549	7.77372	7.81194	7.85017	7.88839	7.91483	7.94126	7.9677	7.99413	8.02057	8.0419	8.06324	8.08458	8.10592	8.12725	8.14827	8.16929	8.19031	8.21133	8.23235	8.2556	8.27885	8.3021	8.32535	8.3486	8.37249	8.39637	8.42026	8.44415	8.46804	8.48938	8.51072	8.53206	8.5534	8.57474	8.5999	8.62506	8.65023	8.67539
9030009	0	0	0	0	0	0	0	0	0	0	0	0	0	0	0	0	0	0	0	0	0	0	0	0	0	0	0	0	0	0	0	0	0	0	0	0	0	0	0	0	0	0	0	0	0	0	0	0	0
10010001	41627	41751	41875.1	41999.1	42123.1	42208	42292.9	42377.8	42462.7	42547.5	42597.2	42646.9	42696.5	42746.2	42795.9	42772.7	42749.5	42726.4	42703.2	42680.1	42591.3	42502.6	42413.8	42325.1	42236.3	42093.3	41950.3	41807.3	41664.3	41521.3	41343.1	41165	40986.9	40808.8	40630.7	40422.6	40214.5	40006.5	39798.4	39590.4	39345.5	39100.5	38855.6	38610.7	38365.8	38100.6	37835.3	37570.1	37304.9
10010002	110767	111106	111446	111785	112124	112359	112594	112829	113064	113299	113441	113583	113725	113866	114008	113954	113901	113847	113793	113740	113510	113280	113050	112820	112591	112215	111839	111464	111088	110713	110243	109773	109303	108833	108363	107811	107260	106709	106157	105606	104953	104300	103647	102994	102341	101631	100920	100210	99500.4
10020001	1373.1	1376.71	1380.32	1383.94	1387.55	1390.79	1394.03	1397.27	1400.5	1403.74	1392.29	1380.83	1369.38	1357.92	1346.46	1332.69	1318.92	1305.16	1291.39	1277.62	1275.24	1272.87	1270.5	1268.12	1265.75	1250.5	1235.24	1219.99	1204.74	1189.48	1186.84	1184.19	1181.54	1178.89	1176.25	1160.97	1145.7	1130.42	1115.15	1099.87	1096.69	1093.5	1090.32	1087.13	1083.95	1068.96	1053.98	1038.99	1024.01
10020002	931.695	933.26	934.825	936.39	937.955	939.22	940.484	941.748	943.013	944.277	937.282	930.287	923.292	916.298	909.303	900.755	892.207	883.66	875.112	866.564	864.093	861.623	859.152	856.682	854.211	844.672	835.133	825.594	816.055	806.515	803.942	801.37	798.797	796.224	793.651	784.238	774.825	765.413	756	746.588	743.863	741.139	738.414	735.69	732.965	723.909	714.854	705.798	696.743
10020003	3422.4	3415.08	3407.77	3400.46	3393.15	3384.04	3374.92	3365.81	3356.7	3347.59	3333.74	3319.89	3306.04	3292.19	3278.35	3259.06	3239.76	3220.47	3201.18	3181.89	3160.17	3138.44	3116.72	3094.99	3073.27	3050.54	3027.81	3005.08	2982.35	2959.62	2938.73	2917.84	2896.96	2876.07	2855.18	2834.99	2814.8	2794.62	2774.43	2754.24	2735.97	2717.7	2699.42	2681.15	2662.88	2646.37	2629.86	2613.36	2596.85
10020004	3.36561e+06	3.35153e+06	3.33745e+06	3.32337e+06	3.30928e+06	3.29455e+06	3.27981e+06	3.26507e+06	3.25033e+06	3.2356e+06	3.21367e+06	3.19174e+06	3.16981e+06	3.14788e+06	3.12595e+06	3.10056e+06	3.07517e+06	3.04977e+06	3.02438e+06	2.99899e+06	2.97603e+06	2.95306e+06	2.93009e+06	2.90712e+06	2.88416e+06	2.85562e+06	2.82708e+06	2.79855e+06	2.77001e+06	2.74147e+06	2.71757e+06	2.69366e+06	2.66975e+06	2.64584e+06	2.62193e+06	2.58384e+06	2.54574e+06	2.50765e+06	2.46955e+06	2.43146e+06	2.40899e+06	2.38653e+06	2.36406e+06	2.34159e+06	2.31913e+06	2.29352e+06	2.26791e+06	2.2423e+06	2.21668e+06
10020005	869832	868134	866436	864738	863041	860442	857844	855246	852648	850050	846028	842006	837985	833963	829941	824448	818954	813461	807968	802475	796125	789775	783425	777076	770726	763924	757122	750320	743517	736715	729724	722732	715740	708748	701757	694699	687642	680585	673527	666470	659505	652541	645576	638612	631647	626792	621937	617082	612228
10020006	17690.9	17647.3	17603.7	17560	17516.4	17448.3	17380.3	17312.3	17244.3	17176.3	17066.6	16957	16847.4	16737.8	16628.2	16473.4	16318.6	16163.8	16009	15854.2	15673.8	15493.5	15313.2	15132.9	14952.5	14761.4	14570.2	14379	14187.8	13996.6	13805.7	13614.8	13423.9	13233	13042.1	12856.2	12670.4	12484.5	12298.6	12112.7	11936.1	11759.6	11583.1	11406.5	11230	11158.8	11087.6	11016.4	10945.2
10020007	1.01203e+06	1.01776e+06	1.02348e+06	1.0292e+06	1.03493e+06	1.03865e+06	1.04236e+06	1.04608e+06	1.0498e+06	1.05352e+06	1.05516e+06	1.0568e+06	1.05844e+06	1.06008e+06	1.06172e+06	1.06207e+06	1.06242e+06	1.06277e+06	1.06312e+06	1.06346e+06	1.06309e+06	1.06271e+06	1.06233e+06	1.06195e+06	1.06158e+06	1.06026e+06	1.05894e+06	1.05763e+06	1.05631e+06	1.05499e+06	1.05247e+06	1.04994e+06	1.04742e+06	1.04489e+06	1.04237e+06	1.03851e+06	1.03465e+06	1.03078e+06	1.02692e+06	1.02306e+06	1.01836e+06	1.01366e+06	1.00897e+06	1.00427e+06	999570	994544	989517	984491	979464
[truncated: 1,226 more rows]
[truncated: 40 more columns]

## Sheet: HS_Domestic Withdrawl
HUC8 Watershed ID	2011	2012	2013	2014	2015	2016	2017	2018	2019	2020	2021	2022	2023	2024	2025	2026	2027	2028	2029	2030	2031	2032	2033	2034	2035	2036	2037	2038	2039	2040	2041	2042	2043	2044	2045	2046	2047	2048	2049	2050	2051	2052	2053	2054	2055	2056	2057	2058	2059
[truncated: 2,099 more rows]
[truncated: 40 more columns]

## Sheet: IS_Domestic Consumption
HUC8 Watershed ID	2011	2012	2013	2014	2015	2016	2017	2018	2019	2020	2021	2022	2023	2024	2025	2026	2027	2028	2029	2030	2031	2032	2033	2034	2035	2036	2037	2038	2039	2040	2041	2042	2043	2044	2045	2046	2047	2048	2049	2050	2051	2052	2053	2054	2055	2056	2057	2058	2059
[truncated: 2,099 more rows]
[truncated: 40 more columns]

[truncated: 23 more sheets: HS_Domestic Consumption, IS_Thermoelectric Withdrawl, HS_Thermoelectric Withdrawl, IS_Thermoelectric Consumption, HS_Thermoelectric Consumption, IS_Irrigation Withdrawl, HS_Irrigation Withdrawl, IS_Irrigation Consumption, HS_Irrigation Consumption, IS_Total Water Withdrawl, HS_Total Water Withdrawl, IS_Total Water Consumption, HS_Total Water Consumption, IS_LF, HS_LF, IS_UF, HS_UF, IS_UWC, HS_UWC, IS_IBT …]
